# Supplementary material for: Evidence for adaptive evolution of low-temperature stress response genes in a Pooideae grass ancestor
Source: New Phytol. 2013 May 23;199(4):1060–8. doi: 10.1111/nph.12337 (PMC3840698; doi:10.1111/nph.12337)
Supplement: Table S3 — Codeml results for the branch-site test on the most recent common ancestor of basal and core Pooideae (BP ancestral) [file nph0199-1060-sd4.txt]

# Column names in table are defined as: 
# Tree.id = Brachypodium gene ortholog
# Hypotheses.No.selection = log likelihood assuming no positive selection
# Hypotheses.Selection = log likelihood allowing for positive selection
# w2 = omega point estimate for foreground branch (BP ancestral)
# starting.omega = starting omega value used to estimate log likelihood Hypotheses.Selection and w2.

Tree.id	Hypotheses.No.selection	Hypotheses.Selection	w2	starting.omega
Bradi1g00450.1	-3304.435991	-3304.435991	1	all.identical
Bradi1g00460.1	-6022.831752	-6010.226405	999	start.omega0.5
Bradi1g00560.2	-6282.936554	-6282.936554	1	all.identical
Bradi1g00750.1	-3169.413246	-3169.413246	1	all.identical
Bradi1g00830.1	-1546.799543	-1545.283233	20.49128	all.identical
Bradi1g00860.3	-2576.799324	-2576.46857	5.06859	all.identical
Bradi1g00920.1	-1987.533086	-1987.139022	6.53668	all.identical
Bradi1g00940.1	-2708.378719	-2706.297733	5.53917	all.identical
Bradi1g00990.1	-4400.879404	-4400.879403	1	start.omega0.5
Bradi1g01000.1	-1295.56971	-1295.047182	55.25149	all.identical
Bradi1g01070.1	-2561.730198	-2561.730198	1	all.identical
Bradi1g01090.1	-3763.480806	-3763.342326	1.68587	all.identical
Bradi1g01100.1	-1631.420452	-1631.420366	1.04083	all.identical
Bradi1g01130.1	-1120.055635	-1120.055635	1	all.identical
Bradi1g01140.1	-6296.344041	-6290.500362	182.78202	all.identical
Bradi1g01290.1	-1719.605537	-1719.605537	1	all.identical
Bradi1g01530.1	-2395.883971	-2395.883971	1	all.identical
Bradi1g01580.1	-1654.923872	-1653.233351	22.49773	all.identical
Bradi1g01600.1	-1113.749515	-1113.740211	1	start.omega1
Bradi1g01670.1	-3772.791935	-3772.791935	1	start.omega0.5
Bradi1g01720.1	-1861.589469	-1861.589469	1	all.identical
Bradi1g01740.1	-2073.204026	-2073.204026	1	all.identical
Bradi1g01750.1	-843.16891	-842.090348	297.46958	start.omega0.5
Bradi1g01840.1	-4295.131135	-4292.171775	239.58711	all.identical
Bradi1g01870.1	-1861.750135	-1861.750135	1	start.omega0.5
Bradi1g01880.1	-3014.821203	-3014.821203	1	all.identical
Bradi1g01900.1	-2120.102117	-2120.102117	1	all.identical
Bradi1g01970.1	-3407.617597	-3407.617597	1	all.identical
Bradi1g02010.1	-408.339027	-408.296848	999	start.omega0.5
Bradi1g02020.1	-2399.700993	-2398.846183	7.39465	all.identical
Bradi1g02170.1	-2101.042802	-2101.042802	1	all.identical
Bradi1g02280.1	-8072.915813	-8072.906549	1.36786	all.identical
Bradi1g02450.2	-5150.429616	-5150.429616	1	all.identical
Bradi1g02490.1	-978.228782	-978.228782	1	all.identical
Bradi1g02510.1	-7712.122655	-7711.988974	1.60444	all.identical
Bradi1g02570.2	-1569.584138	-1565.334509	30.96481	all.identical
Bradi1g02590.2	-1575.075881	-1575.075881	1	start.omega0.5
Bradi1g02610.1	-962.702895	-962.282552	101.32526	all.identical
Bradi1g02740.1	-3605.185337	-3600.937291	23.82424	all.identical
Bradi1g02770.1	-1163.198273	-1163.198273	1	all.identical
Bradi1g02800.1	-2059.152039	-2059.152039	1	all.identical
Bradi1g02810.1	-4624.567962	-4622.814885	23.59465	all.identical
Bradi1g02920.1	-3942.686025	-3942.686025	1	all.identical
Bradi1g02930.1	-829.628464	-829.628464	1	all.identical
Bradi1g02990.1	-2051.573385	-2051.573385	1	all.identical
Bradi1g03030.1	-5413.474636	-5413.060004	1	start.omega1
Bradi1g03050.1	-1945.862291	-1945.573025	8.17375	all.identical
Bradi1g03130.1	-1521.995182	-1521.995182	1	all.identical
Bradi1g03160.1	-1796.602917	-1796.023429	5.48266	all.identical
Bradi1g03180.1	-3753.405113	-3753.321474	3.2993	all.identical
Bradi1g03220.1	-1550.657678	-1550.657678	1	all.identical
Bradi1g03250.2	-4354.929118	-4352.546867	16.41961	all.identical
Bradi1g03260.1	-4400.732972	-4400.732972	1	start.omega0.5
Bradi1g03380.1	-1875.128206	-1875.128206	1	all.identical
Bradi1g03470.1	-2866.996138	-2866.996138	1	all.identical
Bradi1g03570.1	-447.02104	-447.02104	1	all.identical
Bradi1g03590.1	-2988.891988	-2988.891988	1	all.identical
Bradi1g03610.1	-2260.692573	-2260.357384	3.17177	all.identical
Bradi1g03620.1	-5379.802891	-5379.802891	1	all.identical
Bradi1g03650.1	-2415.574309	-2415.574309	1	all.identical
Bradi1g03660.1	-1253.931113	-1253.931113	1	all.identical
Bradi1g03750.1	-1672.455887	-1672.445165	1.28246	all.identical
Bradi1g03760.1	-1125.091786	-1121.19444	999	all.identical
Bradi1g03800.1	-2579.317822	-2579.317822	1	all.identical
Bradi1g03860.1	-3327.774809	-3327.774809	1	all.identical
Bradi1g03880.1	-2390.370161	-2390.370161	1	all.identical
Bradi1g03910.1	-3067.112694	-3067.112694	1	all.identical
Bradi1g03930.1	-1229.449911	-1229.449911	1	all.identical
Bradi1g04030.1	-1953.664865	-1953.664865	1	all.identical
Bradi1g04060.1	-2384.23271	-2384.252048	2.35213	all.identical
Bradi1g04080.1	-2405.902393	-2405.902393	1	all.identical
Bradi1g04120.2	-2300.307515	-2299.597614	5.68518	all.identical
Bradi1g04130.2	-610.338919	-610.338919	1	all.identical
Bradi1g04140.1	-5337.003592	-5336.995651	1.65668	all.identical
Bradi1g04150.1	-1527.373063	-1525.238577	121.05374	all.identical
Bradi1g04210.2	-1044.356699	-1044.356699	1	start.omega1
Bradi1g04250.1	-1650.059375	-1650.050796	1.67872	all.identical
Bradi1g04300.1	-5232.280183	-5230.979868	6.71995	all.identical
Bradi1g04310.1	-1914.065099	-1914.065099	1	all.identical
Bradi1g04330.1	-1375.52607	-1375.52607	1	all.identical
Bradi1g04520.1	-2519.347861	-2519.154284	5.90947	all.identical
Bradi1g04540.1	-167.338959	-167.338959	2.47189	all.identical
Bradi1g04570.1	-2886.903281	-2886.903281	1	all.identical
Bradi1g04660.1	-1749.940198	-1747.9804	44.01933	all.identical
Bradi1g04710.3	-2248.647867	-2248.620134	1.44026	all.identical
Bradi1g04800.1	-967.016854	-965.631685	15.04462	all.identical
Bradi1g04830.1	-1070.34532	-1070.34532	1	all.identical
Bradi1g04840.1	-1527.644618	-1527.644618	1	all.identical
Bradi1g04980.1	-1690.982385	-1690.982385	1	all.identical
Bradi1g05130.1	-3481.048739	-3480.527441	6.52758	all.identical
Bradi1g05150.2	-793.86734	-790.969589	999	all.identical
Bradi1g05240.1	-3661.58577	-3661.530393	1.32676	all.identical
Bradi1g05260.1	-2189.168072	-2189.168072	1	all.identical
Bradi1g05320.1	-942.870509	-942.862338	1.40631	all.identical
Bradi1g05360.1	-1816.386427	-1815.68038	4.35727	all.identical
Bradi1g05390.1	-3866.024846	-3864.609915	39.03049	all.identical
Bradi1g05420.2	-154.166715	-154.166715	1	all.identical
Bradi1g05490.1	-1035.514468	-1035.514468	1	all.identical
Bradi1g05560.1	-1499.584889	-1499.584889	1	all.identical
Bradi1g05610.1	-1768.297159	-1768.297159	1	all.identical
Bradi1g05660.1	-45.008491	-45.018007	1.3776	all.identical
Bradi1g05740.1	-1469.022439	-1469.022439	1	all.identical
Bradi1g05752.1	-519.08929	-519.055653	6.15783	all.identical
Bradi1g05758.1	-593.184656	-593.184656	1	all.identical
Bradi1g05770.1	-1750.07853	-1750.07853	1	start.omega0.5
Bradi1g05780.1	-653.320815	-653.320815	1	all.identical
Bradi1g05950.1	-5963.387494	-5963.387494	1	start.omega0.5
Bradi1g05970.1	-3649.49504	-3649.483664	1.41846	all.identical
Bradi1g06070.1	-2784.720537	-2783.922302	998.99999	start.omega1
Bradi1g06080.1	-3016.54239	-3016.54239	1	all.identical
Bradi1g06110.1	-1737.394575	-1734.1615	27.17708	all.identical
Bradi1g06230.1	-1800.909466	-1800.909466	1	all.identical
Bradi1g06250.1	-2133.82239	-2133.175201	24.06056	start.omega0.5
Bradi1g06310.1	-5795.824513	-5795.824513	1	all.identical
Bradi1g06320.1	-1647.913377	-1647.894433	1.47267	all.identical
Bradi1g06340.1	-3649.282664	-3649.055718	2.13052	all.identical
Bradi1g06430.1	-2946.125397	-2944.439855	7.90889	all.identical
Bradi1g06510.2	-869.93873	-869.93873	1	all.identical
Bradi1g06540.1	-2470.871329	-2470.871329	1	all.identical
Bradi1g06570.1	-3524.067099	-3524.067099	1	all.identical
Bradi1g06580.1	-627.37404	-627.366501	999	start.omega1
Bradi1g06670.1	-1393.860978	-1393.860978	1	all.identical
Bradi1g06700.1	-2127.7943	-2125.459254	22.08852	all.identical
Bradi1g06750.1	-2141.553946	-2141.553946	1	all.identical
Bradi1g06790.2	-1904.90319	-1904.545561	3.44022	all.identical
Bradi1g06810.1	-930.651466	-930.651466	1	all.identical
Bradi1g06930.1	-1124.778756	-1124.691246	9.51441	all.identical
Bradi1g07070.1	-2089.261874	-2089.261874	1	start.omega0.5
Bradi1g07080.1	-1113.891029	-1113.886879	1.34896	all.identical
Bradi1g07150.1	-1811.628393	-1809.736686	18.39392	all.identical
Bradi1g07170.1	-3018.59919	-3016.279359	17.46865	all.identical
Bradi1g07190.1	-1239.913382	-1239.913382	1	all.identical
Bradi1g07220.1	-3337.293359	-3337.293359	1	all.identical
Bradi1g07270.1	-1605.876214	-1605.273471	22.86449	all.identical
Bradi1g07340.1	-4739.969108	-4739.969108	1	all.identical
Bradi1g07360.1	-2373.389799	-2372.220832	96.99809	all.identical
Bradi1g07370.1	-1019.850633	-1018.794355	7.58364	all.identical
Bradi1g07390.1	-2770.880388	-2770.880388	1	all.identical
Bradi1g07490.1	-2666.703682	-2666.642697	3.23077	all.identical
Bradi1g07530.3	-791.639772	-786.875701	30.09503	all.identical
Bradi1g07550.1	-1962.09988	-1962.09988	1	all.identical
Bradi1g07620.1	-1651.368785	-1651.368785	1	all.identical
Bradi1g07650.1	-1822.618214	-1822.618214	1	all.identical
Bradi1g07760.1	-1198.947036	-1197.362024	91.63558	all.identical
Bradi1g07780.1	-1428.088119	-1424.071023	461.37932	all.identical
Bradi1g07820.1	-345.533436	-345.502208	999	all.identical
Bradi1g07830.1	-126.734236	-126.734236	1	all.identical
Bradi1g07910.1	-793.0022	-793.0022	1	all.identical
Bradi1g07920.1	-945.585917	-943.40415	47.03427	all.identical
Bradi1g07950.1	-1957.616567	-1957.337755	12.38212	all.identical
Bradi1g07960.1	-3089.915758	-3089.813732	1.76879	all.identical
Bradi1g08020.1	-1842.791592	-1842.791592	1	start.omega0.5
Bradi1g08060.1	-2982.646047	-2982.646047	1	all.identical
Bradi1g08070.1	-3180.974006	-3180.974006	1	all.identical
Bradi1g08240.1	-2461.753748	-2458.194418	68.13865	all.identical
Bradi1g08280.1	-4155.189956	-4155.189956	1	all.identical
Bradi1g08340.1	-2099.214249	-2099.214249	1	all.identical
Bradi1g08380.3	-2515.275957	-2512.509119	36.1783	start.omega1
Bradi1g08400.1	-5340.475277	-5337.200656	998.9999	all.identical
Bradi1g08440.2	-933.728375	-931.427068	8.94522	all.identical
Bradi1g08470.1	-2533.908415	-2533.908415	1	start.omega0.5
Bradi1g08480.1	-1788.869809	-1784.822452	73.11098	all.identical
Bradi1g08540.1	-5744.681788	-5744.55387	1.88748	all.identical
Bradi1g08550.2	-5338.800311	-5333.81396	8.87424	all.identical
Bradi1g08660.2	-3549.122466	-3548.714061	4.18249	all.identical
Bradi1g08760.1	-2443.126614	-2443.126614	1	all.identical
Bradi1g08780.1	-5511.26133	-5511.26133	1	all.identical
Bradi1g08810.1	-4621.405989	-4621.405989	1	all.identical
Bradi1g08880.1	-1838.603449	-1838.603449	1	all.identical
Bradi1g08930.1	-2024.213819	-2024.213819	1	all.identical
Bradi1g09030.1	-3889.736494	-3889.458392	3.22867	all.identical
Bradi1g09100.1	-4036.99207	-4036.99207	1	all.identical
Bradi1g09120.1	-865.901032	-865.901032	1	all.identical
Bradi1g09200.1	-1847.011785	-1846.970697	1.8654	all.identical
Bradi1g09300.3	-4061.078552	-4060.498125	4.61242	all.identical
Bradi1g09370.1	-693.273467	-693.107221	18.17628	all.identical
Bradi1g09380.1	-1490.340978	-1490.340978	1	all.identical
Bradi1g09390.1	-2169.060026	-2169.060026	1	all.identical
Bradi1g09440.1	-1554.71382	-1554.713578	1.21353	all.identical
Bradi1g09460.1	-3984.195312	-3982.619645	5.50358	all.identical
Bradi1g09530.1	-254.237467	-254.237467	1	all.identical
Bradi1g09550.1	-1290.784032	-1290.597966	16.34105	all.identical
Bradi1g09660.1	-1974.461121	-1974.461121	1	all.identical
Bradi1g09680.1	-450.375387	-450.375387	1	all.identical
Bradi1g09800.1	-2636.296413	-2633.879488	18.25788	all.identical
Bradi1g09900.1	-2598.564273	-2598.564273	1	all.identical
Bradi1g09910.1	-2182.108662	-2182.108662	1	all.identical
Bradi1g09930.1	-1087.43756	-1087.43756	1	all.identical
Bradi1g09950.1	-905.511	-905.511	1	all.identical
Bradi1g09960.1	-1564.401798	-1564.401798	1	all.identical
Bradi1g09970.1	-2917.061809	-2917.061809	1	all.identical
Bradi1g10000.1	-1805.09571	-1805.09571	1	all.identical
Bradi1g10120.1	-2655.385001	-2655.385	1	start.omega1
Bradi1g10170.1	-2075.15231	-2074.613639	4.87854	all.identical
Bradi1g10180.2	-1283.631989	-1283.631989	1	all.identical
Bradi1g10190.1	-1392.909686	-1392.909686	1	all.identical
Bradi1g10250.1	-954.706069	-954.569683	999	all.identical
Bradi1g10270.1	-2879.561562	-2879.561562	1	all.identical
Bradi1g10300.1	-1627.82488	-1627.82488	1	all.identical
Bradi1g10340.1	-1609.907365	-1609.907365	1	all.identical
Bradi1g10370.1	-3867.563155	-3867.545016	1.49828	all.identical
Bradi1g10490.1	-5628.949153	-5628.949153	1	all.identical
Bradi1g10520.1	-5609.738235	-5609.738235	1	all.identical
Bradi1g10530.1	-4170.860816	-4170.690328	2.8558	all.identical
Bradi1g10540.1	-2613.967415	-2613.551661	2.65614	all.identical
Bradi1g10550.1	-481.358337	-481.358337	1	all.identical
Bradi1g10580.1	-717.300517	-713.343351	180.10821	all.identical
Bradi1g10640.1	-3695.487075	-3695.487075	1	all.identical
Bradi1g10660.1	-1920.349012	-1920.349012	1	all.identical
Bradi1g10720.1	-1257.662531	-1257.662531	1	all.identical
Bradi1g10760.1	-2099.915543	-2099.915543	1	all.identical
Bradi1g10970.1	-1606.543042	-1606.543005	1.02016	all.identical
Bradi1g10990.1	-1460.430567	-1460.430567	1	all.identical
Bradi1g11040.1	-2548.249213	-2548.249213	1	all.identical
Bradi1g11070.1	-3843.119535	-3842.504855	3.72881	all.identical
Bradi1g11080.1	-1185.944587	-1185.944587	1	all.identical
Bradi1g11110.2	-1484.221746	-1484.221746	1	all.identical
Bradi1g11130.1	-1105.942067	-1105.942067	1	start.omega0.5
Bradi1g11150.1	-2964.702796	-2964.702796	1	all.identical
Bradi1g11180.1	-2068.864878	-2068.864878	1	all.identical
Bradi1g11280.1	-1658.29049	-1656.82703	5.58397	all.identical
Bradi1g11300.1	-1892.33149	-1892.33149	1	start.omega0.5
Bradi1g11340.1	-2609.415097	-2609.415097	1	all.identical
Bradi1g11380.2	-495.201765	-495.201764	1	all.identical
Bradi1g11430.1	-3536.955696	-3536.955696	1	all.identical
Bradi1g11440.1	-5052.67263	-5052.221456	2.0736	all.identical
Bradi1g11500.1	-3307.605689	-3306.92136	5.21122	all.identical
Bradi1g11520.2	-983.207904	-983.134075	18.40667	all.identical
Bradi1g11530.1	-1350.237408	-1350.237408	1	all.identical
Bradi1g11640.1	-1104.618624	-1104.618624	1	all.identical
Bradi1g11670.1	-7325.705412	-7316.564845	22.1363	all.identical
Bradi1g11700.1	-1353.994185	-1353.994185	1	all.identical
Bradi1g11760.1	-3444.331857	-3440.759249	999	all.identical
Bradi1g11800.2	-2214.487746	-2214.380864	2.87105	all.identical
Bradi1g11920.1	-2295.221521	-2294.849825	2.25563	all.identical
Bradi1g11980.1	-577.139758	-575.929769	999	all.identical
Bradi1g12110.1	-690.568205	-690.568205	1	all.identical
Bradi1g12140.1	-6312.44237	-6312.44237	1	all.identical
Bradi1g12170.1	-1509.099733	-1507.027265	13.79017	all.identical
Bradi1g12180.1	-2545.803547	-2545.786724	1.81001	all.identical
Bradi1g12190.1	-3688.285845	-3688.043506	1.80544	all.identical
Bradi1g12230.1	-611.817114	-611.769935	999	start.omega1.5
Bradi1g12250.1	-1929.435847	-1929.317139	5.29859	start.omega1
Bradi1g12260.1	-955.587235	-955.587235	1	all.identical
Bradi1g12460.1	-3128.064929	-3128.064929	1	all.identical
Bradi1g12510.1	-5945.461221	-5945.461221	1	all.identical
Bradi1g12550.2	-3146.91497	-3146.91497	1	start.omega0.5
Bradi1g12660.1	-2104.708358	-2104.666228	2.38231	all.identical
Bradi1g12810.1	-2337.662115	-2335.393983	25.71719	all.identical
Bradi1g12820.1	-1178.908812	-1178.908812	1	all.identical
Bradi1g12870.1	-1336.082107	-1334.744541	998.99995	all.identical
Bradi1g12890.1	-1564.49922	-1564.49922	1	all.identical
Bradi1g12910.1	-3136.910683	-3136.814277	4.09701	all.identical
Bradi1g12920.1	-2566.256417	-2564.463485	21.31899	all.identical
Bradi1g12940.1	-482.536007	-482.535973	2.74875	start.omega0.5
Bradi1g13160.1	-2122.11208	-2122.11208	1	all.identical
Bradi1g13180.1	-5167.910457	-5167.910457	1	all.identical
Bradi1g13190.1	-990.231197	-990.231197	1	all.identical
Bradi1g13310.1	-3604.082279	-3603.005504	23.48251	all.identical
Bradi1g13340.1	-1029.257678	-1029.257678	1	all.identical
Bradi1g13350.1	-959.86681	-959.86681	1	all.identical
Bradi1g13440.1	-1770.071627	-1769.82282	4.86001	all.identical
Bradi1g13450.1	-2829.266206	-2829.266206	1	all.identical
Bradi1g13470.1	-1902.403072	-1902.403072	1	all.identical
Bradi1g13480.1	-1425.174365	-1425.137668	2.31878	all.identical
Bradi1g13500.2	-1129.040118	-1125.827188	999	start.omega0.5
Bradi1g13510.1	-1604.48462	-1604.48462	1	all.identical
Bradi1g13520.1	-4481.635982	-4481.635982	1	all.identical
Bradi1g13580.1	-3122.350309	-3122.350309	1	all.identical
Bradi1g13590.1	-1856.344264	-1856.344034	1.05831	all.identical
Bradi1g13640.1	-2539.971766	-2533.284446	89.46144	all.identical
Bradi1g13650.3	-2786.808227	-2786.808227	1	all.identical
Bradi1g13670.1	-1175.372589	-1175.158309	2.27597	all.identical
Bradi1g13770.1	-1361.92324	-1361.92324	1	all.identical
Bradi1g13850.1	-6981.568117	-6981.100568	2.91085	all.identical
Bradi1g13870.1	-1467.583594	-1467.583594	1	all.identical
Bradi1g13900.1	-3232.390986	-3232.390986	1	all.identical
Bradi1g13910.1	-5643.311584	-5642.526246	6.64511	all.identical
Bradi1g13950.1	-1828.792339	-1828.792339	1	all.identical
Bradi1g13960.1	-2028.319113	-2028.319113	1	all.identical
Bradi1g13970.4	-1643.096194	-1643.096194	1	start.omega0.5
Bradi1g14020.1	-2563.763944	-2559.515413	999	all.identical
Bradi1g14040.1	-3761.837283	-3761.837283	1	all.identical
Bradi1g14160.1	-2131.396698	-2130.065071	7.07766	all.identical
Bradi1g14220.1	-880.096628	-877.201547	999	all.identical
Bradi1g14250.1	-1539.85513	-1539.720049	2.31338	all.identical
Bradi1g14320.1	-2177.63179	-2176.184536	48.62705	all.identical
Bradi1g14340.1	-1339.047663	-1338.860861	999	all.identical
Bradi1g14360.1	-4134.521283	-4134.521283	1	all.identical
Bradi1g14370.1	-551.693641	-551.693641	1	all.identical
Bradi1g14430.1	-3339.481921	-3334.1355	12.47312	all.identical
Bradi1g14450.1	-1631.861963	-1631.861963	1	all.identical
Bradi1g14590.1	-3581.475657	-3581.475657	1	all.identical
Bradi1g14660.1	-890.835628	-890.80998	2.09852	all.identical
Bradi1g14670.1	-783.483186	-783.483186	1	all.identical
Bradi1g14710.1	-4057.554059	-4057.554059	1	all.identical
Bradi1g14770.1	-6588.544924	-6588.544924	1	all.identical
Bradi1g14830.1	-1300.509435	-1300.509435	1	all.identical
Bradi1g14850.1	-1702.635186	-1702.635186	1	all.identical
Bradi1g14900.1	-3755.603631	-3755.603631	1	all.identical
Bradi1g14940.1	-4056.766289	-4056.766289	1	all.identical
Bradi1g15010.1	-2487.383216	-2487.383216	1	all.identical
Bradi1g15050.1	-1435.613405	-1434.947891	49.77298	start.omega0.5
Bradi1g15060.1	-2178.830079	-2178.830079	1	all.identical
Bradi1g15090.1	-447.808459	-446.347143	999	start.omega1
Bradi1g15140.1	-5175.826081	-5174.760419	5.09373	all.identical
Bradi1g15180.1	-1416.136413	-1412.013083	998.99882	all.identical
Bradi1g15260.1	-2323.051578	-2323.051578	1	all.identical
Bradi1g15270.1	-1364.925394	-1364.925394	1	all.identical
Bradi1g15300.3	-1308.044096	-1307.287418	16.04575	all.identical
Bradi1g15330.1	-868.946054	-868.946054	1	all.identical
Bradi1g15360.1	-2920.614988	-2920.614988	1	all.identical
Bradi1g15370.2	-2222.142461	-2222.142461	1	all.identical
Bradi1g15400.1	-2526.113535	-2525.60603	9.92031	all.identical
Bradi1g15590.1	-3009.0747	-3009.0747	1	all.identical
Bradi1g15610.1	-3741.452414	-3741.452414	1	all.identical
Bradi1g15710.1	-1497.743012	-1497.743012	1	all.identical
Bradi1g15730.1	-1486.052493	-1486.052493	1	all.identical
Bradi1g15780.1	-4420.048274	-4419.156078	4.2617	all.identical
Bradi1g15800.1	-4993.893362	-4993.893362	1	all.identical
Bradi1g15810.1	-1030.225945	-1030.225945	1	start.omega1
Bradi1g15830.1	-2774.710394	-2774.708814	1.12271	all.identical
Bradi1g15850.1	-1618.693939	-1618.693939	1	all.identical
Bradi1g15900.1	-3229.539575	-3229.539575	1	all.identical
Bradi1g15940.1	-1558.797288	-1557.785958	999	all.identical
Bradi1g15960.1	-488.654915	-488.654915	1	all.identical
Bradi1g15970.1	-3664.949724	-3664.949724	1	all.identical
Bradi1g16120.1	-3207.198477	-3207.1195	1.81037	all.identical
Bradi1g16190.1	-7116.721312	-7116.11498	2.95656	all.identical
Bradi1g16210.1	-3233.254717	-3233.254717	1	all.identical
Bradi1g16240.1	-2190.519442	-2190.519442	1	all.identical
Bradi1g16500.1	-674.096796	-674.096796	1	all.identical
Bradi1g16510.1	-2062.825977	-2061.353243	7.82695	all.identical
Bradi1g16570.1	-9258.063593	-9258.063593	1	all.identical
Bradi1g16590.1	-6259.63851	-6259.63851	1	all.identical
Bradi1g16620.1	-3505.474501	-3505.474501	1	all.identical
Bradi1g16770.1	-1844.822696	-1844.822696	1	all.identical
Bradi1g17080.1	-4776.758015	-4776.758015	1	all.identical
Bradi1g17190.1	-1037.304794	-1037.304794	1	all.identical
Bradi1g17220.1	-923.529704	-923.411511	999	start.omega1.5
Bradi1g17340.1	-2177.375387	-2177.375387	1	all.identical
Bradi1g17410.1	-5052.098658	-5052.098658	1	all.identical
Bradi1g17430.1	-2307.283708	-2303.437067	999	start.omega1
Bradi1g17460.1	-670.759168	-670.096643	9.3609	all.identical
Bradi1g17510.1	-2950.793257	-2950.793257	1	all.identical
Bradi1g17580.1	-937.036436	-937.036436	1	all.identical
Bradi1g17590.1	-5225.308499	-5224.784361	1	start.omega1
Bradi1g17680.1	-2916.721153	-2914.681419	15.66866	all.identical
Bradi1g17700.1	-1007.664286	-1007.477955	999	start.omega0.5
Bradi1g17730.1	-2144.230929	-2144.230929	1	all.identical
Bradi1g17820.1	-4577.823316	-4577.823316	1	all.identical
Bradi1g17950.1	-3384.473426	-3384.473426	1	all.identical
Bradi1g17970.1	-1361.692252	-1361.692252	1	all.identical
Bradi1g18040.1	-1012.867318	-1012.867318	1	all.identical
Bradi1g18070.7	-2394.576665	-2390.63729	759.11812	all.identical
Bradi1g18080.1	-1520.76306	-1520.722298	6.1827	start.omega1
Bradi1g18130.1	-782.569	-782.569	1	all.identical
Bradi1g18340.2	-1443.059659	-1441.601861	1	start.omega1.5
Bradi1g18360.1	-4604.565783	-4604.565783	1	all.identical
Bradi1g18500.1	-3182.622105	-3181.437672	22.00426	start.omega0.5
Bradi1g18550.2	-4188.292394	-4187.886539	3.26834	all.identical
Bradi1g18600.1	-5411.717791	-5411.717791	1	all.identical
Bradi1g18650.1	-1426.023325	-1426.023325	1	all.identical
Bradi1g18710.1	-2115.712915	-2114.191159	998.99926	all.identical
Bradi1g18790.2	-2427.848593	-2427.848593	1	all.identical
Bradi1g18800.1	-3337.909479	-3337.909479	1	all.identical
Bradi1g18900.1	-874.131067	-874.131067	1	all.identical
Bradi1g18910.1	-3138.037366	-3138.037366	1	all.identical
Bradi1g18930.1	-4017.368312	-4014.62439	8.55264	all.identical
Bradi1g18980.1	-888.513913	-888.513913	1	all.identical
Bradi1g19010.1	-2205.505354	-2201.057054	998.99992	all.identical
Bradi1g19050.1	-2622.101959	-2622.101959	1	all.identical
Bradi1g19140.1	-2096.799115	-2096.799115	1	all.identical
Bradi1g19210.1	-5075.249981	-5075.193438	3.88494	all.identical
Bradi1g19220.1	-7208.569176	-7205.13505	19.88426	all.identical
Bradi1g19230.1	-3273.721821	-3273.721821	1	start.omega0.5
Bradi1g19270.1	-4010.437327	-4010.141327	2.38012	all.identical
Bradi1g19280.1	-2210.614588	-2210.34768	15.29528	all.identical
Bradi1g19340.1	-2309.358231	-2309.358231	1	all.identical
Bradi1g19380.1	-2766.403787	-2766.380436	1.39234	all.identical
Bradi1g19550.2	-1209.300442	-1209.021563	3.78928	all.identical
Bradi1g19570.1	-2818.700597	-2818.700597	1	all.identical
Bradi1g19690.1	-875.664017	-870.904434	13.33552	all.identical
Bradi1g19710.1	-1286.974731	-1286.912419	2.69854	all.identical
Bradi1g19790.1	-7948.378901	-7944.605152	6.95827	all.identical
Bradi1g19800.2	-2277.426325	-2277.223189	1	start.omega1
Bradi1g19810.1	-1833.788305	-1833.788305	1	all.identical
Bradi1g19830.1	-1300.129286	-1298.682932	11.65807	all.identical
Bradi1g19920.1	-2835.65163	-2835.649765	1.26126	all.identical
Bradi1g19950.1	-1449.305319	-1446.988735	10.91768	all.identical
Bradi1g19960.1	-1902.32873	-1902.32873	1	all.identical
Bradi1g20080.1	-1757.475362	-1756.735248	17.48291	all.identical
Bradi1g20170.1	-7607.748552	-7607.748552	1	all.identical
Bradi1g20180.1	-990.494599	-988.245034	998.99994	start.omega0.5
Bradi1g20270.1	-3648.614298	-3641.367871	84.27842	all.identical
Bradi1g20280.1	-2014.034614	-2013.133334	7.63068	all.identical
Bradi1g20300.1	-1974.724107	-1974.724107	1	all.identical
Bradi1g20360.1	-985.684648	-985.684648	1	all.identical
Bradi1g20370.1	-1917.51819	-1916.963529	250.79104	all.identical
Bradi1g20390.1	-1044.206554	-1044.188671	4.65479	all.identical
Bradi1g20410.1	-2656.047155	-2656.047155	1	start.omega0.5
Bradi1g20440.1	-1838.479364	-1837.957435	5.38875	all.identical
Bradi1g20490.3	-2978.939148	-2978.939126	1.00989	all.identical
Bradi1g20560.2	-2753.903805	-2753.603029	3.24391	all.identical
Bradi1g20620.1	-2633.603145	-2633.603145	1	all.identical
Bradi1g20630.1	-2884.029713	-2883.555263	14.42795	all.identical
Bradi1g20640.1	-1832.739535	-1828.048065	203.98139	all.identical
Bradi1g20670.1	-1644.102258	-1644.102258	1	all.identical
Bradi1g20700.1	-1297.246809	-1296.811554	6.54109	all.identical
Bradi1g20750.1	-8847.934455	-8847.460438	3.76921	all.identical
Bradi1g20770.1	-3342.785688	-3341.972809	4.92696	all.identical
Bradi1g20790.1	-3713.565704	-3710.607505	999	start.omega1
Bradi1g20820.1	-1122.184417	-1122.184417	1	start.omega0.5
Bradi1g20830.2	-3728.079102	-3728.079102	1	start.omega1
Bradi1g20840.1	-2278.98236	-2278.982359	1	start.omega0.5
Bradi1g20860.1	-3893.35937	-3893.35937	1	all.identical
Bradi1g21070.1	-1423.935527	-1423.199816	5.13271	all.identical
Bradi1g21200.1	-1258.214912	-1258.214912	1	all.identical
Bradi1g21260.1	-1533.047908	-1532.996783	4.36703	all.identical
Bradi1g21310.2	-3043.709775	-3043.350723	3.12807	all.identical
Bradi1g21330.1	-1823.280908	-1820.393504	8.96863	all.identical
Bradi1g21350.1	-1130.739455	-1128.274905	100.0148	all.identical
Bradi1g21440.1	-3931.778069	-3931.778069	1	start.omega0.5
Bradi1g21770.1	-1096.861802	-1095.472488	13.73051	all.identical
Bradi1g22060.1	-2052.473616	-2052.473616	1	all.identical
Bradi1g22110.1	-2191.244517	-2191.244517	1	all.identical
Bradi1g22170.1	-398.897647	-398.897647	1	all.identical
Bradi1g22240.1	-4045.279086	-4045.279086	1	all.identical
Bradi1g22300.1	-3996.768269	-3996.462814	5.33654	all.identical
Bradi1g22510.2	-3184.46395	-3180.725133	25.40796	all.identical
Bradi1g22520.1	-2527.735346	-2527.735346	1	all.identical
Bradi1g22660.1	-3584.411453	-3582.434012	998.99279	all.identical
Bradi1g22690.1	-2540.325405	-2540.325405	1	all.identical
Bradi1g22840.1	-3082.983635	-3082.983635	1	all.identical
Bradi1g22850.1	-1384.205354	-1384.205354	1	all.identical
Bradi1g23090.1	-2795.437005	-2795.437005	1	all.identical
Bradi1g23100.1	-1804.162596	-1804.162596	1	start.omega0.5
Bradi1g23140.1	-1083.131656	-1083.131656	1	all.identical
Bradi1g23160.1	-1350.831616	-1349.981598	7.37625	all.identical
Bradi1g23250.1	-2290.020496	-2290.020496	1	all.identical
Bradi1g23280.3	-3642.642048	-3642.518426	1.75094	all.identical
Bradi1g23320.1	-1586.731774	-1583.684277	290.65185	all.identical
Bradi1g23340.1	-4425.638651	-4424.573235	10.11782	all.identical
Bradi1g23450.1	-4473.799953	-4473.799953	1	all.identical
Bradi1g23490.1	-3758.156723	-3756.099126	998.99983	all.identical
Bradi1g23560.1	-2217.290557	-2216.104066	33.85872	all.identical
Bradi1g23580.1	-2901.606129	-2901.606129	1	all.identical
Bradi1g23600.1	-1976.568957	-1976.568957	1	all.identical
Bradi1g23610.2	-1481.004912	-1480.368125	4.64731	all.identical
Bradi1g23750.1	-5147.740065	-5147.740065	1	all.identical
Bradi1g23770.1	-3127.313188	-3127.313188	1	all.identical
Bradi1g23780.1	-2214.701316	-2214.701316	1	all.identical
Bradi1g23900.1	-2012.729126	-2012.729125	1	all.identical
Bradi1g23910.1	-1377.866286	-1377.776771	12.27047	all.identical
Bradi1g23970.1	-1616.213106	-1616.213106	1	all.identical
Bradi1g23980.1	-628.775629	-628.775629	1	all.identical
Bradi1g24010.1	-6194.545005	-6194.48752	1.83784	all.identical
Bradi1g24030.1	-1018.39469	-1017.293038	9.69803	all.identical
Bradi1g24040.1	-3307.00939	-3307.00939	1	all.identical
Bradi1g24070.3	-950.594827	-950.594827	1	all.identical
Bradi1g24090.1	-1328.418999	-1328.418999	1	all.identical
Bradi1g24110.2	-1285.919604	-1281.76732	999	all.identical
Bradi1g24130.1	-3330.856585	-3329.640076	1	start.omega1
Bradi1g24140.1	-148.957871	-148.957871	6.02806	start.omega0.5
Bradi1g24220.1	-1037.937028	-1036.60165	8.7179	all.identical
Bradi1g24250.1	-2565.94609	-2565.94609	1	all.identical
Bradi1g24270.1	-1277.432059	-1276.000141	13.13206	all.identical
Bradi1g24320.2	-729.43658	-729.35065	3.4217	all.identical
Bradi1g24330.1	-1275.661845	-1275.661845	1	all.identical
Bradi1g24400.1	-3833.638061	-3833.638061	1	all.identical
Bradi1g24610.1	-2554.536797	-2554.536797	1	all.identical
Bradi1g24680.1	-4347.075672	-4346.970384	2.14507	all.identical
Bradi1g24690.1	-1761.968603	-1761.968603	1	start.omega1
Bradi1g24700.1	-8145.005662	-8145.005662	1	all.identical
Bradi1g24730.1	-3923.448771	-3919.534395	216.9633	all.identical
Bradi1g24760.1	-1709.892095	-1709.892095	1	all.identical
Bradi1g24850.1	-1964.909428	-1964.909428	1	all.identical
Bradi1g24860.3	-2521.568352	-2521.568352	1	all.identical
Bradi1g24980.1	-1848.289893	-1848.109365	1.81056	all.identical
Bradi1g25090.1	-1566.284032	-1566.284032	1	all.identical
Bradi1g25130.1	-5481.772773	-5481.772773	1	all.identical
Bradi1g25180.1	-3136.093958	-3136.002678	2.24172	all.identical
Bradi1g25260.2	-2437.53794	-2437.257178	3.62144	all.identical
Bradi1g25350.1	-1864.584758	-1864.584758	1	all.identical
Bradi1g25360.1	-1011.501086	-1007.063408	999	all.identical
Bradi1g25370.1	-4956.291298	-4956.291298	1	all.identical
Bradi1g25470.1	-2235.155694	-2235.155694	1	all.identical
Bradi1g25780.1	-3087.404561	-3087.404561	1	all.identical
Bradi1g25790.1	-504.487086	-504.044887	999	all.identical
Bradi1g25830.1	-3278.114181	-3278.114181	1	all.identical
Bradi1g25870.1	-2039.404731	-2039.332802	2.05277	all.identical
Bradi1g25900.1	-2605.24227	-2605.24227	1	all.identical
Bradi1g26060.1	-689.77965	-689.77965	1	all.identical
Bradi1g26100.1	-2968.593623	-2966.578214	6.57985	all.identical
Bradi1g26110.1	-1098.26741	-1097.991025	2.66138	all.identical
Bradi1g26180.1	-3573.94098	-3569.255852	528.72938	start.omega1
Bradi1g26210.1	-2457.634527	-2457.634527	1	all.identical
Bradi1g26310.4	-4377.780536	-4376.913701	4.42795	all.identical
Bradi1g26330.1	-1566.487194	-1566.487194	1	all.identical
Bradi1g26400.4	-1052.565953	-1052.565953	1	start.omega0.5
Bradi1g26440.1	-1948.353415	-1948.353415	1	all.identical
Bradi1g26520.4	-2699.876597	-2699.876597	1	all.identical
Bradi1g26530.1	-3228.860898	-3228.860898	1	all.identical
Bradi1g26560.1	-3886.533926	-3884.914943	998.99983	all.identical
Bradi1g26570.1	-1459.301103	-1459.259099	5.36517	all.identical
Bradi1g26580.1	-2725.342384	-2725.342384	1	all.identical
Bradi1g26590.1	-2354.32082	-2352.87193	6.75266	all.identical
Bradi1g26600.1	-2456.363884	-2456.363884	1	start.omega0.5
Bradi1g26620.1	-5825.374602	-5824.989452	3.74162	all.identical
Bradi1g26670.1	-5943.354279	-5943.354279	1	all.identical
Bradi1g26680.1	-1924.088103	-1924.088103	1	all.identical
Bradi1g26690.1	-1847.110333	-1845.528394	9.54938	all.identical
Bradi1g26710.1	-1540.168181	-1540.168181	1	all.identical
Bradi1g26810.1	-4060.840495	-4056.496916	998.99557	all.identical
Bradi1g26830.1	-3505.353993	-3505.353993	1	all.identical
Bradi1g26850.1	-1509.98736	-1503.467225	244.9628	all.identical
Bradi1g26890.1	-251.698944	-251.698944	1	all.identical
Bradi1g26930.1	-765.412112	-765.194623	999	all.identical
Bradi1g26960.1	-4771.193467	-4771.193467	1	all.identical
Bradi1g27000.1	-4699.502857	-4698.602053	6.65934	all.identical
Bradi1g27040.1	-1229.34363	-1227.476657	11.32319	all.identical
Bradi1g27060.1	-571.278457	-571.278457	1	all.identical
Bradi1g27110.1	NA	NA	NA	all.identical
Bradi1g27120.1	-1353.708594	-1353.263089	3.80616	all.identical
Bradi1g27130.1	-1827.392652	-1827.392652	1	all.identical
Bradi1g27140.1	-1546.461144	-1546.461144	1	all.identical
Bradi1g27170.1	-4837.598768	-4836.425683	6.74993	all.identical
Bradi1g27180.1	-382.907235	-382.907235	1	all.identical
Bradi1g27230.1	-2043.806122	-2043.806122	1	all.identical
Bradi1g27300.1	-1216.236128	-1216.236128	1	all.identical
Bradi1g27310.1	-3361.0425	-3361.0425	1	all.identical
Bradi1g27450.1	-1287.025917	-1287.025917	1	all.identical
Bradi1g27460.1	-809.647636	-809.647636	1	all.identical
Bradi1g27740.1	-8779.284407	-8775.218608	6.32613	all.identical
Bradi1g27890.1	-1530.691823	-1530.691823	1	all.identical
Bradi1g27920.1	-3562.500672	-3557.967891	876.84822	all.identical
Bradi1g28000.1	-4124.195191	-4121.454104	8.17654	all.identical
Bradi1g28090.2	-2205.434933	-2204.274744	6.00481	all.identical
Bradi1g28280.1	-2759.101781	-2759.101781	1	start.omega1
Bradi1g28390.1	-1518.588919	-1517.419442	1	start.omega1
Bradi1g28400.1	-1925.76855	-1925.76855	1	all.identical
Bradi1g28530.2	-4377.429276	-4377.429276	1	all.identical
Bradi1g28540.1	-2394.865799	-2394.865799	1	all.identical
Bradi1g28550.1	-2404.763686	-2401.674916	999	all.identical
Bradi1g28660.1	-824.930351	-824.930351	1	all.identical
Bradi1g28780.1	-2453.624569	-2453.624569	1	all.identical
Bradi1g28790.1	-2870.452708	-2870.452708	1	all.identical
Bradi1g28820.1	-2518.883121	-2518.883121	1	all.identical
Bradi1g28920.3	-2229.005271	-2229.005271	1	all.identical
Bradi1g28960.1	-3326.635863	-3326.635863	1	all.identical
Bradi1g28990.1	-4831.768265	-4831.768265	1	all.identical
Bradi1g29000.1	-1019.326961	-1017.314164	135.64178	all.identical
Bradi1g29010.1	-3752.460853	-3752.460853	1	all.identical
Bradi1g29020.1	-2790.398377	-2790.398377	1	all.identical
Bradi1g29070.1	-1187.227601	-1187.050535	5.51302	all.identical
Bradi1g29130.1	-1687.966447	-1685.01855	76.28828	all.identical
Bradi1g29240.1	-2202.724089	-2202.139435	5.35457	all.identical
Bradi1g29300.1	-2387.814147	-2381.218465	13.35278	all.identical
Bradi1g29390.2	-1577.329591	-1577.329591	1	all.identical
Bradi1g29480.1	-1329.003902	-1329.003902	1	all.identical
Bradi1g29490.1	-1853.538713	-1853.538713	1	all.identical
Bradi1g29510.1	-3961.111747	-3958.547268	15.08537	all.identical
Bradi1g29520.1	-5151.799743	-5151.643297	1.89061	all.identical
Bradi1g29560.1	-6549.023191	-6549.023191	1	all.identical
Bradi1g29590.1	-2550.679084	-2550.679084	1	all.identical
Bradi1g29680.1	-3308.994222	-3308.994222	1	all.identical
Bradi1g29720.1	-2644.293631	-2644.293631	1	start.omega1
Bradi1g29750.1	-1489.367144	-1489.360377	1.35993	all.identical
Bradi1g29830.1	-3893.032163	-3892.946262	2.11272	all.identical
Bradi1g29840.1	-4416.73996	-4416.73996	1	all.identical
Bradi1g29850.1	-5004.444317	-5002.339852	1	start.omega1
Bradi1g29900.1	-2711.033522	-2710.223091	5.0819	all.identical
Bradi1g29960.1	-1612.350004	-1612.350004	1	all.identical
Bradi1g30130.1	-6115.253046	-6114.187574	6.672	all.identical
Bradi1g30190.1	-1675.101548	-1673.864149	19.36294	all.identical
Bradi1g30200.1	-3242.891132	-3242.891132	1	all.identical
Bradi1g30220.1	-2032.731742	-2032.729999	1.05434	all.identical
Bradi1g30260.1	-5680.422428	-5680.328991	3.64104	all.identical
Bradi1g30330.1	-2998.933065	-2998.83062	4.06371	all.identical
Bradi1g30360.2	-2560.453899	-2560.453899	1	all.identical
Bradi1g30370.1	-1197.692893	-1197.692893	1	all.identical
Bradi1g30400.1	-2747.382346	-2747.382346	1	all.identical
Bradi1g30450.1	-631.409614	-631.409614	1	all.identical
Bradi1g30490.1	-2363.721614	-2361.887722	998.99982	all.identical
Bradi1g30580.1	-3174.253118	-3170.057681	998.9999	all.identical
Bradi1g30590.1	-2955.97976	-2955.97976	1	all.identical
Bradi1g30600.1	-2659.518097	-2658.180423	24.64213	all.identical
Bradi1g30610.1	-1954.919031	-1954.38248	11.76405	all.identical
Bradi1g30720.1	-3764.70867	-3764.70867	1	all.identical
Bradi1g30830.1	-3239.729669	-3238.523471	12.3108	all.identical
Bradi1g30900.1	-1337.116381	-1337.116381	1	all.identical
Bradi1g30910.1	-2297.456432	-2297.354637	999	start.omega0.5
Bradi1g31080.1	-2562.179101	-2562.179101	1	start.omega0.5
Bradi1g31170.1	-1995.660489	-1995.660489	1	all.identical
Bradi1g31370.1	-4969.530061	-4968.768491	2.45173	all.identical
Bradi1g31380.1	-1730.608021	-1730.608021	1	all.identical
Bradi1g31650.1	-1536.210697	-1535.17546	999	all.identical
Bradi1g31680.2	-2124.829336	-2124.829336	1	all.identical
Bradi1g31750.1	-3723.998645	-3723.998645	1	all.identical
Bradi1g31780.1	-1468.123802	-1461.451452	999	start.omega1
Bradi1g31800.2	-1867.574877	-1867.574877	1	start.omega0.5
Bradi1g31810.1	-2039.130831	-2039.092659	1.06045	start.omega1.5
Bradi1g31850.1	-1161.093817	-1161.093817	1	all.identical
Bradi1g31890.1	-2556.542173	-2556.542173	1	all.identical
Bradi1g32260.1	-2823.23568	-2823.135766	2.05981	all.identical
Bradi1g32310.1	-3159.879871	-3159.005889	5.46959	all.identical
Bradi1g32350.1	-1785.19475	-1785.039199	2.64409	all.identical
Bradi1g32530.1	-1861.367371	-1861.365398	1.21283	all.identical
Bradi1g32560.1	-922.056143	-922.056143	1	all.identical
Bradi1g32580.1	-5678.255004	-5678.255004	1	all.identical
Bradi1g32610.1	-1021.710807	-1021.710807	1	all.identical
Bradi1g32640.1	-2843.501988	-2843.501988	1	all.identical
Bradi1g32660.1	-1310.755176	-1309.890405	22.8949	all.identical
Bradi1g32970.1	-1626.051992	-1626.03688	1.46703	all.identical
Bradi1g32990.1	-1851.162209	-1851.162209	1	all.identical
Bradi1g33010.1	-1034.646839	-1034.646839	1	all.identical
Bradi1g33030.1	-818.022815	-816.929082	9.34722	all.identical
Bradi1g33040.1	-3574.382602	-3574.382602	1	start.omega1.5
Bradi1g33110.1	-806.470889	-806.470889	1	all.identical
Bradi1g33290.1	-1791.528047	-1791.491133	1.80782	all.identical
Bradi1g33310.1	-3549.533438	-3549.533438	1	all.identical
Bradi1g33330.1	-5033.582426	-5033.582426	1	all.identical
Bradi1g33340.1	-3122.605959	-3122.605959	1	all.identical
Bradi1g33380.1	-3073.431219	-3072.165886	38.57967	all.identical
Bradi1g33520.1	-1248.745754	-1248.745754	1	start.omega0.5
Bradi1g33540.1	-1892.382053	-1890.279048	999	all.identical
Bradi1g33610.1	-3104.260542	-3102.974931	20.7635	all.identical
Bradi1g33750.1	-1463.651222	-1460.926757	113.22769	all.identical
Bradi1g33940.1	-2268.966875	-2268.966875	1	all.identical
Bradi1g33970.1	-4691.560383	-4691.560383	1	all.identical
Bradi1g34030.1	-2086.721679	-2085.804666	8.5936	all.identical
Bradi1g34070.1	-4971.86746	-4971.86746	1	all.identical
Bradi1g34130.1	-2678.536173	-2678.536173	1	all.identical
Bradi1g34150.1	-1765.781645	-1765.781645	1	all.identical
Bradi1g34170.4	-2036.496787	-2036.496787	1	start.omega0.5
Bradi1g34180.1	-1500.644391	-1500.644391	1	all.identical
Bradi1g34190.2	-1204.072184	-1203.939229	2.10375	all.identical
Bradi1g34470.6	-1753.128866	-1750.451527	25.90173	start.omega0.5
Bradi1g34560.1	-2218.653164	-2218.653164	1	all.identical
Bradi1g34700.1	-3670.895725	-3670.895725	1	all.identical
Bradi1g34750.1	-1871.826881	-1871.802685	1.51753	all.identical
Bradi1g34770.4	-2772.273046	-2771.664392	1	start.omega1
Bradi1g34830.1	-2014.964945	-2014.927058	1.89135	all.identical
Bradi1g34970.1	-1543.175642	-1543.175642	1	all.identical
Bradi1g35020.1	-2392.381501	-2392.381501	1	start.omega0.5
Bradi1g35050.1	-2267.481877	-2264.49374	999	all.identical
Bradi1g35070.1	-1184.888893	-1184.888893	1	all.identical
Bradi1g35090.1	-3153.703265	-3153.703265	1	start.omega1
Bradi1g35200.2	-2251.266573	-2251.266573	1	all.identical
Bradi1g35230.1	-2507.883174	-2507.692581	3.47175	all.identical
Bradi1g35240.1	-2260.306681	-2259.638342	5.50593	all.identical
Bradi1g35460.2	-1320.788439	-1320.611758	3.18314	all.identical
Bradi1g35490.1	-993.349897	-993.349897	1	all.identical
Bradi1g35530.1	-4072.211407	-4071.831028	3.93274	all.identical
Bradi1g35600.1	-1402.690091	-1402.690091	1	all.identical
Bradi1g35670.1	-5105.923103	-5105.923103	1	start.omega0.5
Bradi1g35900.1	-1492.850339	-1492.850339	1	all.identical
Bradi1g35910.1	-320.436628	-320.436628	1	all.identical
Bradi1g35920.1	-2475.946107	-2475.856591	2.94773	all.identical
Bradi1g35940.1	-745.422052	-745.422052	1	start.omega0.5
Bradi1g35950.1	-1604.927034	-1604.927034	1	all.identical
Bradi1g35990.1	-1113.954738	-1113.954738	1	all.identical
Bradi1g36150.1	-5219.85341	-5218.830336	23.52151	all.identical
Bradi1g36210.1	-482.392433	-482.392433	1	all.identical
Bradi1g36250.2	-2694.548928	-2694.479805	3.02026	all.identical
Bradi1g36320.5	-1740.837504	-1739.192755	13.57379	all.identical
Bradi1g36350.2	-1308.853916	-1308.607009	2.91482	all.identical
Bradi1g36570.2	-3665.878726	-3663.165535	11.31013	all.identical
Bradi1g36610.1	-2168.12212	-2168.12212	1	all.identical
Bradi1g36640.1	-1890.560504	-1890.560504	1	start.omega0.5
Bradi1g36660.1	-1241.966162	-1241.951715	4.60719	all.identical
Bradi1g36720.1	-2279.484303	-2279.484303	1	all.identical
Bradi1g36770.1	-1115.769872	-1115.769872	1	all.identical
Bradi1g36810.1	-4899.877233	-4899.86079	1.35753	all.identical
Bradi1g36880.3	-1971.082135	-1971.007831	3.90084	all.identical
Bradi1g36950.1	-881.231186	-881.231186	1	all.identical
Bradi1g36960.1	-2090.427132	-2089.921549	6.02859	all.identical
Bradi1g37010.1	-3268.646807	-3264.402095	151.78582	all.identical
Bradi1g37020.1	-683.335099	-683.334794	1.07583	all.identical
Bradi1g37130.3	-4339.386864	-4339.386864	1	all.identical
Bradi1g37250.1	-3945.546366	-3945.546366	1	all.identical
Bradi1g37370.1	-2794.090531	-2790.509199	325.19272	start.omega1
Bradi1g37390.1	-1100.211894	-1100.211894	1	all.identical
Bradi1g37490.1	-2401.863628	-2399.153244	30.8058	all.identical
Bradi1g37510.1	-224.08635	-224.08635	2.46364	all.identical
Bradi1g37520.1	-915.094926	-915.094926	1	all.identical
Bradi1g37590.1	-3774.65312	-3774.595945	2.23622	all.identical
Bradi1g37620.1	-1273.341834	-1273.279216	1.65966	all.identical
Bradi1g37630.2	-636.627006	-636.627006	1	start.omega0.5
Bradi1g37700.1	-4715.34511	-4714.474887	3.71855	all.identical
Bradi1g37750.1	-2264.36316	-2263.071001	8.11232	all.identical
Bradi1g37870.1	-843.677727	-843.393867	999	start.omega0.5
Bradi1g37920.1	-1957.920684	-1957.919622	1.1364	all.identical
Bradi1g37960.1	-8207.479598	-8207.479598	1	all.identical
Bradi1g38150.1	-1038.109942	-1038.10658	1.22836	all.identical
Bradi1g38170.1	-3109.833871	-3109.833871	1	all.identical
Bradi1g38370.1	-1915.325245	-1915.325245	1	all.identical
Bradi1g38390.1	-3264.920576	-3264.920576	1	all.identical
Bradi1g38400.1	-3642.731777	-3642.731777	1	all.identical
Bradi1g38670.1	-2440.807242	-2440.807242	1	all.identical
Bradi1g38700.1	-1450.062088	-1450.062082	1.01423	all.identical
Bradi1g38760.1	-1241.795533	-1241.795533	1	all.identical
Bradi1g39150.2	-2220.643799	-2220.619531	1.81624	all.identical
Bradi1g39510.1	-2168.214462	-2168.214462	1	all.identical
Bradi1g39950.1	-1860.204345	-1860.204345	1	all.identical
Bradi1g40150.1	-1575.735926	-1575.735926	1	all.identical
Bradi1g40780.1	-5763.115165	-5763.115165	1	all.identical
Bradi1g41010.2	-1021.956985	-1021.956985	1	all.identical
Bradi1g41670.3	-1097.177327	-1097.177327	1	all.identical
Bradi1g41820.2	-2221.966821	-2221.966821	1	all.identical
Bradi1g41860.1	-379.961111	-379.95624	1	start.omega0.5
Bradi1g41930.1	-7401.703994	-7400.841203	4.73998	all.identical
Bradi1g41940.1	-1217.776182	-1217.776182	1	all.identical
Bradi1g41990.1	-3638.360925	-3638.225834	2.61845	all.identical
Bradi1g42010.1	-3428.881879	-3428.881879	1	all.identical
Bradi1g42030.1	-1038.354403	-1038.354403	1	all.identical
Bradi1g42040.1	-3652.576331	-3652.576331	1	all.identical
Bradi1g42270.1	-1218.081068	-1218.081068	1	all.identical
Bradi1g42310.1	-5221.1994	-5221.1994	1	all.identical
Bradi1g42340.1	-4997.625139	-4994.684144	16.39757	all.identical
Bradi1g42620.1	-2394.99493	-2394.739819	6.39487	all.identical
Bradi1g42650.1	-2737.539416	-2737.539416	1	all.identical
Bradi1g42660.1	-1029.617959	-1029.180902	998.99994	all.identical
Bradi1g42680.1	-1042.236825	-1042.236825	1	all.identical
Bradi1g42700.1	-63.290688	-61.85927	1	start.omega1
Bradi1g42730.1	-1861.271574	-1861.25877	1.3182	all.identical
Bradi1g42770.1	-2561.895545	-2561.895546	1	all.identical
Bradi1g42780.1	-624.646092	-624.646092	1	all.identical
Bradi1g42790.1	-4341.758149	-4339.947983	10.33166	all.identical
Bradi1g42800.1	-2792.843586	-2792.829394	1.44069	all.identical
Bradi1g42880.1	-1499.591025	-1499.591025	1	all.identical
Bradi1g43000.1	-1242.592115	-1242.591969	1.01505	all.identical
Bradi1g43210.1	-5813.600934	-5813.50842	1.96318	all.identical
Bradi1g43230.1	-1755.675451	-1755.675451	1	all.identical
Bradi1g43240.1	-631.433419	-631.433419	1	all.identical
Bradi1g43540.1	-2109.837213	-2108.294176	22.6107	all.identical
Bradi1g43560.1	-3024.9976	-3024.9976	1	all.identical
Bradi1g43570.1	-3821.8478	-3821.774015	2.01986	all.identical
Bradi1g43580.1	-970.05945	-970.05945	1	all.identical
Bradi1g43620.1	-1953.146574	-1953.146574	1	all.identical
Bradi1g43630.2	-2943.308584	-2943.308584	1	all.identical
Bradi1g43700.1	-3642.371176	-3640.691096	10.59187	all.identical
Bradi1g43770.1	-3051.939025	-3051.939025	1	all.identical
Bradi1g43830.2	-8.907992	-8.890701	5.2023	start.omega2
Bradi1g43940.1	-70.892126	-70.892126	1	start.omega1
Bradi1g43970.1	-4178.533019	-4177.329683	9.41582	all.identical
Bradi1g44060.1	-1506.408737	-1506.408737	1	all.identical
Bradi1g44090.1	-2449.43858	-2448.476532	14.34305	all.identical
Bradi1g44160.1	-2574.285717	-2574.285717	1	all.identical
Bradi1g44290.1	-1178.286547	-1178.286547	1	all.identical
Bradi1g44460.1	-3521.089808	-3521.089808	1	all.identical
Bradi1g44480.1	-1220.413383	-1220.413383	1	all.identical
Bradi1g44510.1	-668.239366	-668.23375	1	start.omega1
Bradi1g44530.1	-8330.606982	-8330.433277	2.10889	all.identical
Bradi1g44560.1	-2080.855974	-2080.855974	1	all.identical
Bradi1g44640.1	-1149.649995	-1149.070585	3.41214	all.identical
Bradi1g44650.1	-4905.32025	-4902.96489	15.72087	all.identical
Bradi1g44670.1	-4873.899704	-4865.597501	47.23473	all.identical
Bradi1g44730.1	-478.920127	-478.920127	1	all.identical
Bradi1g44760.1	-3501.010189	-3501.010189	1	all.identical
Bradi1g44850.1	-2533.738035	-2532.543752	11.62428	all.identical
Bradi1g44990.1	-3015.718775	-3015.718775	1	all.identical
Bradi1g45010.1	-2231.246298	-2231.246298	1	all.identical
Bradi1g45030.1	-3021.989344	-3021.989344	1	all.identical
Bradi1g45060.2	-1996.024679	-1996.024679	1	all.identical
Bradi1g45080.1	-2130.798293	-2130.798293	1	all.identical
Bradi1g45150.1	-1969.614393	-1968.28801	14.41544	all.identical
Bradi1g45200.1	-2189.730807	-2186.984325	6.63299	all.identical
Bradi1g45240.1	-1802.328511	-1802.324801	1.46586	all.identical
Bradi1g45320.1	-1791.4123	-1790.549662	18.80923	all.identical
Bradi1g45370.1	-1525.946247	-1525.946247	1	all.identical
Bradi1g45400.1	-2099.837944	-2099.837944	1	all.identical
Bradi1g45800.1	-1399.047046	-1399.047046	1	start.omega0.5
Bradi1g45820.1	-1912.846909	-1912.846909	1	all.identical
Bradi1g45880.1	-3234.670681	-3234.670681	1	all.identical
Bradi1g45890.1	-5790.50257	-5789.464856	998.99997	all.identical
Bradi1g45900.1	-2485.590472	-2483.896669	14.09985	all.identical
Bradi1g45920.1	-1745.701526	-1745.701526	1	all.identical
Bradi1g45990.1	-2124.460049	-2124.460049	1	all.identical
Bradi1g46060.1	-1198.366902	-1197.629332	7.33347	all.identical
Bradi1g46150.1	-1495.954588	-1493.797895	999	all.identical
Bradi1g46230.3	-2374.304113	-2374.304113	1	all.identical
Bradi1g46310.1	-2195.442671	-2195.442671	1	all.identical
Bradi1g46330.1	-4607.080504	-4606.642562	6.27433	all.identical
Bradi1g46360.1	-4452.62462	-4450.969138	1	start.omega1
Bradi1g46440.1	-3225.541596	-3221.555913	998.99991	all.identical
Bradi1g46470.1	-4250.74377	-4249.324738	4.11993	all.identical
Bradi1g46550.1	-4925.729666	-4925.729666	1	all.identical
Bradi1g46580.1	-1925.846647	-1925.846647	1	all.identical
Bradi1g46590.1	-1713.139625	-1713.079568	1.73998	all.identical
Bradi1g46610.1	-3064.857908	-3062.904466	7.21398	all.identical
Bradi1g46620.1	-1417.864492	-1417.864492	1	all.identical
Bradi1g46650.3	-4663.361596	-4662.711051	2.86459	all.identical
Bradi1g46660.1	-5312.42916	-5311.960794	1.79176	start.omega1
Bradi1g46670.1	-3427.836264	-3427.503242	2.81573	all.identical
Bradi1g46690.3	-2872.918436	-2872.918436	1	all.identical
Bradi1g46700.1	-2475.281884	-2475.279688	1.52752	start.omega1.5
Bradi1g46730.1	-1941.609342	-1941.609342	1	all.identical
Bradi1g46900.1	-1554.089222	-1553.520234	14.17103	start.omega1
Bradi1g46960.1	-2440.127632	-2440.127632	1	all.identical
Bradi1g46970.1	-6375.826622	-6375.811542	1.17944	all.identical
Bradi1g47050.1	-254.764004	-254.764004	1	all.identical
Bradi1g47090.1	-1980.786761	-1980.786761	1	all.identical
Bradi1g47320.1	-758.865601	-758.81532	13.14356	start.omega1
Bradi1g47340.2	-749.825507	-749.825507	1	start.omega0.5
Bradi1g47360.1	-847.430812	-847.430812	1	all.identical
Bradi1g47400.1	-5651.365541	-5649.095627	9.82755	all.identical
Bradi1g47515.1	-229.570462	-229.570463	2.02954	all.identical
Bradi1g47710.1	-3297.713658	-3297.713658	1	all.identical
Bradi1g47760.1	-4976.708889	-4973.18268	44.43942	all.identical
Bradi1g47790.1	-2582.671292	-2582.671292	1	all.identical
Bradi1g47820.1	-2919.118068	-2919.118068	1	all.identical
Bradi1g47860.1	-2160.97976	-2160.97976	1	all.identical
Bradi1g47920.1	-1887.040591	-1885.657376	10.22004	all.identical
Bradi1g47930.1	-2090.383801	-2090.383801	1	all.identical
Bradi1g48110.1	-1454.129343	-1453.736648	4.18095	all.identical
Bradi1g48120.3	-1480.524191	-1480.524191	1	start.omega0.5
Bradi1g48140.1	-3463.369793	-3463.111937	2.54486	all.identical
Bradi1g48170.1	-1376.006708	-1376.006708	1	start.omega0.5
Bradi1g48210.1	-603.370602	-603.366159	2.62751	start.omega1
Bradi1g48370.2	-1689.162984	-1689.200143	40.24533	start.omega1.5
Bradi1g48440.1	-3341.171778	-3341.171778	1	all.identical
Bradi1g48470.1	-1774.008276	-1774.008276	1	all.identical
Bradi1g48510.1	-742.031314	-741.506672	6.57677	all.identical
Bradi1g48540.1	-2227.712225	-2226.587948	20.32908	all.identical
Bradi1g48610.1	-2975.414707	-2973.947906	22.49463	all.identical
Bradi1g48630.2	-732.546951	-732.546951	1	all.identical
Bradi1g48670.1	-3268.751089	-3268.751089	1	all.identical
Bradi1g48730.1	-1100.719637	-1099.689928	7.78435	all.identical
Bradi1g48880.1	-916.060628	-916.060628	1	start.omega0.5
Bradi1g49040.1	-2776.923458	-2776.921273	1.07357	all.identical
Bradi1g49070.2	-2274.181311	-2273.82999	2.33266	all.identical
Bradi1g49100.1	-2801.986963	-2801.986963	1	all.identical
Bradi1g49120.1	-1183.674432	-1179.023557	999	all.identical
Bradi1g49130.1	-2034.843923	-2034.843923	1	all.identical
Bradi1g49160.2	-1060.292504	-1060.292504	1	all.identical
Bradi1g49220.1	-2107.600158	-2107.600158	1	start.omega0.5
Bradi1g49240.1	-767.976608	-767.976608	1	start.omega0.5
Bradi1g49260.1	-3631.492469	-3630.331555	998.99999	start.omega1
Bradi1g49460.1	-2899.573751	-2899.249944	4.39446	all.identical
Bradi1g49580.1	-802.14539	-802.14539	1	all.identical
Bradi1g49590.1	-1508.390843	-1508.390843	1	all.identical
Bradi1g49650.1	-907.387443	-907.387443	1	all.identical
Bradi1g49670.1	-905.889791	-905.888962	1.27245	start.omega0.5
Bradi1g49730.1	-5183.573313	-5181.363462	8.38077	all.identical
Bradi1g49750.1	-1272.456597	-1270.680854	998.99981	all.identical
Bradi1g49770.1	-2143.768634	-2143.768634	1	all.identical
Bradi1g49790.1	-6022.987822	-6022.987822	1	all.identical
Bradi1g49940.2	-3587.385761	-3587.385761	1	all.identical
Bradi1g49950.1	-4404.679386	-4404.554083	2.0359	all.identical
Bradi1g50010.1	-1380.799981	-1380.799981	1	start.omega0.5
Bradi1g50020.1	-1363.649309	-1363.649309	1	all.identical
Bradi1g50050.1	-2169.240531	-2169.240531	1	start.omega0.5
Bradi1g50170.1	-6877.312891	-6877.312891	1	start.omega0.5
Bradi1g50220.1	-3984.300303	-3984.115872	2.27844	all.identical
Bradi1g50230.1	-4764.015397	-4763.659849	2.71122	all.identical
Bradi1g50270.2	-1824.162038	-1820.051968	19.68602	all.identical
Bradi1g50420.1	-3920.222381	-3920.132814	2.0354	all.identical
Bradi1g50520.1	-1330.441018	-1330.375784	4.19709	all.identical
Bradi1g50530.1	-2571.105354	-2570.930424	2.30291	all.identical
Bradi1g50580.1	-3304.683908	-3304.662145	3.15261	all.identical
Bradi1g50590.1	-4149.416152	-4149.416152	1	all.identical
Bradi1g50610.1	-906.352306	-906.352306	1	all.identical
Bradi1g50790.1	-2168.73287	-2168.73287	1	start.omega0.5
Bradi1g50810.1	-1873.07593	-1872.191093	19.91757	all.identical
Bradi1g50860.2	-2963.847495	-2963.102323	9.57222	all.identical
Bradi1g50920.1	-1246.798628	-1246.723136	5.83621	all.identical
Bradi1g51020.1	-2578.393149	-2578.185215	2.6558	all.identical
Bradi1g51130.2	-3235.161954	-3235.161954	1	start.omega0.5
Bradi1g51140.1	-1110.061106	-1110.061106	1	all.identical
Bradi1g51240.1	-2769.520389	-2769.505305	1.65023	all.identical
Bradi1g51290.1	-607.782986	-607.782986	1	all.identical
Bradi1g51300.1	-585.375143	-584.232119	17.21014	all.identical
Bradi1g51390.1	-1414.207728	-1413.776929	3.55346	all.identical
Bradi1g51400.1	-2483.720906	-2483.720906	1	all.identical
Bradi1g51430.1	-1641.293709	-1641.293709	1	all.identical
Bradi1g51460.1	-2667.028701	-2667.028701	1	all.identical
Bradi1g51480.1	-2226.338641	-2225.984504	2.13904	all.identical
Bradi1g51530.1	-2540.282532	-2540.282532	1	all.identical
Bradi1g51550.2	-1224.956038	-1224.956038	1	all.identical
Bradi1g51620.1	-3058.282852	-3057.726005	18.99632	start.omega1
Bradi1g51630.1	-2885.185783	-2883.344821	998.9997	all.identical
Bradi1g51640.1	-1837.119668	-1837.119668	1	all.identical
Bradi1g51660.1	-2217.384311	-2217.384311	1	all.identical
Bradi1g51720.1	-1279.173627	-1275.94899	999	all.identical
Bradi1g51740.1	-2182.51606	-2182.51606	1	all.identical
Bradi1g51790.1	-3076.147064	-3075.57793	30.70728	all.identical
Bradi1g51880.1	-1991.139981	-1991.139981	1	all.identical
Bradi1g51890.1	-48.596819	-48.596819	1	all.identical
Bradi1g51910.1	-2702.617263	-2702.617263	1	all.identical
Bradi1g51940.2	-4436.413747	-4436.413747	1	all.identical
Bradi1g52110.1	-3770.307985	-3770.267731	1.3903	all.identical
Bradi1g52160.1	-3804.306543	-3804.306543	1	all.identical
Bradi1g52170.2	-943.515792	-943.515791	1	start.omega1
Bradi1g52180.1	-1624.300158	-1624.300158	1	start.omega0.5
Bradi1g52200.1	-5599.250993	-5593.301772	18.04515	all.identical
Bradi1g52230.1	-6077.907091	-6077.907091	1	all.identical
Bradi1g52250.1	-1498.977922	-1495.275917	999	start.omega1.5
Bradi1g52280.1	-3523.917343	-3523.794901	2.04168	all.identical
Bradi1g52290.1	-926.733429	-926.733429	1	all.identical
Bradi1g52320.1	-2598.716008	-2598.708338	2.48191	start.omega1
Bradi1g52330.1	-759.685461	-759.685461	1	all.identical
Bradi1g52340.1	-3293.952706	-3293.952706	1	all.identical
Bradi1g52510.1	-1275.211723	-1275.211723	1	all.identical
Bradi1g52520.1	-1927.796004	-1927.350953	11.44046	all.identical
Bradi1g52530.1	-1328.368108	-1326.409932	999	all.identical
Bradi1g52540.1	-2845.884345	-2845.884345	1	all.identical
Bradi1g52640.1	-4851.531948	-4851.531948	1	all.identical
Bradi1g52650.1	-722.435712	-722.434842	1	start.omega0.5
Bradi1g52680.1	-2964.442092	-2958.701231	37.70929	all.identical
Bradi1g52690.1	-1322.48802	-1322.48802	1	all.identical
Bradi1g53060.1	-1174.305011	-1174.305011	1	all.identical
Bradi1g53160.1	-1177.970465	-1177.970465	1	all.identical
Bradi1g53320.1	-3776.725287	-3776.725287	1	all.identical
Bradi1g53620.1	-1810.330541	-1809.905568	4.20731	all.identical
Bradi1g53680.1	-3212.920304	-3212.500949	4.07609	all.identical
Bradi1g53700.1	-3023.19073	-3023.19073	1	all.identical
Bradi1g53790.1	-1774.665679	-1774.665679	1	all.identical
Bradi1g53800.1	-3981.335773	-3981.335773	1	all.identical
Bradi1g53840.1	-4648.987167	-4648.987167	1	all.identical
Bradi1g53920.1	-2470.631978	-2470.517574	1.6852	all.identical
Bradi1g53960.1	-361.493228	-361.365946	999	all.identical
Bradi1g54030.1	-2556.626445	-2555.365282	998.99932	all.identical
Bradi1g54190.1	-2691.178047	-2688.393946	52.16181	all.identical
Bradi1g54200.1	-1843.902048	-1843.902048	1	start.omega0.5
Bradi1g54210.1	-6001.032052	-5997.811694	6.7239	all.identical
Bradi1g54220.1	-800.789202	-800.789202	1	all.identical
Bradi1g54250.1	-6754.307326	-6754.261955	1.37175	all.identical
Bradi1g54280.1	-7306.512381	-7306.512381	1	all.identical
Bradi1g54410.1	-1324.658814	-1323.808548	22.37516	all.identical
Bradi1g54510.1	-4793.159756	-4793.159756	1	all.identical
Bradi1g54570.1	-1056.687791	-1056.687791	1	all.identical
Bradi1g54650.1	-2290.683431	-2290.41102	10.61137	all.identical
Bradi1g54670.1	-6621.858906	-6620.846667	3.54307	all.identical
Bradi1g54700.1	-5558.044189	-5555.123248	13.05734	all.identical
Bradi1g54920.1	-1579.990043	-1577.488484	36.74494	all.identical
Bradi1g55020.1	-1218.478524	-1217.817254	19.26932	all.identical
Bradi1g55090.1	-1781.478963	-1780.293457	9.57281	all.identical
Bradi1g55110.1	-1187.109195	-1187.109195	1	all.identical
Bradi1g55150.1	-815.387316	-815.387316	1	all.identical
Bradi1g55180.3	-874.680403	-874.58235	2.60908	all.identical
Bradi1g55230.1	-4059.625938	-4059.606085	1.57073	all.identical
Bradi1g55300.1	-4021.200417	-4021.200417	1	all.identical
Bradi1g55310.1	-3487.071353	-3487.071353	1	all.identical
Bradi1g55380.1	-1913.926022	-1913.926022	1	all.identical
Bradi1g55500.1	-2124.147074	-2124.147074	1	all.identical
Bradi1g55520.1	-1612.096502	-1610.221051	54.39685	all.identical
Bradi1g55530.1	-1687.451285	-1687.451285	1	all.identical
Bradi1g55540.1	-861.64674	-861.64674	1	all.identical
Bradi1g55560.1	-1339.300895	-1336.313959	999	all.identical
Bradi1g55650.1	-2039.775017	-2039.775017	1	all.identical
Bradi1g55710.1	-2615.876007	-2614.996898	15.29333	all.identical
Bradi1g55720.1	-2996.003953	-2993.132485	230.30968	all.identical
Bradi1g55740.1	-2369.188724	-2367.434139	24.41593	all.identical
Bradi1g55820.1	-3780.584396	-3777.911216	59.65156	all.identical
Bradi1g55990.1	-2171.896491	-2171.896491	1	all.identical
Bradi1g56040.1	-2610.533582	-2610.203866	3.85881	all.identical
Bradi1g56090.1	-4587.72977	-4587.484348	2.65144	all.identical
Bradi1g56150.1	-2039.006377	-2039.006377	1	all.identical
Bradi1g56240.1	-1704.363182	-1701.346179	17.3165	all.identical
Bradi1g56280.1	-5315.862297	-5309.196494	26.73402	all.identical
Bradi1g56290.1	-1261.41282	-1261.41282	1	all.identical
Bradi1g56580.1	-2429.038089	-2429.038089	1	all.identical
Bradi1g56600.1	-4143.93923	-4143.194895	4.23717	all.identical
Bradi1g56620.1	-516.997683	-516.997683	1	all.identical
Bradi1g56640.1	-1667.010522	-1667.010522	1	all.identical
Bradi1g56720.1	-2545.090619	-2545.090619	1	start.omega0.5
Bradi1g56740.5	-2751.989149	-2751.989149	1	all.identical
Bradi1g56780.1	-4357.823645	-4357.823645	1	all.identical
Bradi1g56930.1	-637.697789	-636.008271	999	all.identical
Bradi1g56980.1	-206.061098	-206.061098	1.82197	start.omega0.5
Bradi1g57030.1	-1859.150941	-1859.150941	1	all.identical
Bradi1g57450.1	-2113.21595	-2113.21595	1	all.identical
Bradi1g57570.1	-2973.779745	-2973.779745	1	all.identical
Bradi1g57920.1	-3361.064029	-3361.064029	1	all.identical
Bradi1g58030.1	-2802.666158	-2802.666158	1	all.identical
Bradi1g58080.1	-3131.496524	-3131.496524	1	all.identical
Bradi1g58160.1	-2010.49078	-2010.49078	1	all.identical
Bradi1g58180.2	-1328.540854	-1328.540854	1	start.omega0.5
Bradi1g58240.1	-1672.564051	-1672.428806	999	start.omega2
Bradi1g58250.1	-3088.624585	-3088.624585	1	all.identical
Bradi1g58380.1	-5122.870212	-5122.523313	4.11478	all.identical
Bradi1g58390.2	-3344.37079	-3344.37079	1	all.identical
Bradi1g58440.1	-1590.834154	-1588.637462	34.24726	all.identical
Bradi1g58600.1	-1178.719245	-1175.250144	254.14503	start.omega1
Bradi1g59010.1	-2610.63028	-2610.63028	1	all.identical
Bradi1g59070.1	-4142.918506	-4142.918506	1	all.identical
Bradi1g59170.1	-1567.113467	-1567.113467	1	start.omega0.5
Bradi1g59220.1	-4232.80254	-4232.787055	1.28107	all.identical
Bradi1g59360.1	-4701.450568	-4701.450568	1	all.identical
Bradi1g59410.1	-1184.098294	-1184.098294	1	all.identical
Bradi1g59510.1	-1468.145193	-1466.339399	10.59584	all.identical
Bradi1g59710.1	-3190.54745	-3190.54745	1	all.identical
Bradi1g59760.1	-2543.393146	-2541.995004	10.15101	all.identical
Bradi1g59850.1	-1405.237438	-1405.230344	1.44663	all.identical
Bradi1g59970.1	-2420.798308	-2420.798308	1	all.identical
Bradi1g59990.1	-1288.848079	-1287.514807	9.02374	all.identical
Bradi1g60010.1	-2236.378095	-2236.378095	1	all.identical
Bradi1g60050.1	-4244.045025	-4244.045025	1	all.identical
Bradi1g60100.1	-2270.215932	-2270.215932	1	all.identical
Bradi1g60120.1	-2066.948351	-2066.948351	1	all.identical
Bradi1g60190.1	-2290.73612	-2290.73612	1	all.identical
Bradi1g60260.1	-3021.863833	-3021.859605	2.57786	all.identical
Bradi1g60280.1	-2531.826739	-2531.826739	1	all.identical
Bradi1g60300.1	-3572.744146	-3572.618029	1.79621	all.identical
Bradi1g60340.1	-1623.894805	-1622.389346	14.16651	all.identical
Bradi1g60440.1	-3345.649078	-3344.096101	9.19903	all.identical
Bradi1g60450.1	-2777.015151	-2777.015151	1	all.identical
Bradi1g60510.1	-5957.99702	-5957.341421	1	start.omega1
Bradi1g60550.1	-3537.117798	-3537.117798	1	all.identical
Bradi1g60620.1	-1585.194336	-1585.194336	1	all.identical
Bradi1g60720.1	-2343.665165	-2343.665165	1	all.identical
Bradi1g60800.1	-3330.698567	-3326.346143	15.62073	all.identical
Bradi1g61100.1	-1543.878875	-1543.787034	1.76517	all.identical
Bradi1g61180.1	-3428.704992	-3427.939128	999	all.identical
Bradi1g61200.1	-3712.002117	-3709.786907	15.97753	all.identical
Bradi1g61220.1	-4383.14762	-4383.14762	1	all.identical
Bradi1g61230.2	-4893.722657	-4893.572806	2.54773	all.identical
Bradi1g61260.1	-2404.651699	-2403.214984	7.37553	all.identical
Bradi1g61340.1	-3212.71268	-3212.223619	5.87711	all.identical
Bradi1g61350.1	-2350.054924	-2349.259792	8.35737	all.identical
Bradi1g61360.1	-1576.824751	-1571.642292	456.6464	start.omega0.5
Bradi1g61380.1	-2854.522561	-2854.522561	1	all.identical
Bradi1g61450.1	-3250.513299	-3250.483838	1.50147	all.identical
Bradi1g61510.1	-1649.986348	-1647.569271	10.89908	all.identical
Bradi1g61590.1	-4074.362953	-4074.362953	1	all.identical
Bradi1g61680.1	-2165.100363	-2165.100363	1	all.identical
Bradi1g61690.1	-3856.146326	-3856.146326	1	all.identical
Bradi1g61720.1	-179.445296	-179.445296	1	all.identical
Bradi1g61730.1	-1621.084619	-1619.065056	27.35637	all.identical
Bradi1g61790.1	-3017.560382	-3015.654535	999	start.omega0.5
Bradi1g61860.1	-1930.209392	-1930.209392	1	all.identical
Bradi1g61890.3	-2281.801477	-2281.801469	1.04601	all.identical
Bradi1g62020.1	-1906.235143	-1906.235143	1	start.omega1
Bradi1g62110.1	-1490.286502	-1490.102766	2.39837	all.identical
Bradi1g62140.1	-1809.51161	-1809.51161	1	start.omega0.5
Bradi1g62210.1	-4834.772277	-4833.173711	5.89413	all.identical
Bradi1g62240.1	-872.385738	-872.354205	3.33575	all.identical
Bradi1g62310.1	-1128.214762	-1128.214762	1	all.identical
Bradi1g62330.1	-1792.838688	-1792.766916	3.64753	all.identical
Bradi1g62340.1	-1222.535052	-1222.535052	1	all.identical
Bradi1g62350.1	-1967.589641	-1967.586145	1	all.identical
Bradi1g62480.1	-3871.737055	-3871.737055	1	all.identical
Bradi1g62590.1	-5418.261255	-5418.261255	1	all.identical
Bradi1g62630.1	-1660.719827	-1660.719827	1	all.identical
Bradi1g62640.1	-982.452742	-982.451864	1.19739	all.identical
Bradi1g62720.3	-1846.024636	-1845.510011	4.04033	all.identical
Bradi1g62770.1	-4019.872685	-4019.872685	1	all.identical
Bradi1g62780.2	-1409.495211	-1409.495211	1	all.identical
Bradi1g62840.1	-927.340681	-927.340681	1	all.identical
Bradi1g62940.1	-2027.817722	-2027.817722	1	all.identical
Bradi1g63020.1	-1163.3409	-1163.3409	1	all.identical
Bradi1g63050.1	-1683.40871	-1682.658652	24.69975	all.identical
Bradi1g63160.1	-5255.615874	-5253.822464	10.20328	all.identical
Bradi1g63170.1	-1938.725765	-1938.418629	5.10174	all.identical
Bradi1g63190.1	-1264.235926	-1264.235388	1.04536	all.identical
Bradi1g63200.1	-1437.427872	-1437.408338	92.08861	start.omega1
Bradi1g63210.1	-5427.783885	-5423.025882	11.4128	all.identical
Bradi1g63240.1	-3240.247254	-3238.611414	16.86365	all.identical
Bradi1g63270.1	-2868.782736	-2868.688021	2.53443	all.identical
Bradi1g63290.1	-4467.551004	-4465.466564	13.91202	all.identical
Bradi1g63310.4	-2329.253342	-2329.253342	1	all.identical
Bradi1g63330.1	-4734.219398	-4734.219398	1	all.identical
Bradi1g63340.1	-1500.618971	-1500.618971	1	all.identical
Bradi1g63350.1	-2264.814689	-2264.814689	1	all.identical
Bradi1g63380.2	-253.848912	-253.829528	999	start.omega0.5
Bradi1g63410.1	-2268.475583	-2267.484326	9.79704	all.identical
Bradi1g63470.1	-712.472136	-712.472136	1	all.identical
Bradi1g63490.1	-1946.178631	-1945.850375	7.54948	all.identical
Bradi1g63520.1	-1924.231025	-1924.231007	1.00801	all.identical
Bradi1g63530.2	-2759.679683	-2757.667079	37.26495	all.identical
Bradi1g63540.1	-1612.611036	-1612.448941	329.29024	all.identical
Bradi1g63550.1	-5492.247552	-5492.247552	1	all.identical
Bradi1g63640.1	-2163.94928	-2163.94928	1	all.identical
Bradi1g63690.1	-3387.989863	-3387.989863	1	all.identical
Bradi1g63730.1	-1931.948064	-1931.948064	1	all.identical
Bradi1g63780.1	-5090.068338	-5090.068338	1	start.omega1
Bradi1g63800.1	-406.285542	-405.943134	4.24291	all.identical
Bradi1g63890.2	-1162.966635	-1162.966635	1	all.identical
Bradi1g63940.1	-2527.793293	-2527.793293	1	all.identical
Bradi1g64010.1	-3501.034218	-3500.086617	3.48136	all.identical
Bradi1g64040.1	-1340.515471	-1340.515471	1	all.identical
Bradi1g64110.1	-2622.015481	-2622.013937	1.10814	all.identical
Bradi1g64130.2	-1883.798101	-1883.793452	1.69794	all.identical
Bradi1g64150.1	-3476.772593	-3476.772593	1	start.omega0.5
Bradi1g64190.1	-3991.593435	-3991.593435	1	all.identical
Bradi1g64210.1	-2317.969451	-2317.969451	1	all.identical
Bradi1g64250.1	-1445.430136	-1445.18275	6.30517	all.identical
Bradi1g64310.1	-474.655609	-474.655609	1	all.identical
Bradi1g64360.1	-7467.650957	-7467.650957	1	all.identical
Bradi1g64370.1	-1999.202943	-1999.202943	1	all.identical
Bradi1g64390.1	-1548.102066	-1548.102066	1	all.identical
Bradi1g64410.1	-2451.701034	-2451.701034	1	all.identical
Bradi1g64420.2	-1453.40432	-1453.40432	1	all.identical
Bradi1g64430.1	-1815.160913	-1815.160913	1	all.identical
Bradi1g64440.1	-2630.867836	-2630.867836	1	all.identical
Bradi1g64460.4	-2860.312176	-2859.879311	7.48455	all.identical
Bradi1g64530.2	-1835.509563	-1835.509563	1	all.identical
Bradi1g64770.1	-2723.209522	-2723.209522	1	all.identical
Bradi1g64810.1	-1386.618891	-1384.356354	105.43727	all.identical
Bradi1g64850.1	-557.618816	-556.727441	18.95425	start.omega0.5
Bradi1g65000.1	-2075.235125	-2075.235125	1	all.identical
Bradi1g65080.1	-1169.130341	-1169.130341	1	all.identical
Bradi1g65140.2	-2840.02106	-2838.989624	4.31826	all.identical
Bradi1g65150.1	-1522.853412	-1522.853412	1	all.identical
Bradi1g65170.1	-1116.970576	-1116.970576	1	all.identical
Bradi1g65210.1	-2813.989693	-2813.989674	1.0081	all.identical
Bradi1g65220.1	-1330.654731	-1330.654731	1	start.omega0.5
Bradi1g65300.1	-1483.298775	-1483.298775	1	start.omega0.5
Bradi1g65440.1	-2822.360901	-2822.360901	1	all.identical
Bradi1g65600.1	-1553.534362	-1553.534362	1	all.identical
Bradi1g65650.1	-3987.17728	-3987.167847	1.32688	all.identical
Bradi1g65670.1	-3297.696941	-3293.552514	13.03156	all.identical
Bradi1g65700.1	-2267.210209	-2267.194253	1.64924	all.identical
Bradi1g65710.1	-1377.511312	-1377.511312	1	all.identical
Bradi1g65750.1	-1779.388949	-1779.388949	1	all.identical
Bradi1g65800.1	-1632.085735	-1632.085735	1	all.identical
Bradi1g65820.2	-1708.505629	-1708.505629	1	all.identical
Bradi1g65860.1	-2500.245096	-2497.01243	13.9436	all.identical
Bradi1g65870.1	-847.206563	-847.206563	1	all.identical
Bradi1g65890.1	-614.841299	-614.627864	999	start.omega1
Bradi1g65900.1	-1445.439742	-1442.607228	998.9972	all.identical
Bradi1g65910.1	-4280.234684	-4280.209774	1.22164	all.identical
Bradi1g66010.1	-1544.84202	-1543.372758	8.77219	all.identical
Bradi1g66040.1	-2607.607534	-2607.536086	2.47054	all.identical
Bradi1g66050.1	-749.753822	-749.753822	1	all.identical
Bradi1g66220.1	-3627.53368	-3627.53368	1	all.identical
Bradi1g66240.1	-1857.576603	-1857.535652	3.27388	all.identical
Bradi1g66250.1	-1883.663723	-1877.74291	22.88761	all.identical
Bradi1g66420.1	-2155.571605	-2155.571605	1	all.identical
Bradi1g66440.1	-2448.954522	-2447.801064	6.15188	all.identical
Bradi1g66450.1	-2164.563584	-2164.563584	1	all.identical
Bradi1g66620.1	-5177.646533	-5177.646533	1	start.omega0.5
Bradi1g66660.1	-3420.411501	-3420.411501	1	all.identical
Bradi1g66670.1	-2194.734461	-2194.708203	1.92651	all.identical
Bradi1g66710.1	-2220.693165	-2220.693165	1	start.omega1
Bradi1g66740.1	-1000.060272	-997.797271	47.56648	all.identical
Bradi1g66760.3	-2637.054219	-2637.054219	1	all.identical
Bradi1g66800.1	-2305.666783	-2305.184511	999	start.omega0.5
Bradi1g66830.1	-2806.546118	-2806.489994	1.44958	all.identical
Bradi1g66850.1	-3132.185776	-3131.817786	4.08489	all.identical
Bradi1g66860.1	-2171.678808	-2171.678808	1	all.identical
Bradi1g66870.1	-3304.73233	-3304.270313	30.18919	all.identical
Bradi1g66930.1	-2721.967607	-2721.694939	2.6231	all.identical
Bradi1g66940.1	-4358.811708	-4358.242403	5.17522	all.identical
Bradi1g66950.1	-2661.993793	-2661.993793	1	all.identical
Bradi1g66960.1	-1669.51354	-1669.51354	1	all.identical
Bradi1g66980.1	-3215.195547	-3214.556726	4.26535	all.identical
Bradi1g66990.1	-2245.19549	-2242.26321	7.93473	all.identical
Bradi1g67020.1	-2410.804206	-2408.811962	6.75254	all.identical
Bradi1g67050.2	-5087.437575	-5087.437575	1	all.identical
Bradi1g67060.1	-3397.10916	-3395.59878	20.97261	all.identical
Bradi1g67110.1	-1304.327786	-1304.327786	1	all.identical
Bradi1g67140.1	-1038.800094	-1038.800094	1	all.identical
Bradi1g67170.1	-2368.613905	-2368.607743	1.11476	all.identical
Bradi1g67180.1	-2631.507708	-2630.361224	97.73944	all.identical
Bradi1g67190.1	-713.987418	-713.987418	1	all.identical
Bradi1g67200.1	-3001.228435	-3001.228435	1	all.identical
Bradi1g67210.1	-2047.376627	-2046.727337	31.05513	all.identical
Bradi1g67260.1	-1380.433558	-1380.407944	2.05889	all.identical
Bradi1g67270.1	-5346.717761	-5345.759871	7.01929	all.identical
Bradi1g67280.1	-1603.517928	-1603.0651	3.6539	all.identical
Bradi1g67320.1	-2695.202516	-2692.599654	25.52114	all.identical
Bradi1g67330.1	-2351.434493	-2351.150256	3.09303	all.identical
Bradi1g67360.1	-504.723732	-504.723732	1	all.identical
Bradi1g67380.1	-1897.835819	-1896.028963	38.0925	all.identical
Bradi1g67430.1	-958.782817	-957.575688	999	all.identical
Bradi1g67530.2	-1646.994381	-1646.994381	1	all.identical
Bradi1g67540.1	-1938.484753	-1938.484753	1	all.identical
Bradi1g67630.1	-761.132306	-757.28003	277.04065	all.identical
Bradi1g67680.1	-623.224547	-623.206814	1.82414	all.identical
Bradi1g67740.1	-3804.504699	-3804.504699	1	all.identical
Bradi1g67760.1	-7593.962231	-7593.848435	2.6227	all.identical
Bradi1g67770.1	-2245.828021	-2245.828021	1	all.identical
Bradi1g67780.1	-2261.222155	-2261.222155	1	all.identical
Bradi1g67790.1	-788.133932	-783.560892	33.59535	start.omega1.5
Bradi1g67800.1	-2162.096306	-2162.096306	1	all.identical
Bradi1g67880.1	-2969.849634	-2969.849634	1	all.identical
Bradi1g67900.1	-1966.801408	-1966.801408	1	all.identical
Bradi1g67920.3	-4397.354642	-4397.354642	1	all.identical
Bradi1g67960.1	-2664.355668	-2664.355668	1	all.identical
Bradi1g67980.1	-1288.458562	-1288.456668	1.39045	start.omega0.5
Bradi1g67990.4	-1416.760426	-1414.916115	8.09924	all.identical
Bradi1g68000.2	-1213.163532	-1213.163532	1	all.identical
Bradi1g68030.1	-1033.532892	-1033.530489	1.24053	all.identical
Bradi1g68060.2	-1273.0262	-1273.0262	1	all.identical
Bradi1g68110.1	-858.034912	-858.034912	1	all.identical
Bradi1g68140.1	-1101.530684	-1098.978186	24.59534	all.identical
Bradi1g68160.1	-2209.605654	-2209.605654	1	all.identical
Bradi1g68180.1	-4969.729405	-4968.976173	6.03008	all.identical
Bradi1g68210.1	-3912.320249	-3909.388757	998.99753	all.identical
Bradi1g68290.1	-3220.246547	-3220.246547	1	all.identical
Bradi1g68310.1	-1858.918173	-1858.213601	4.55291	all.identical
Bradi1g68380.1	-3012.335788	-3012.295492	5.88271	start.omega1
Bradi1g68460.2	-593.075765	-593.075765	1	all.identical
Bradi1g68510.2	-4330.095921	-4329.075544	42.28357	all.identical
Bradi1g68540.1	-1554.52889	-1554.52889	1	all.identical
Bradi1g68560.3	-1208.438967	-1208.37796	2.16878	all.identical
Bradi1g68580.1	-2211.158996	-2210.945222	999	all.identical
Bradi1g68600.1	-2413.583788	-2413.583788	1	all.identical
Bradi1g68620.1	-1747.5277	-1747.5277	1	all.identical
Bradi1g68710.2	-5667.581385	-5667.581385	1	all.identical
Bradi1g68740.1	-2037.263446	-2036.479456	16.05324	all.identical
Bradi1g68750.1	-2950.381455	-2950.381455	1	all.identical
Bradi1g68950.1	-648.575538	-648.557107	3.21166	all.identical
Bradi1g69070.1	-2587.958118	-2587.958118	1	all.identical
Bradi1g69080.1	-1506.378112	-1506.378112	1	all.identical
Bradi1g69130.1	-1729.837292	-1729.837292	1	all.identical
Bradi1g69170.1	-3135.142467	-3135.142467	1	all.identical
Bradi1g69200.1	-2493.470786	-2493.470786	1	all.identical
Bradi1g69230.2	-1883.390468	-1883.259716	2.2643	all.identical
Bradi1g69260.1	-3200.400227	-3200.400227	1	all.identical
Bradi1g69300.1	-1336.284675	-1336.284675	1	all.identical
Bradi1g69350.1	-1154.951745	-1153.981421	12.25329	all.identical
Bradi1g69360.1	-3299.487383	-3299.487383	1	all.identical
Bradi1g69370.1	-2064.924858	-2064.924858	1	all.identical
Bradi1g69510.1	-4644.593669	-4644.593669	1	all.identical
Bradi1g69540.1	-4357.517842	-4357.517842	1	all.identical
Bradi1g69550.1	-2869.242683	-2869.225536	1.39655	all.identical
Bradi1g69590.1	-3653.181197	-3653.181197	1	all.identical
Bradi1g69700.1	-1698.391587	-1698.391587	1	all.identical
Bradi1g69780.1	-3626.607465	-3626.607465	1	all.identical
Bradi1g69870.1	-2840.336447	-2840.336447	1	all.identical
Bradi1g69910.2	-3108.078208	-3107.928619	2.0901	all.identical
Bradi1g69930.1	-3519.339621	-3519.339621	1	all.identical
Bradi1g69980.1	-2727.77923	-2727.762776	1.40959	all.identical
Bradi1g69990.1	-3748.932542	-3748.932542	1	all.identical
Bradi1g70000.1	-3468.705777	-3468.366588	6.43923	all.identical
Bradi1g70040.1	-709.417509	-709.417509	1	all.identical
Bradi1g70180.1	-2860.531698	-2860.531698	1	all.identical
Bradi1g70200.2	-2030.842285	-2030.842285	1	all.identical
Bradi1g70220.1	-2719.737285	-2719.737285	1	all.identical
Bradi1g70250.1	-1219.131844	-1219.131844	1	start.omega0.5
Bradi1g70290.1	-2842.897705	-2842.897705	1	all.identical
Bradi1g70300.1	-965.577996	-965.577996	1	all.identical
Bradi1g70360.1	-2504.474548	-2504.474548	1	all.identical
Bradi1g70370.1	-1910.363103	-1909.402091	35.9443	all.identical
Bradi1g70440.1	-1520.335343	-1520.266929	2.16503	all.identical
Bradi1g70450.1	-1280.126386	-1280.126386	1	all.identical
Bradi1g70590.1	-3476.708442	-3476.708442	1	all.identical
Bradi1g70600.1	-992.581337	-992.581337	1	all.identical
Bradi1g70620.1	-3197.155206	-3195.220008	27.36038	all.identical
Bradi1g70650.1	-1941.307354	-1941.307354	1	all.identical
Bradi1g70740.1	-598.37382	-598.37382	1	start.omega1.5
Bradi1g70760.1	-2793.77775	-2793.621848	999	start.omega1
Bradi1g70770.1	-2018.527142	-2018.527142	1	all.identical
Bradi1g70790.1	-538.041704	-537.857046	999	all.identical
Bradi1g70830.1	-2883.167681	-2883.167681	1	all.identical
Bradi1g70840.1	-868.136779	-868.136779	1	all.identical
Bradi1g70850.1	-4599.320138	-4598.866552	1	start.omega1
Bradi1g70880.1	-363.56974	-363.56974	1	all.identical
Bradi1g70930.1	-2093.74608	-2092.882243	5.11108	all.identical
Bradi1g71000.1	-2415.175388	-2415.175388	1	all.identical
Bradi1g71180.1	-1475.225146	-1475.225146	1	all.identical
Bradi1g71190.1	-4197.26266	-4197.26266	1	all.identical
Bradi1g71240.1	-933.054079	-933.054079	1	all.identical
Bradi1g71260.1	-1403.026933	-1403.026933	1	start.omega0.5
Bradi1g71290.2	-1641.453729	-1641.453729	1	all.identical
Bradi1g71310.1	-3522.894298	-3522.894297	1	start.omega1
Bradi1g71340.1	-3014.333762	-3014.333762	1	all.identical
Bradi1g71360.1	-3276.88641	-3274.662107	10.12198	all.identical
Bradi1g71540.1	-3610.454365	-3608.122444	13.94421	all.identical
Bradi1g71570.1	-1931.178821	-1931.178821	1	all.identical
Bradi1g71600.2	-438.219614	-438.219614	1	all.identical
Bradi1g71800.2	-1531.859337	-1531.859337	1	all.identical
Bradi1g71810.2	-3900.883256	-3900.883256	1	all.identical
Bradi1g71830.1	-2979.263511	-2979.263511	1	all.identical
Bradi1g72100.1	-1181.294589	-1181.294589	1	start.omega0.5
Bradi1g72120.1	-2271.373299	-2268.989921	15.15959	all.identical
Bradi1g72150.7	-837.338045	-837.338045	1	all.identical
Bradi1g72160.1	-701.861359	-700.206502	41.586	all.identical
Bradi1g72330.1	-807.420326	-807.269139	999	start.omega2
Bradi1g72390.1	-1698.994093	-1698.994093	1	all.identical
Bradi1g72470.1	-1003.349986	-1003.231979	6.60161	all.identical
Bradi1g72490.1	-2289.69375	-2289.69375	1	all.identical
Bradi1g72510.4	-1832.965566	-1832.965566	1	start.omega0.5
Bradi1g72620.1	-962.340614	-962.340614	1	all.identical
Bradi1g72640.1	-1992.348843	-1987.403006	31.25968	all.identical
Bradi1g72650.2	-2383.411458	-2383.411458	1	all.identical
Bradi1g72690.1	-4340.337853	-4340.093709	2.36205	all.identical
Bradi1g72740.1	-2032.589377	-2032.585629	1.477	all.identical
Bradi1g72750.1	-1210.408834	-1210.408834	1	all.identical
Bradi1g72830.1	-2749.275529	-2749.275475	1.05413	all.identical
Bradi1g72960.1	-2364.045401	-2361.881922	11.80099	all.identical
Bradi1g73000.1	-499.273847	-499.273847	1	start.omega0.5
Bradi1g73030.1	-2968.21445	-2967.446296	6.50807	all.identical
Bradi1g73040.2	-2215.874372	-2215.874372	1	all.identical
Bradi1g73110.1	-2409.649863	-2409.649692	1.11445	all.identical
Bradi1g73120.1	-3788.175843	-3788.175843	1	all.identical
Bradi1g73210.1	-3816.811432	-3815.911641	4.6278	all.identical
Bradi1g73220.2	-3099.698433	-3099.667213	1.47024	all.identical
Bradi1g73700.1	-1268.915147	-1264.649738	33.91978	all.identical
Bradi1g73710.1	-1640.277318	-1640.277318	1	all.identical
Bradi1g73720.1	-1358.527987	-1357.755014	4.046	all.identical
Bradi1g73740.1	-3274.698295	-3272.861929	42.47622	all.identical
Bradi1g73770.1	-2401.664536	-2399.817297	5.22049	all.identical
Bradi1g73830.1	-1370.946184	-1369.198564	999	all.identical
Bradi1g73910.1	-1522.103592	-1520.563816	7.90926	all.identical
Bradi1g74050.1	-4709.532526	-4707.581295	17.34654	all.identical
Bradi1g74150.1	-1700.42064	-1700.42064	1	all.identical
Bradi1g74210.1	-3385.074674	-3379.107305	71.35128	all.identical
Bradi1g74310.1	-1680.696228	-1680.696228	1	all.identical
Bradi1g74360.1	-1372.339101	-1372.339101	1	start.omega0.5
Bradi1g74420.1	-4385.558433	-4385.558433	1	all.identical
Bradi1g74560.1	-5506.645057	-5505.793212	4.54671	all.identical
Bradi1g74580.1	-3459.544228	-3458.649591	1	start.omega1
Bradi1g74630.1	-2207.776529	-2207.700889	2.00366	all.identical
Bradi1g74640.1	-954.922868	-954.845004	23.54624	all.identical
Bradi1g74650.1	-3521.042629	-3520.916227	3.65684	all.identical
Bradi1g74660.1	-373.266042	-373.266042	1	all.identical
Bradi1g74670.1	-1676.172096	-1676.172096	1	all.identical
Bradi1g74700.1	-1000.639829	-1000.46612	7.91717	all.identical
Bradi1g74760.1	-3072.934538	-3070.554115	998.99937	all.identical
Bradi1g74860.1	-2010.812265	-2010.812265	1	all.identical
Bradi1g74910.1	-1639.072327	-1638.391912	6.75721	all.identical
Bradi1g75080.1	-1448.132427	-1448.132427	1	all.identical
Bradi1g75140.1	-2267.082068	-2267.082068	1	all.identical
Bradi1g75180.1	-476.456437	-476.456437	1	start.omega0.5
Bradi1g75290.1	-1837.436829	-1835.955796	43.96546	all.identical
Bradi1g75360.1	-2072.554571	-2067.706584	1	start.omega1
Bradi1g75460.1	-815.482259	-815.482259	1	all.identical
Bradi1g75500.1	-4572.369542	-4572.318797	1.59895	all.identical
Bradi1g75530.1	-2944.677701	-2944.676538	1.08894	all.identical
Bradi1g75580.1	-2115.785448	-2115.785448	1	all.identical
Bradi1g75660.2	-1478.607241	-1478.607241	1	all.identical
Bradi1g75720.1	-1585.764613	-1585.764613	1	start.omega1
Bradi1g75740.1	-1807.243495	-1805.110796	122.17324	all.identical
Bradi1g75860.1	-1108.91188	-1108.91188	1	all.identical
Bradi1g75910.1	-2489.890459	-2489.890459	1	all.identical
Bradi1g75920.1	-1678.446816	-1677.06994	17.81539	all.identical
Bradi1g75930.1	-1561.167066	-1561.167066	1	all.identical
Bradi1g75940.1	-3789.484277	-3789.463326	1.46892	all.identical
Bradi1g76050.1	-5533.574403	-5533.574403	1	all.identical
Bradi1g76060.1	-1500.924494	-1497.975504	256.14627	start.omega1
Bradi1g76070.1	-2215.425003	-2215.422433	1.08954	all.identical
Bradi1g76080.1	-1925.382178	-1925.382178	1	all.identical
Bradi1g76190.1	-2068.617896	-2068.617896	1	all.identical
Bradi1g76280.1	-3387.642442	-3387.642442	1	all.identical
Bradi1g76290.1	-3167.454912	-3167.317303	3.89239	all.identical
Bradi1g76400.1	-1926.449161	-1926.449161	1	all.identical
Bradi1g76480.1	-3044.268449	-3044.26775	1.07853	all.identical
Bradi1g76500.1	-5675.868507	-5675.868507	1	all.identical
Bradi1g76590.1	-883.410121	-883.290747	2.34187	all.identical
Bradi1g76660.1	-5054.4049	-5054.4049	1	all.identical
Bradi1g76740.2	-795.069241	-795.069241	1	start.omega0.5
Bradi1g76760.2	-3867.979629	-3867.476804	3.81174	all.identical
Bradi1g76800.1	-903.208467	-903.208467	1	start.omega0.5
Bradi1g76830.1	-4085.539354	-4085.459718	2.52155	all.identical
Bradi1g76860.1	-1554.245155	-1554.043891	6.01209	all.identical
Bradi1g76890.1	-2669.129167	-2669.129167	1	all.identical
Bradi1g76920.1	-8386.500831	-8385.077385	420.53899	start.omega1
Bradi1g76950.1	-1368.320266	-1368.320266	1	all.identical
Bradi1g76960.2	-1712.580482	-1712.580482	1	all.identical
Bradi1g77000.1	-2405.221462	-2405.221462	1	all.identical
Bradi1g77040.1	-2876.461542	-2875.06485	24.66798	all.identical
Bradi1g77060.1	-1697.349715	-1697.349715	1	all.identical
Bradi1g77080.1	-880.490467	-880.490467	1	start.omega0.5
Bradi1g77200.1	-3232.257883	-3232.257883	1	all.identical
Bradi1g77260.1	-2869.870195	-2869.870195	1	all.identical
Bradi1g77270.1	-1023.903508	-1023.074618	7.91168	all.identical
Bradi1g77290.3	-3878.16773	-3877.054494	6.93357	all.identical
Bradi1g77320.1	-1004.435768	-1004.435768	1	all.identical
Bradi1g77330.1	-2077.678077	-2077.678077	1	all.identical
Bradi1g77350.1	-3148.805394	-3148.805394	1	start.omega0.5
Bradi1g77370.1	-2164.944218	-2158.695576	85.57463	all.identical
Bradi1g77380.1	-2312.946432	-2312.946432	1	all.identical
Bradi1g77440.1	-4144.780007	-4144.256981	3.9854	all.identical
Bradi1g77510.1	-2617.650082	-2617.650082	1	all.identical
Bradi1g77580.1	-3494.808833	-3494.808833	1	all.identical
Bradi1g77700.1	-6627.390517	-6626.495358	16.89504	all.identical
Bradi1g77830.1	-1089.101213	-1089.101213	1	all.identical
Bradi1g77950.1	-2437.970078	-2437.970078	1	all.identical
Bradi1g78020.1	-1101.07426	-1101.071909	1.16246	all.identical
Bradi1g78090.1	-1730.730562	-1730.730562	1	all.identical
Bradi1g78190.1	-4430.085451	-4427.219948	42.3127	all.identical
Bradi1g78220.1	-4520.006899	-4519.651357	2.83001	all.identical
Bradi1g78420.1	-1383.369371	-1382.229069	43.04999	all.identical
Bradi1g78560.3	-2547.438892	-2542.146231	34.58103	all.identical
Bradi1g78620.1	-313.806364	-313.806364	1	all.identical
Bradi1g78680.1	-745.24559	-745.24559	1	all.identical
Bradi1g78690.1	-3153.978117	-3153.978117	1	all.identical
Bradi1g78710.1	-2671.263515	-2671.263515	1	all.identical
Bradi2g00320.1	-3714.721571	-3714.721571	1	all.identical
Bradi2g00370.1	-2043.624339	-2042.55285	10.07329	all.identical
Bradi2g00620.1	-1954.515066	-1954.515066	1	all.identical
Bradi2g00640.1	-668.756506	-666.298542	63.14879	all.identical
Bradi2g00650.1	-4205.931592	-4205.931592	1	all.identical
Bradi2g00670.1	-2408.151781	-2408.151781	1	all.identical
Bradi2g00690.1	-2883.164707	-2883.164707	1	all.identical
Bradi2g00840.1	-934.393264	-934.385775	1.48603	all.identical
Bradi2g00870.1	-1676.139622	-1676.139622	1	all.identical
Bradi2g00900.1	-1831.569759	-1828.619956	49.6508	all.identical
Bradi2g00980.3	-1895.181517	-1895.181517	1	all.identical
Bradi2g01100.1	-1503.016033	-1503.016033	1	all.identical
Bradi2g01340.1	-1578.007714	-1576.574395	998.99791	all.identical
Bradi2g01350.1	-2375.580317	-2375.580317	1	all.identical
Bradi2g01360.1	-6250.706102	-6250.706102	1	all.identical
Bradi2g01430.3	-3514.669621	-3514.669621	13.01432	all.identical
Bradi2g01520.1	-1675.137596	-1674.713055	39.91131	start.omega1
Bradi2g01550.1	-1821.299442	-1820.565223	16.68408	all.identical
Bradi2g01590.1	-5455.060005	-5451.277167	13.73006	all.identical
Bradi2g01610.1	-3527.786506	-3527.786506	1	all.identical
Bradi2g01800.1	-1294.885978	-1294.885978	1	all.identical
Bradi2g01810.1	-1465.83662	-1465.83662	1	all.identical
Bradi2g01870.1	-3325.440908	-3325.319947	1.91922	all.identical
Bradi2g01980.1	-636.579263	-636.579263	1	all.identical
Bradi2g02000.1	-2251.698615	-2250.865987	15.77535	all.identical
Bradi2g02010.1	-3759.412414	-3759.412414	1	all.identical
Bradi2g02070.1	-2868.219732	-2867.583676	4.31531	all.identical
Bradi2g02230.1	-4590.196514	-4590.196514	1	all.identical
Bradi2g02310.1	-3974.021562	-3971.100085	6.97167	all.identical
Bradi2g02340.1	-1103.887182	-1103.887182	1	all.identical
Bradi2g02350.1	-1422.623236	-1422.090617	8.03727	all.identical
Bradi2g02430.1	-3014.595304	-3014.595304	1	all.identical
Bradi2g02470.1	-2492.798545	-2492.518135	2.90788	all.identical
Bradi2g02700.1	-3240.954218	-3240.954218	1	all.identical
Bradi2g02730.1	-3182.956267	-3181.267262	8.07203	all.identical
Bradi2g02760.1	-1056.475259	-1056.475259	1	all.identical
Bradi2g02770.1	-931.816733	-931.816733	1	all.identical
Bradi2g02780.1	-1680.332601	-1677.735111	144.52914	all.identical
Bradi2g02870.1	-2016.222187	-2015.320724	6.34831	all.identical
Bradi2g02890.1	-637.734582	-637.611694	3.57862	all.identical
Bradi2g02900.1	-1348.898159	-1348.898159	1	all.identical
Bradi2g02930.2	-1614.627999	-1613.877304	7.35349	all.identical
Bradi2g02940.1	-1783.984926	-1783.984926	1	all.identical
Bradi2g02990.1	-1329.648759	-1329.648759	1	all.identical
Bradi2g03120.1	-2398.753866	-2398.388466	3.16263	all.identical
Bradi2g03170.1	-2528.079676	-2528.079676	1	all.identical
Bradi2g03310.1	-278.086239	-278.086239	2.11611	all.identical
Bradi2g03350.1	-3809.903839	-3809.171541	3.46931	all.identical
Bradi2g03370.1	-1142.774894	-1142.774894	1	all.identical
Bradi2g03400.2	-3046.016965	-3046.016965	1	all.identical
Bradi2g03420.1	-2974.675527	-2973.92319	6.5791	all.identical
Bradi2g03530.1	-2218.779904	-2218.68615	5.19214	all.identical
Bradi2g03800.1	-2949.802767	-2949.802767	1	all.identical
Bradi2g03960.1	-5804.991776	-5804.991776	1	start.omega0.5
Bradi2g03970.1	-2066.456877	-2066.456877	1	all.identical
Bradi2g03980.1	-1949.453242	-1948.478923	167.0318	start.omega1
Bradi2g04000.1	-2545.955695	-2545.568859	3.65557	all.identical
Bradi2g04070.1	-2891.092609	-2890.953427	1.72768	all.identical
Bradi2g04150.1	-1066.791156	-1066.607792	4.04579	all.identical
Bradi2g04180.4	-4583.91238	-4583.91238	1	all.identical
Bradi2g04220.1	-3661.397759	-3661.397759	1	all.identical
Bradi2g04470.1	-1267.219132	-1267.117872	999	all.identical
Bradi2g04480.1	-1299.706866	-1299.706866	1	all.identical
Bradi2g04530.1	-1240.328766	-1240.328766	1	all.identical
Bradi2g04610.1	-2724.574557	-2724.574557	1	all.identical
Bradi2g04650.1	-942.142812	-942.142812	1	all.identical
Bradi2g04690.1	-2846.001252	-2846.001252	1	all.identical
Bradi2g04720.1	-1187.805682	-1187.805682	1	all.identical
Bradi2g04830.1	-925.55762	-925.55762	1	all.identical
Bradi2g04870.1	-1748.872705	-1748.872705	1	all.identical
Bradi2g04960.1	-4623.286211	-4623.286211	1	all.identical
Bradi2g05160.1	-1052.708257	-1052.708257	1	all.identical
Bradi2g05250.1	-2706.316633	-2705.690199	7.08408	all.identical
Bradi2g05310.1	-1124.528648	-1124.528648	1	all.identical
Bradi2g05420.1	-1458.079474	-1458.079474	1	all.identical
Bradi2g05530.1	-3295.094243	-3295.094243	1	all.identical
Bradi2g05590.1	-2887.556786	-2887.556786	1	all.identical
Bradi2g05700.1	-1130.228667	-1130.228667	1	all.identical
Bradi2g05710.1	-5254.72582	-5254.715903	2.60423	start.omega1.5
Bradi2g05720.1	-2998.032032	-2998.032032	1	all.identical
Bradi2g05730.1	-2374.232584	-2374.232584	1	all.identical
Bradi2g05770.1	-3359.094965	-3359.094965	1	all.identical
Bradi2g05940.1	-1648.946989	-1648.946989	1	all.identical
Bradi2g05980.1	-1520.483986	-1520.483986	1	all.identical
Bradi2g06080.1	-2762.040791	-2758.238078	998.99786	all.identical
Bradi2g06120.1	-2544.223984	-2544.223984	1	all.identical
Bradi2g06160.1	-262.5373	-259.519818	999	all.identical
Bradi2g06230.2	-4454.937531	-4454.714268	2.30809	all.identical
Bradi2g06260.1	-3719.279911	-3718.933511	8.2451	all.identical
Bradi2g06420.1	-506.660207	-506.559412	2.13597	all.identical
Bradi2g06590.1	-5060.029491	-5060.029491	1	all.identical
Bradi2g06610.1	-1407.260112	-1407.20857	999	start.omega1.5
Bradi2g06650.1	-1760.809122	-1760.809122	1	all.identical
Bradi2g06800.1	-5184.103675	-5184.103675	1	start.omega0.5
Bradi2g06810.1	-3363.634462	-3363.634462	1	all.identical
Bradi2g07030.1	-1268.255312	-1268.228457	8.39236	all.identical
Bradi2g07040.1	-2995.746507	-2995.746507	1	all.identical
Bradi2g07060.1	-852.428985	-852.428985	1	all.identical
Bradi2g07120.1	-1180.885979	-1180.885979	1	all.identical
Bradi2g07170.1	-1182.735803	-1182.735803	1	all.identical
Bradi2g07260.1	-2478.842764	-2478.842764	1	all.identical
Bradi2g07290.1	-2275.982847	-2274.370091	34.71	all.identical
Bradi2g07320.1	-2086.429038	-2086.006304	4.01723	all.identical
Bradi2g07400.1	-877.039277	-877.039277	1	all.identical
Bradi2g07430.1	-4251.502315	-4248.187436	998.99962	all.identical
Bradi2g07470.1	-328.732235	-328.732235	1	start.omega0.5
Bradi2g07480.1	-1455.990074	-1455.990074	1	all.identical
Bradi2g07510.1	-2244.481759	-2244.481759	1	all.identical
Bradi2g07520.2	-3783.624596	-3781.887946	25.30018	all.identical
Bradi2g07550.1	-3937.817599	-3935.006967	13.66918	all.identical
Bradi2g07700.1	-4659.15767	-4655.604859	107.60507	all.identical
Bradi2g07760.1	-1574.398773	-1573.367911	31.36832	all.identical
Bradi2g07790.5	-2515.724215	-2515.724215	1	all.identical
Bradi2g07970.1	-3443.808158	-3443.808158	1	all.identical
Bradi2g08040.1	-732.703299	-732.703299	1	all.identical
Bradi2g08080.1	-3774.649337	-3774.649337	1	all.identical
Bradi2g08170.1	-802.871561	-802.871561	1	all.identical
Bradi2g08340.1	-3274.217231	-3273.257613	5.73246	all.identical
Bradi2g08380.1	-1109.257093	-1109.234247	1.88991	all.identical
Bradi2g08470.1	-1599.158767	-1597.650728	16.24525	all.identical
Bradi2g08490.1	-616.990172	-616.990172	1	all.identical
Bradi2g08500.2	-5310.266668	-5310.266668	1	all.identical
Bradi2g08510.1	-3474.584801	-3474.584801	1	all.identical
Bradi2g08560.2	-1127.89938	-1127.89938	1	all.identical
Bradi2g08840.1	-2238.87969	-2238.87969	1	all.identical
Bradi2g08890.1	-3363.913596	-3363.913596	1	all.identical
Bradi2g08900.1	-2123.010044	-2123.010044	1	all.identical
Bradi2g08960.1	-2724.153436	-2724.153436	1	all.identical
Bradi2g09030.1	-951.013196	-951.013196	1	all.identical
Bradi2g09080.1	-6908.270427	-6908.270427	1	all.identical
Bradi2g09120.1	-484.484751	-484.484751	1	all.identical
Bradi2g09130.1	-3230.195537	-3230.195537	1	all.identical
Bradi2g09160.2	-1057.943905	-1056.658223	12.97563	all.identical
Bradi2g09170.1	-2303.224421	-2303.095074	5.65254	all.identical
Bradi2g09340.1	-3712.104103	-3712.086349	1.24674	all.identical
Bradi2g09350.1	-2285.957689	-2284.489747	20.09981	all.identical
Bradi2g09360.1	-4394.628125	-4393.68536	4.90946	all.identical
Bradi2g09380.1	-2315.185329	-2315.185329	1	all.identical
Bradi2g09470.1	-694.833341	-694.833341	1	all.identical
Bradi2g09480.1	-3463.142588	-3462.744763	1	start.omega1
Bradi2g09520.1	-2496.931642	-2496.86421	2.32194	all.identical
Bradi2g09530.1	-1329.514059	-1329.514059	1	all.identical
Bradi2g09540.2	-514.67462	-514.67462	1	all.identical
Bradi2g09620.1	-989.232903	-989.232903	1	all.identical
Bradi2g09770.2	-731.278356	-731.267841	4.88868	all.identical
Bradi2g09790.1	-931.374314	-931.374314	1	all.identical
Bradi2g09800.1	-1793.166164	-1792.888474	999	start.omega1
Bradi2g09830.1	-2088.383365	-2088.373144	1.38793	all.identical
Bradi2g09850.1	-1820.308791	-1820.308791	1	all.identical
Bradi2g09860.1	-536.504529	-536.504529	1	start.omega1
Bradi2g09940.1	-3877.559824	-3877.559824	1	all.identical
Bradi2g09980.1	-1229.554803	-1229.5383	3.29167	start.omega1.5
Bradi2g09990.1	-2421.556404	-2421.136404	3.35722	all.identical
Bradi2g10040.1	-1471.262161	-1471.262161	1	all.identical
Bradi2g10060.1	-2026.402512	-2026.402512	1	all.identical
Bradi2g10080.1	-2168.162793	-2168.162793	1	all.identical
Bradi2g10090.1	-1235.170946	-1235.170946	1	all.identical
Bradi2g10100.1	-3619.665334	-3618.917801	12.21182	all.identical
Bradi2g10130.1	-1109.976596	-1109.976596	1	all.identical
Bradi2g10170.1	-2250.548469	-2249.335004	7.56838	all.identical
Bradi2g10180.1	-1708.434704	-1708.347693	1.86328	all.identical
Bradi2g10200.1	-1716.268206	-1716.268206	1	all.identical
Bradi2g10250.1	-1796.941046	-1796.941046	1	all.identical
Bradi2g10260.1	-800.920212	-799.791421	8.72152	all.identical
Bradi2g10350.1	-1578.442412	-1578.442412	1	all.identical
Bradi2g10540.1	-5473.084123	-5473.084123	1.0003	all.identical
Bradi2g10670.1	-834.439314	-834.439314	1	start.omega0.5
Bradi2g10770.1	-3069.125991	-3067.975839	6.2309	all.identical
Bradi2g10780.3	-3217.905604	-3217.051405	386.74026	all.identical
Bradi2g10810.1	-3603.614037	-3603.614037	1	start.omega0.5
Bradi2g10830.1	-2273.252343	-2273.252343	1	all.identical
Bradi2g10840.1	-2233.395391	-2233.395391	1	all.identical
Bradi2g10850.1	-1685.034369	-1685.034369	1	all.identical
Bradi2g10870.1	-3639.752407	-3636.285136	11.18793	all.identical
Bradi2g11000.1	-2307.423726	-2307.423726	1	start.omega1.5
Bradi2g11050.1	-2071.615502	-2071.516212	2.77658	all.identical
Bradi2g11480.1	-2890.785144	-2889.274726	8.65831	all.identical
Bradi2g11500.1	-1860.690607	-1860.690607	1	all.identical
Bradi2g11510.1	-240.747801	-240.747799	1	all.identical
Bradi2g11560.1	-3979.34022	-3979.34022	1	all.identical
Bradi2g11740.1	-1016.771201	-1016.771201	1	start.omega0.5
Bradi2g11790.1	-1106.545009	-1106.545009	1	all.identical
Bradi2g11800.1	-4821.699296	-4820.663786	10.00254	all.identical
Bradi2g11830.1	-2981.883515	-2981.883515	1	all.identical
Bradi2g11860.1	-2454.02182	-2450.16917	999	all.identical
Bradi2g11910.1	-1460.968105	-1460.964441	1.18627	all.identical
Bradi2g12080.1	-4469.906083	-4469.906083	1	all.identical
Bradi2g12100.1	-1988.373189	-1988.373189	1	all.identical
Bradi2g12110.1	-2986.712922	-2983.277934	998.9998	all.identical
Bradi2g12120.3	-3915.637333	-3915.473721	5.36227	all.identical
Bradi2g12170.1	-3212.845577	-3212.845577	1	all.identical
Bradi2g12290.1	-2785.064268	-2784.421231	13.16377	all.identical
Bradi2g12300.1	-2075.418165	-2075.418165	1	all.identical
Bradi2g12310.1	-2687.468525	-2683.572993	999	start.omega0.5
Bradi2g12340.1	-2261.192688	-2257.338303	23.6302	all.identical
Bradi2g12380.1	-2171.278336	-2171.278336	1	all.identical
Bradi2g12390.2	-2426.050607	-2423.586911	76.97848	all.identical
Bradi2g12510.1	-1303.671131	-1303.671131	1	all.identical
Bradi2g12530.1	-4157.259193	-4157.259193	1	all.identical
Bradi2g12550.1	-4769.031005	-4769.023757	1.20573	all.identical
Bradi2g12600.1	-2101.264314	-2098.964872	29.59619	all.identical
Bradi2g12650.1	-2679.34345	-2679.34345	1	all.identical
Bradi2g12680.1	-5487.598224	-5487.598224	1	all.identical
Bradi2g12700.1	-1558.969158	-1558.972027	1.58222	all.identical
Bradi2g12790.2	-7837.584161	-7837.066813	28.02504	all.identical
Bradi2g12920.1	-2304.457221	-2304.457221	1	all.identical
Bradi2g13170.4	-4408.260024	-4408.260024	1	all.identical
Bradi2g13180.1	-345.002084	-345.002084	1.72244	all.identical
Bradi2g13210.1	-2682.244625	-2682.239255	1.29365	all.identical
Bradi2g13400.2	-1298.592811	-1298.56307	2.06387	all.identical
Bradi2g13450.1	-3170.425902	-3170.425902	1	all.identical
Bradi2g13510.1	-1785.851045	-1785.851045	1	all.identical
Bradi2g13610.1	-30.899081	-30.899081	5.66882	all.identical
Bradi2g13630.1	-1026.249078	-1026.249078	1	all.identical
Bradi2g13660.1	-2850.584733	-2850.584733	1	start.omega1
Bradi2g13680.1	-2820.293211	-2820.293211	1	all.identical
Bradi2g13710.2	-2361.384723	-2361.010301	4.38314	all.identical
Bradi2g13810.2	-2508.172293	-2508.172293	1	all.identical
Bradi2g13840.1	-1784.587182	-1784.587182	1	start.omega0.5
Bradi2g14190.1	-1019.621184	-1019.397182	7.90905	all.identical
Bradi2g14210.1	-1648.482795	-1648.482795	1	all.identical
Bradi2g14250.1	-2300.715681	-2299.093659	11.67708	all.identical
Bradi2g14270.1	-3956.046321	-3956.046321	1	all.identical
Bradi2g14350.2	-741.934814	-741.934814	1	all.identical
Bradi2g14400.1	-3326.928232	-3325.946048	2.74128	all.identical
Bradi2g14440.1	-5704.254512	-5704.254512	1	all.identical
Bradi2g14460.1	-63.863588	-62.208305	999	start.omega1
Bradi2g14510.1	-4412.614705	-4412.248516	4.77716	all.identical
Bradi2g14580.2	-2397.474615	-2397.182677	3.97197	all.identical
Bradi2g14590.1	-1394.397594	-1394.397594	1	all.identical
Bradi2g14600.1	-1147.023025	-1147.023025	1	all.identical
Bradi2g14750.1	-2614.23221	-2614.179709	1.99549	all.identical
Bradi2g14820.1	-2473.97932	-2473.694405	7.20735	all.identical
Bradi2g14830.1	-2216.385976	-2216.385976	1	all.identical
Bradi2g14840.1	-1614.998958	-1609.214974	455.28505	all.identical
Bradi2g14950.1	-1632.709453	-1632.709453	1	start.omega0.5
Bradi2g14970.2	-4487.432656	-4487.432656	1	all.identical
Bradi2g15260.1	-5739.4858	-5738.721866	13.48339	all.identical
Bradi2g15390.1	-1440.647979	-1440.63205	1.5474	all.identical
Bradi2g15410.1	-1520.717116	-1520.614814	1.74467	all.identical
Bradi2g15550.1	-1961.350214	-1961.350214	1	all.identical
Bradi2g15570.1	-1273.460459	-1273.460459	1	all.identical
Bradi2g15630.1	-1048.269553	-1048.113791	999	start.omega0.5
Bradi2g15730.1	-1528.094193	-1528.094193	1	all.identical
Bradi2g15790.1	-2143.710058	-2143.710058	1	all.identical
Bradi2g15900.1	-139.66649	-139.666421	2.38031	start.omega1
Bradi2g15930.1	-2359.881716	-2358.115424	8.85013	all.identical
Bradi2g15940.1	-849.149207	-849.149207	1	all.identical
Bradi2g16300.2	-1887.232405	-1885.891183	8.39879	all.identical
Bradi2g16320.1	-1245.761664	-1243.323801	209.32127	start.omega0.5
Bradi2g16330.1	-6008.687418	-6008.687418	1	start.omega0.5
Bradi2g16410.1	-880.101408	-880.10136	1.03598	all.identical
Bradi2g16500.1	-4526.5676	-4526.5676	1	start.omega1
Bradi2g16560.1	-2456.801683	-2451.516729	365.76263	all.identical
Bradi2g16600.1	-433.375787	-433.375787	1	all.identical
Bradi2g16670.1	-1828.898071	-1828.898071	1	all.identical
Bradi2g16680.1	-3145.23265	-3145.024921	4.80575	all.identical
Bradi2g16810.1	-1050.065892	-1048.933396	999	start.omega0.5
Bradi2g16840.1	-2960.213352	-2958.647843	120.97494	all.identical
Bradi2g16850.1	-1991.075018	-1991.075018	1	all.identical
Bradi2g16910.3	-1896.632662	-1896.632662	1	start.omega0.5
Bradi2g16920.1	-938.593456	-938.593456	1	all.identical
Bradi2g16930.1	-3588.535384	-3582.516254	12.55511	all.identical
Bradi2g16940.1	-1397.832209	-1397.832209	1	all.identical
Bradi2g16960.1	-1052.429406	-1052.429406	1	all.identical
Bradi2g17170.1	-1505.214572	-1505.214572	1	all.identical
Bradi2g17220.1	-1915.272055	-1915.272055	1	all.identical
Bradi2g17330.5	-2376.746248	-2376.746248	1	all.identical
Bradi2g17600.1	-2871.959314	-2870.141648	30.78057	all.identical
Bradi2g17630.1	-1303.137297	-1303.137297	1	all.identical
Bradi2g17660.3	-3456.87741	-3456.87741	1	start.omega0.5
Bradi2g17670.1	-2376.142466	-2376.142466	1	start.omega0.5
Bradi2g17790.1	-987.880601	-987.880601	1	all.identical
Bradi2g17860.3	-3078.738168	-3078.738168	1	all.identical
Bradi2g17970.1	-3278.055854	-3278.055854	1	all.identical
Bradi2g17990.1	-2916.697273	-2914.491768	999	all.identical
Bradi2g18080.1	-3228.952152	-3228.367947	15.38099	all.identical
Bradi2g18150.1	-1297.380877	-1297.380877	1	all.identical
Bradi2g18210.2	-1263.211619	-1263.211619	1	all.identical
Bradi2g18250.1	-1999.421902	-1998.917253	7.93108	all.identical
Bradi2g18260.1	-4692.13955	-4691.785819	4.57673	all.identical
Bradi2g18270.1	-1590.547471	-1590.547471	1	all.identical
Bradi2g18290.1	-2911.875359	-2911.875359	1	all.identical
Bradi2g18300.1	-3124.205529	-3124.205529	1	all.identical
Bradi2g18330.1	-2614.047109	-2614.047109	1	all.identical
Bradi2g18420.1	-3204.528917	-3204.524779	1.32994	all.identical
Bradi2g18430.1	-1105.436263	-1105.436263	1	all.identical
Bradi2g18510.1	-2294.175097	-2293.767984	4.32611	all.identical
Bradi2g18630.1	-2897.988568	-2897.950269	2.17391	all.identical
Bradi2g18640.2	-4381.096346	-4381.046269	1.45366	all.identical
Bradi2g18650.1	-529.2329	-529.2329	1	all.identical
Bradi2g18710.1	-1542.076339	-1541.493512	4.37148	all.identical
Bradi2g18810.1	-3653.466684	-3652.749913	6.89782	all.identical
Bradi2g18960.1	-566.593847	-566.593847	1	all.identical
Bradi2g19010.1	-3132.817146	-3132.817146	1	all.identical
Bradi2g19040.1	-1739.885062	-1739.533368	2.98483	all.identical
Bradi2g19090.3	-6322.558692	-6321.027928	21.18211	all.identical
Bradi2g19240.1	-1350.950773	-1350.534798	6.23241	all.identical
Bradi2g19260.1	-1264.063338	-1263.861368	1.95162	all.identical
Bradi2g19450.1	-4835.569809	-4835.302352	3.07342	all.identical
Bradi2g19510.1	-2320.927514	-2319.842386	5.09869	all.identical
Bradi2g19520.1	-4316.068603	-4313.573431	8.71205	all.identical
Bradi2g19530.1	-1956.063641	-1956.063641	1	all.identical
Bradi2g19540.1	-5332.091948	-5330.865748	7.99165	all.identical
Bradi2g19560.1	-3672.476035	-3672.476035	1	all.identical
Bradi2g19570.1	-1493.731268	-1493.731268	1	all.identical
Bradi2g19580.1	-4638.891654	-4638.891654	1	all.identical
Bradi2g19590.1	-5902.28381	-5901.206405	4.75628	all.identical
Bradi2g19640.1	-1016.033723	-1016.010919	2.0768	all.identical
Bradi2g19660.1	-1008.099799	-1007.075271	999	all.identical
Bradi2g19680.1	-1785.767513	-1785.767513	1	all.identical
Bradi2g19710.1	-1626.284765	-1626.149981	2.59031	all.identical
Bradi2g20020.2	-2527.966837	-2527.966837	1	all.identical
Bradi2g20030.1	-2008.269898	-2008.22464	2.21692	all.identical
Bradi2g20080.1	-1066.401249	-1066.401249	1	all.identical
Bradi2g20110.1	-2695.296609	-2695.296609	1	all.identical
Bradi2g20190.1	-2143.209033	-2143.209033	1	all.identical
Bradi2g20200.1	-3912.232274	-3912.232274	1	all.identical
Bradi2g20250.1	-594.768255	-594.768255	1	start.omega0.5
Bradi2g20260.1	-2275.873935	-2275.873935	1	all.identical
Bradi2g20290.1	-2933.361403	-2933.361403	1	all.identical
Bradi2g20310.1	-1754.128461	-1752.886533	4.25538	all.identical
Bradi2g20340.1	-1522.768252	-1522.768252	1	all.identical
Bradi2g20370.2	-1213.373187	-1213.373187	1	all.identical
Bradi2g20540.1	-2225.754847	-2225.3866	2.68645	all.identical
Bradi2g20550.1	-2783.908536	-2783.908536	1	start.omega0.5
Bradi2g20570.1	-2179.575981	-2179.068354	4.09038	all.identical
Bradi2g20650.1	-2907.394052	-2906.768349	4.36819	all.identical
Bradi2g20890.4	-2834.966993	-2834.966993	1	all.identical
Bradi2g21050.1	-3117.880155	-3117.880155	1	all.identical
Bradi2g21420.1	-2606.964014	-2605.952393	998.99988	all.identical
Bradi2g21460.1	-862.355029	-862.355029	111.73168	start.omega0.5
Bradi2g21510.1	-1222.935055	-1222.935055	1	all.identical
Bradi2g21760.1	-3213.39418	-3213.39418	1	all.identical
Bradi2g21820.1	-2713.024641	-2710.958785	20.36653	all.identical
Bradi2g21850.1	-4256.01577	-4256.01577	1	all.identical
Bradi2g21870.1	-3563.082691	-3562.763811	424.53924	start.omega1.5
Bradi2g21980.3	-1057.154186	-1057.154186	1	all.identical
Bradi2g22090.1	-1982.815139	-1982.815139	1	start.omega0.5
Bradi2g22170.1	-5065.816282	-5065.816282	1	all.identical
Bradi2g22210.1	-4540.044617	-4537.707502	999	start.omega0.5
Bradi2g22320.1	-1429.268327	-1429.268327	1	all.identical
Bradi2g22360.1	-1442.665001	-1441.294067	16.42994	all.identical
Bradi2g22400.1	-4452.263517	-4451.508725	6.01987	all.identical
Bradi2g22410.1	-3889.026372	-3889.026372	1	all.identical
Bradi2g22420.1	-5790.114412	-5790.114412	1	all.identical
Bradi2g22430.1	-2317.875223	-2315.130533	998.99903	all.identical
Bradi2g22490.1	-5333.091276	-5332.658596	18.41931	all.identical
Bradi2g22540.1	-1369.805936	-1369.805936	1	all.identical
Bradi2g22550.1	-2693.980415	-2693.964055	9.27351	start.omega1
Bradi2g22630.1	-262.930225	-262.622463	999	all.identical
Bradi2g22670.1	-3261.525567	-3261.525567	1	all.identical
Bradi2g22850.1	-1323.811416	-1323.724626	3.31645	all.identical
Bradi2g23040.1	-3530.217796	-3530.216501	1.10283	all.identical
Bradi2g23150.1	-1631.686663	-1631.686663	1	all.identical
Bradi2g23300.1	-683.900105	-683.873522	999	start.omega1.5
Bradi2g23380.6	-1217.027324	-1214.282032	998.99555	start.omega0.5
Bradi2g23430.1	-3344.69419	-3344.507901	4.14019	all.identical
Bradi2g23450.1	-1560.491679	-1560.272082	10.98499	all.identical
Bradi2g23500.1	-1537.729675	-1537.729675	1	all.identical
Bradi2g23530.1	-3415.278803	-3415.278803	1	start.omega0.5
Bradi2g23560.1	-1445.91794	-1445.91794	1	all.identical
Bradi2g23570.1	-824.998407	-824.998407	1	all.identical
Bradi2g23650.1	-3430.399674	-3430.534285	18.54588	start.omega0.5
Bradi2g23740.1	-2972.502715	-2972.502715	1	all.identical
Bradi2g23790.1	-5363.689063	-5360.194306	21.7401	all.identical
Bradi2g23820.1	-1056.483006	-1056.451712	52.87669	start.omega0.5
Bradi2g23860.1	-3904.949748	-3904.949748	1	all.identical
Bradi2g23900.1	-3981.522545	-3981.522545	1	all.identical
Bradi2g24030.1	-1123.910938	-1123.910938	1	all.identical
Bradi2g24110.1	-2760.46432	-2760.46432	1	all.identical
Bradi2g24210.2	-3050.096112	-3050.096112	1	start.omega0.5
Bradi2g24270.1	-789.890896	-789.890896	1	all.identical
Bradi2g24290.1	-4380.485653	-4377.690031	998.99997	all.identical
Bradi2g24370.1	-2456.997234	-2456.997205	1.01782	start.omega0.5
Bradi2g24450.1	-6565.24852	-6565.182822	1.57759	all.identical
Bradi2g24690.4	-1758.558432	-1758.558432	1	all.identical
Bradi2g24860.5	-3608.259745	-3608.259745	1	start.omega0.5
Bradi2g24880.1	-2759.636477	-2756.309191	28.09224	all.identical
Bradi2g24940.2	-1708.810528	-1708.810528	1	all.identical
Bradi2g24950.2	-1969.532506	-1969.532506	1	all.identical
Bradi2g25130.1	-2989.369052	-2989.369052	1	all.identical
Bradi2g25190.1	-1987.687751	-1987.687751	1	all.identical
Bradi2g25240.1	-2596.362426	-2596.362426	1	all.identical
Bradi2g25250.1	-2296.847611	-2296.281122	5.13381	all.identical
Bradi2g25260.1	-2012.725306	-2012.725306	1	all.identical
Bradi2g25310.1	-4691.95119	-4691.760025	2.44291	all.identical
Bradi2g25350.1	-2241.409066	-2241.409066	1	all.identical
Bradi2g25360.1	-1614.170328	-1614.170328	1	all.identical
Bradi2g25390.1	-193.133043	-193.133043	1	start.omega0.5
Bradi2g25400.1	-1051.388068	-1051.388068	1	all.identical
Bradi2g25410.1	-442.951415	-442.605977	999	all.identical
Bradi2g25450.1	-2705.986471	-2701.398334	62.48532	all.identical
Bradi2g25470.1	-1576.964921	-1576.964921	1	all.identical
Bradi2g25500.1	-3995.539547	-3995.539547	1	all.identical
Bradi2g25550.1	-5131.631776	-5130.889458	3.49383	all.identical
Bradi2g25580.1	-2297.674135	-2297.674135	1	start.omega0.5
Bradi2g25590.1	-532.215087	-532.215087	1	all.identical
Bradi2g25610.3	-1861.064946	-1858.881517	25.67809	all.identical
Bradi2g25640.1	-1041.438407	-1040.424283	5.74797	all.identical
Bradi2g25700.1	-3107.931068	-3107.931068	1	all.identical
Bradi2g25730.2	-686.238741	-686.238741	1	all.identical
Bradi2g25830.1	-3382.578449	-3380.966721	26.55085	all.identical
Bradi2g25870.1	-2545.466258	-2542.162259	15.06779	all.identical
Bradi2g25930.1	-1492.830651	-1491.533891	25.88505	all.identical
Bradi2g25950.1	-737.776458	-737.776458	1	all.identical
Bradi2g26090.1	-2494.454225	-2494.454225	1	all.identical
Bradi2g26100.1	-4908.192434	-4908.192434	1	all.identical
Bradi2g26170.1	-3094.693522	-3094.693522	1	all.identical
Bradi2g26200.1	-2767.310296	-2765.77246	37.33001	all.identical
Bradi2g26260.1	-3509.368129	-3509.368129	1	all.identical
Bradi2g26270.1	-1007.301769	-1005.873891	12.92173	all.identical
Bradi2g26310.1	-1170.009311	-1170.009311	1	all.identical
Bradi2g26330.1	-6222.799636	-6222.730123	2.38277	all.identical
Bradi2g26440.1	-2325.593881	-2324.771805	5.46593	all.identical
Bradi2g26480.1	-1525.779478	-1525.779478	1	all.identical
Bradi2g26510.1	-1807.358316	-1807.358316	1	all.identical
Bradi2g26650.1	-4453.950252	-4453.90656	2.6045	all.identical
Bradi2g26660.1	-3723.569467	-3721.800546	999	all.identical
Bradi2g26690.1	-1727.751167	-1727.751167	1	all.identical
Bradi2g26700.1	-1388.274013	-1388.274013	1	all.identical
Bradi2g26720.1	-615.09383	-615.09383	1	start.omega0.5
Bradi2g26760.1	-2718.234047	-2717.940682	2.9393	all.identical
Bradi2g26770.1	-999.598275	-999.105907	999	all.identical
Bradi2g26790.1	-682.540416	-682.540416	1	all.identical
Bradi2g26860.1	-1687.541793	-1687.541062	1	start.omega1
Bradi2g26910.1	-737.912151	-737.912151	1	all.identical
Bradi2g26930.1	-1681.977609	-1681.977609	1	all.identical
Bradi2g26940.1	-1140.506335	-1140.506335	1	all.identical
Bradi2g26950.1	-515.153515	-515.151458	1.27197	all.identical
Bradi2g27060.1	-1855.975869	-1855.965552	6.35557	all.identical
Bradi2g27070.1	-2929.445564	-2929.126476	7.49982	all.identical
Bradi2g27260.1	-3431.4638	-3431.4638	1	all.identical
Bradi2g27360.1	-1236.820966	-1236.820966	1	all.identical
Bradi2g27370.1	-1549.261115	-1549.261115	1	all.identical
Bradi2g27790.2	-1650.251148	-1650.240726	1.25133	all.identical
Bradi2g28110.1	-4175.969444	-4175.31728	5.89316	all.identical
Bradi2g28390.1	-2042.727595	-2042.727595	1	all.identical
Bradi2g28400.1	-3193.112349	-3191.096233	5.91012	all.identical
Bradi2g28680.2	-3207.452432	-3206.179463	9.74678	all.identical
Bradi2g28900.1	-2306.28846	-2304.972714	17.24331	all.identical
Bradi2g29350.1	-328.081101	-328.081101	1	start.omega0.5
Bradi2g29750.1	-3924.871984	-3924.511939	3.80273	all.identical
Bradi2g30170.3	-1557.56524	-1557.56524	1	all.identical
Bradi2g30370.1	-1401.563719	-1401.309842	999	start.omega1
Bradi2g30400.1	-1665.555081	-1665.555081	1	all.identical
Bradi2g30410.1	-4394.823681	-4394.823681	1	all.identical
Bradi2g30560.1	-5113.733614	-5111.977324	4.11677	all.identical
Bradi2g30810.1	-3522.049918	-3521.579401	8.33025	all.identical
Bradi2g31100.1	-433.278969	-433.278969	1	start.omega0.5
Bradi2g31120.3	-1376.568896	-1376.540842	17.32298	all.identical
Bradi2g31190.1	-3393.026138	-3393.026138	1	all.identical
Bradi2g31230.1	-1923.089426	-1919.656963	264.04874	all.identical
Bradi2g31250.2	-1935.92888	-1935.92888	1	all.identical
Bradi2g31260.1	-1284.243683	-1284.243683	1	all.identical
Bradi2g31490.1	-3335.114083	-3334.380271	14.96963	all.identical
Bradi2g31520.1	-1610.870898	-1610.42031	9.08071	all.identical
Bradi2g31550.1	-6065.784957	-6065.784957	1	all.identical
Bradi2g31570.1	-3954.971398	-3954.418205	33.48969	start.omega0.5
Bradi2g31580.1	-5985.569149	-5985.569149	1	start.omega0.5
Bradi2g31640.1	-2262.066005	-2262.066005	1	all.identical
Bradi2g31680.1	-633.762306	-633.755502	2.06207	all.identical
Bradi2g31810.1	-2632.807555	-2632.476497	6.18224	all.identical
Bradi2g31830.1	-4863.713941	-4862.621572	23.40643	all.identical
Bradi2g31910.1	-6232.674668	-6232.674668	1	all.identical
Bradi2g31920.1	-1700.75572	-1700.75572	1	start.omega0.5
Bradi2g31990.1	-1411.306707	-1411.306707	1	start.omega0.5
Bradi2g32220.1	-1397.530667	-1397.530667	1	all.identical
Bradi2g32230.1	-2920.529938	-2918.54561	8.54001	all.identical
Bradi2g32290.1	-2876.400947	-2876.400947	1	all.identical
Bradi2g32300.1	-1946.297881	-1946.297881	1	all.identical
Bradi2g32570.1	-365.852434	-365.852434	1	start.omega0.5
Bradi2g32600.2	-2550.236137	-2548.756467	210.86447	start.omega0.5
Bradi2g32930.1	-1397.006605	-1397.006605	1	all.identical
Bradi2g33110.1	-2721.307775	-2721.307775	1	all.identical
Bradi2g33180.1	-2523.948979	-2523.948979	1	all.identical
Bradi2g33210.1	-1368.461901	-1368.461901	1	all.identical
Bradi2g33230.1	-3476.716516	-3476.716516	1	all.identical
Bradi2g33360.1	-746.392065	-746.392065	1	all.identical
Bradi2g33450.1	-5109.830628	-5109.830628	1	all.identical
Bradi2g33480.1	-4770.475461	-4768.071868	242.31393	start.omega0.5
Bradi2g33500.1	-1286.746648	-1286.167036	15.56502	all.identical
Bradi2g33550.1	-1337.036582	-1337.036582	1	all.identical
Bradi2g33560.2	-2445.301506	-2445.275822	1.40314	all.identical
Bradi2g33580.1	-6053.997982	-6049.844866	7.8366	all.identical
Bradi2g33920.1	-4647.240919	-4647.240919	1	all.identical
Bradi2g34010.5	-4096.250898	-4096.215262	3.1488	all.identical
Bradi2g34200.1	-1498.029334	-1498.029334	1	all.identical
Bradi2g34270.1	-1829.775867	-1829.775867	1	all.identical
Bradi2g34310.1	-1488.269242	-1488.269242	1	all.identical
Bradi2g34390.1	-3050.676116	-3050.385961	3.7727	all.identical
Bradi2g34440.3	-1778.397529	-1777.98276	3.6572	all.identical
Bradi2g34460.2	-3659.595296	-3658.58272	12.73767	all.identical
Bradi2g34470.1	-2430.702429	-2430.687887	1.54663	all.identical
Bradi2g34490.1	-2678.728903	-2678.728903	1	start.omega0.5
Bradi2g34560.1	-3113.951364	-3113.951364	1	all.identical
Bradi2g34580.1	-3422.483295	-3419.589529	23.13352	all.identical
Bradi2g34610.1	-1663.218577	-1663.218577	1	all.identical
Bradi2g34710.1	-6029.838062	-6029.838062	1	start.omega0.5
Bradi2g34740.1	-1620.018926	-1619.794543	2.06642	all.identical
Bradi2g34780.1	-2450.668265	-2450.668265	1	all.identical
Bradi2g34800.1	-876.956202	-876.956202	1	all.identical
Bradi2g34820.1	-2667.938881	-2667.938881	1	all.identical
Bradi2g34910.1	-1598.862511	-1598.862511	1	all.identical
Bradi2g34920.1	-1664.728859	-1664.406822	3.32443	all.identical
Bradi2g34960.1	-3493.219418	-3493.219418	1	start.omega0.5
Bradi2g35020.1	-2934.827443	-2934.641493	2.96857	all.identical
Bradi2g35040.1	-1418.028583	-1418.028583	1	all.identical
Bradi2g35050.3	-4510.468479	-4508.319788	10.28547	all.identical
Bradi2g35070.2	-941.664577	-941.664577	1	all.identical
Bradi2g35090.1	-1415.395668	-1415.395668	1	all.identical
Bradi2g35110.1	-659.425226	-659.425226	1	all.identical
Bradi2g35570.1	-2037.686181	-2037.686181	1	all.identical
Bradi2g35620.1	-2321.682512	-2321.019066	2.42469	all.identical
Bradi2g35680.1	-963.989016	-963.989016	1	all.identical
Bradi2g35690.1	-2754.134446	-2754.134446	1	all.identical
Bradi2g35720.1	-5292.152818	-5291.296382	8.94323	all.identical
Bradi2g35730.1	-2111.104209	-2111.104209	1	all.identical
Bradi2g35820.1	-2905.825461	-2905.825461	1	all.identical
Bradi2g36020.1	-842.653225	-842.653225	1	all.identical
Bradi2g36130.1	-1728.323443	-1728.323443	1	all.identical
Bradi2g36230.1	-771.872877	-771.872877	1	all.identical
Bradi2g36350.1	-4339.467599	-4339.263809	2.77454	all.identical
Bradi2g36360.1	-1151.145947	-1151.145947	1	all.identical
Bradi2g36370.1	-1289.055378	-1289.055378	1	all.identical
Bradi2g36380.1	-8194.281122	-8191.68682	8.64903	all.identical
Bradi2g36430.1	-1582.410071	-1582.410071	1	all.identical
Bradi2g36460.1	-2130.718147	-2130.684939	3.70175	all.identical
Bradi2g36470.1	-4689.490252	-4689.479146	1.27718	all.identical
Bradi2g36710.1	-1687.239553	-1687.239553	1	all.identical
Bradi2g36730.1	-2191.086606	-2191.086606	1	all.identical
Bradi2g36910.1	-2651.631318	-2650.698678	76.6994	all.identical
Bradi2g36930.1	-949.674648	-949.674648	1	all.identical
Bradi2g36950.1	-1309.461362	-1307.241517	140.54884	all.identical
Bradi2g36970.1	-1554.867597	-1554.867597	1	start.omega0.5
Bradi2g36980.1	-2258.882467	-2258.87904	1.38379	all.identical
Bradi2g37030.1	-1759.157441	-1759.157441	1	all.identical
Bradi2g37240.1	-1388.87933	-1388.87933	1	start.omega0.5
Bradi2g37320.1	-2695.614597	-2694.077245	30.23525	all.identical
Bradi2g37400.1	-1319.478024	-1319.478024	1	start.omega1
Bradi2g37440.1	-721.996035	-721.287965	9.0624	all.identical
Bradi2g37450.1	-506.476997	-506.098067	999	all.identical
Bradi2g37460.1	-2408.212338	-2408.212338	1	all.identical
Bradi2g37470.1	-2768.289054	-2760.861994	999	start.omega0.5
Bradi2g37480.1	-1972.838278	-1972.838278	1	all.identical
Bradi2g37530.1	-3024.077318	-3024.06792	2.48187	all.identical
Bradi2g37630.1	-3065.742966	-3064.001954	999	all.identical
Bradi2g37720.1	-1240.576448	-1240.576447	1	start.omega0.5
Bradi2g37740.1	-1777.382229	-1777.382229	1	all.identical
Bradi2g37760.1	-1436.508441	-1436.508441	1	all.identical
Bradi2g37770.1	-1509.018958	-1509.018958	1	all.identical
Bradi2g37780.2	-3162.31488	-3162.312721	1.06949	all.identical
Bradi2g37930.1	-3099.993611	-3099.993611	1	all.identical
Bradi2g37950.1	-2284.627316	-2281.75476	313.66647	all.identical
Bradi2g37980.2	-4574.220336	-4574.220336	1	all.identical
Bradi2g38100.3	-2641.410149	-2635.497305	213.11949	start.omega1
Bradi2g38140.1	-1625.482313	-1624.045919	52.71975	all.identical
Bradi2g38170.1	-4650.782774	-4650.782774	1	all.identical
Bradi2g38200.1	-1684.10589	-1680.098747	999	all.identical
Bradi2g38210.1	-1535.821783	-1535.821783	1	all.identical
Bradi2g38290.1	-1855.013124	-1849.219621	999	all.identical
Bradi2g38310.1	-2934.002002	-2934.002002	1	all.identical
Bradi2g38380.1	-998.584626	-997.576682	999	start.omega1
Bradi2g38430.1	-1537.515805	-1537.515805	1	all.identical
Bradi2g38540.1	-1302.164943	-1302.081188	2.30957	all.identical
Bradi2g38640.1	-1960.761371	-1960.371616	4.68772	all.identical
Bradi2g38660.1	-3126.756205	-3124.718064	6.88819	all.identical
Bradi2g38750.1	-1538.154294	-1538.154294	1	all.identical
Bradi2g38780.1	-2761.679853	-2761.528117	1	start.omega1
Bradi2g39150.1	-1689.93268	-1689.93268	1	all.identical
Bradi2g39160.1	-1641.674372	-1638.903908	999	start.omega1
Bradi2g39180.1	-2094.554782	-2094.554782	1	all.identical
Bradi2g39230.1	-7936.377665	-7932.432776	220.54783	start.omega0.5
Bradi2g39420.1	-1493.963008	-1493.963008	1	all.identical
Bradi2g39600.1	-5499.851095	-5499.817795	1.76799	all.identical
Bradi2g39700.1	-1720.010665	-1719.987316	1	start.omega1
Bradi2g39750.1	-857.704403	-857.478229	2.94708	start.omega0.5
Bradi2g39790.1	-2072.304686	-2072.304686	1	all.identical
Bradi2g39800.1	-2257.696523	-2257.696523	1	all.identical
Bradi2g39810.1	-906.269617	-905.515585	999	all.identical
Bradi2g39840.1	-1675.221415	-1675.221415	1	all.identical
Bradi2g39890.1	-4786.515322	-4786.488605	2.08353	all.identical
Bradi2g39900.1	-1002.651293	-1002.651293	1	all.identical
Bradi2g39950.1	-1943.456512	-1941.750514	19.17678	all.identical
Bradi2g39980.1	-1925.290823	-1925.186206	3.17783	all.identical
Bradi2g39990.1	-4085.102431	-4085.102431	1	start.omega1
Bradi2g40030.1	-3683.011052	-3681.297619	24.7148	all.identical
Bradi2g40060.1	-4178.355635	-4177.821975	107.62451	all.identical
Bradi2g40090.3	-1304.290511	-1304.290511	1	all.identical
Bradi2g40100.1	-2352.294469	-2352.269749	1	start.omega1
Bradi2g40170.1	-2800.986834	-2800.986834	1	all.identical
Bradi2g40390.1	-2713.454444	-2713.454444	1	start.omega0.5
Bradi2g40400.1	-1240.959949	-1240.959949	1	start.omega0.5
Bradi2g40420.1	-1443.236926	-1443.236926	1	all.identical
Bradi2g40480.1	-3164.173426	-3164.173424	1	start.omega0.5
Bradi2g40490.1	-6374.702183	-6371.929056	6.9129	all.identical
Bradi2g40550.1	-1589.636701	-1586.945184	999	start.omega1
Bradi2g40600.1	-2976.547438	-2976.547438	1	all.identical
Bradi2g40770.1	-719.210234	-719.210234	1	all.identical
Bradi2g40820.1	-2552.840974	-2552.840974	1	all.identical
Bradi2g40830.1	-1920.075851	-1920.075851	1	all.identical
Bradi2g40890.2	-1078.264908	-1078.264908	1	all.identical
Bradi2g40990.1	-1339.485751	-1339.485751	1	all.identical
Bradi2g41130.1	-984.657626	-984.655076	2.49919	all.identical
Bradi2g41150.1	-930.454452	-930.454452	1	all.identical
Bradi2g41180.1	-1459.376821	-1459.376821	1	start.omega0.5
Bradi2g41210.1	-1666.946446	-1664.5854	12.6708	all.identical
Bradi2g41220.1	-1543.044168	-1543.044168	1	all.identical
Bradi2g41270.1	-3772.738298	-3772.55572	2.4563	all.identical
Bradi2g41300.1	-3955.179173	-3953.782805	23.44183	all.identical
Bradi2g41330.1	-1982.723359	-1982.723359	1	all.identical
Bradi2g41340.1	-1731.667906	-1725.07826	152.68269	all.identical
Bradi2g41500.1	-2889.875572	-2889.875572	1	all.identical
Bradi2g41520.1	-1381.83428	-1379.743602	70.33842	all.identical
Bradi2g41570.1	-3075.563104	-3075.563104	1	start.omega0.5
Bradi2g41580.1	-1272.555387	-1269.345942	54.80137	all.identical
Bradi2g41590.1	-5938.792164	-5938.792164	1	all.identical
Bradi2g41610.1	-4318.637396	-4318.637396	1	all.identical
Bradi2g41630.1	-2694.268975	-2694.268975	1	all.identical
Bradi2g41660.1	-668.784951	-666.981885	26.75122	all.identical
Bradi2g41690.1	-2246.320542	-2246.318275	1.22489	all.identical
Bradi2g41710.1	-847.016707	-847.016707	1	all.identical
Bradi2g41770.1	-1298.437405	-1298.437405	1	all.identical
Bradi2g41780.1	-1229.907882	-1229.907882	1	all.identical
Bradi2g41890.1	-1491.532598	-1491.532598	1	all.identical
Bradi2g41950.1	-3928.95535	-3928.95535	1	all.identical
Bradi2g42030.1	-969.897985	-969.897985	1	all.identical
Bradi2g42060.1	-1722.00211	-1721.155739	10.9122	all.identical
Bradi2g42070.1	-4699.034275	-4699.034275	1	all.identical
Bradi2g42100.1	-2736.759572	-2736.028283	5.4317	all.identical
Bradi2g42180.1	-4624.707367	-4621.528631	20.34621	all.identical
Bradi2g42210.2	-816.579232	-816.579232	1	all.identical
Bradi2g42240.1	-3133.087486	-3133.059677	1.47237	all.identical
Bradi2g42270.1	-2327.257547	-2327.257547	1	all.identical
Bradi2g42320.1	-959.225845	-959.225845	1	all.identical
Bradi2g42360.1	-4754.803936	-4754.803936	1	all.identical
Bradi2g42440.3	-2490.075614	-2489.262508	11.07718	all.identical
Bradi2g42470.1	-1212.470919	-1212.447862	3.98124	all.identical
Bradi2g42630.1	-1745.19122	-1743.839613	22.47954	all.identical
Bradi2g42700.1	-3074.35048	-3074.35048	1	all.identical
Bradi2g42830.1	-2268.206101	-2264.401615	14.99021	all.identical
Bradi2g42940.1	-927.498398	-927.474157	999	all.identical
Bradi2g42970.1	-1488.952627	-1488.952627	1	all.identical
Bradi2g43100.1	-3375.104887	-3375.104887	1	all.identical
Bradi2g43160.1	-628.889044	-628.887665	1.17712	all.identical
Bradi2g43190.1	-1210.084259	-1210.084259	1	all.identical
Bradi2g43200.1	-1194.836297	-1194.836297	1	all.identical
Bradi2g43210.1	-572.552566	-572.552566	1	all.identical
Bradi2g43230.1	-3086.926994	-3082.1383	160.82815	start.omega0.5
Bradi2g43310.1	-516.715179	-516.715179	1	all.identical
Bradi2g43320.1	-1196.317126	-1196.317126	1	all.identical
Bradi2g43380.1	-857.88705	-857.88705	1	all.identical
Bradi2g43460.2	-2100.611107	-2100.611107	1	all.identical
Bradi2g43470.1	-2617.311939	-2617.311939	1	all.identical
Bradi2g43480.1	-1882.904709	-1882.904709	1	all.identical
Bradi2g43580.1	-4462.571961	-4462.571961	1	all.identical
Bradi2g43600.1	-874.037652	-874.037652	1	all.identical
Bradi2g43640.1	-4922.100859	-4922.100859	1	all.identical
Bradi2g43650.1	-5776.111215	-5776.111215	1	all.identical
Bradi2g43680.1	-1446.870367	-1446.870367	1	all.identical
Bradi2g43690.1	-3098.927678	-3098.927678	1	all.identical
Bradi2g43710.1	-2815.83316	-2815.83316	1	all.identical
Bradi2g43740.1	-3978.646227	-3978.646227	1	all.identical
Bradi2g43750.1	-872.80802	-872.80802	1	all.identical
Bradi2g43780.1	-2963.710476	-2963.710476	1	all.identical
Bradi2g43820.1	-1271.460139	-1271.460139	1	all.identical
Bradi2g43830.1	-5509.427577	-5509.427577	1	all.identical
Bradi2g43870.1	-1229.130261	-1229.130261	1	all.identical
Bradi2g43880.1	-2271.231153	-2271.231103	1.02228	all.identical
Bradi2g43900.1	-2675.472206	-2674.589055	6.58696	all.identical
Bradi2g43930.1	-2725.98476	-2725.981834	1.19911	all.identical
Bradi2g44010.1	-5452.924783	-5452.924783	1	all.identical
Bradi2g44030.1	-3361.886286	-3361.886286	1	all.identical
Bradi2g44040.1	-1314.483186	-1314.483186	1	all.identical
Bradi2g44070.1	-4313.893321	-4313.893321	1	start.omega1
Bradi2g44140.1	-2124.121913	-2124.121913	1	all.identical
Bradi2g44340.2	-675.912178	-675.912178	1	start.omega0.5
Bradi2g44760.1	-2052.289717	-2052.289717	1	all.identical
Bradi2g44930.1	-2334.878676	-2334.267342	8.13021	all.identical
Bradi2g45100.1	-1922.043422	-1922.043422	1	all.identical
Bradi2g45170.1	-4289.287282	-4289.287282	1	all.identical
Bradi2g45350.1	-3120.504244	-3116.779544	32.44306	all.identical
Bradi2g45380.1	-470.316495	-470.316495	1	start.omega1.5
Bradi2g45390.1	-4913.455015	-4912.003188	998.99994	start.omega1.5
Bradi2g45420.1	-3085.534355	-3084.901336	4.91503	all.identical
Bradi2g45430.1	-4723.158228	-4723.158228	1	all.identical
Bradi2g45450.1	-714.164623	-713.872361	999	start.omega0.5
Bradi2g45460.1	-2391.482099	-2391.482099	1	all.identical
Bradi2g45670.1	-1959.429287	-1958.010332	8.47846	all.identical
Bradi2g45690.2	-2127.534159	-2127.534159	1	all.identical
Bradi2g45700.6	-2613.609658	-2613.609658	1	all.identical
Bradi2g45730.2	-745.509469	-745.509469	1	all.identical
Bradi2g45850.1	-4469.424952	-4468.984159	3.84327	all.identical
Bradi2g45870.1	-3164.294823	-3164.294632	1.10346	all.identical
Bradi2g45880.1	-3454.866039	-3454.866038	1	all.identical
Bradi2g45970.1	-1847.323792	-1847.323792	1	all.identical
Bradi2g46030.1	-494.44234	-494.44234	1	all.identical
Bradi2g46070.1	-2689.903568	-2689.903568	1	all.identical
Bradi2g46140.1	-2122.157872	-2122.157872	1	all.identical
Bradi2g46260.1	-1933.943567	-1933.763532	5.40248	all.identical
Bradi2g46270.1	-4623.277867	-4623.027569	2.26519	all.identical
Bradi2g46340.1	-5283.554486	-5283.554486	1	start.omega0.5
Bradi2g46350.1	-2035.084829	-2035.084829	1	all.identical
Bradi2g46360.1	-1473.293545	-1473.293545	1	all.identical
Bradi2g46370.1	-560.418345	-560.418345	1	start.omega0.5
Bradi2g46380.2	-1428.453125	-1427.956569	4.16755	all.identical
Bradi2g46410.1	-818.071528	-818.071528	1	all.identical
Bradi2g46500.1	-10533.596564	-10533.596564	1	all.identical
Bradi2g46510.1	-1545.958239	-1545.165107	1	start.omega1
Bradi2g46520.1	-1610.407508	-1610.407508	1	all.identical
Bradi2g46550.1	-299.845804	-299.845804	1	all.identical
Bradi2g46570.4	-1325.392528	-1325.392528	1	all.identical
Bradi2g46590.1	-2183.858817	-2183.858817	1	all.identical
Bradi2g46650.2	-4154.514811	-4154.514811	1	all.identical
Bradi2g46680.1	-4363.575195	-4363.575195	1	start.omega0.5
Bradi2g46690.1	-3573.441912	-3568.248072	52.36513	all.identical
Bradi2g46700.1	-3800.558976	-3799.812888	6.83599	all.identical
Bradi2g46830.1	-857.784668	-857.784668	1	all.identical
Bradi2g46840.1	-2657.994685	-2653.976909	16.09748	all.identical
Bradi2g46850.1	-4106.880512	-4106.880512	1	all.identical
Bradi2g46900.1	-2550.059922	-2550.059922	1	all.identical
Bradi2g46910.1	-1885.655655	-1883.209966	20.51868	all.identical
Bradi2g46990.1	-1554.993234	-1554.993234	1	all.identical
Bradi2g47080.1	-2376.769486	-2376.769486	1	all.identical
Bradi2g47090.1	-2018.824254	-2018.824254	1	all.identical
Bradi2g47130.1	-1496.930432	-1496.930432	1	all.identical
Bradi2g47240.1	-4119.632191	-4119.632191	1	all.identical
Bradi2g47290.1	-4284.525332	-4283.150711	11.72731	all.identical
Bradi2g47450.1	-2112.07469	-2112.07469	1	all.identical
Bradi2g47620.1	-2180.24512	-2180.24512	1	all.identical
Bradi2g47720.4	-673.181956	-673.181956	1	all.identical
Bradi2g47760.3	-606.571086	-605.837308	4.18189	all.identical
Bradi2g47800.1	-1872.331863	-1872.331863	1	all.identical
Bradi2g47830.1	-1489.431368	-1487.503194	29.48643	start.omega1
Bradi2g47880.1	-676.384071	-676.384071	1	all.identical
Bradi2g47910.1	-1758.409484	-1758.409484	1	all.identical
Bradi2g47940.1	-1634.136912	-1634.136912	1	all.identical
Bradi2g47970.1	-1693.6893	-1693.628304	1.80776	all.identical
Bradi2g48010.1	-2761.976545	-2759.463179	11.03226	all.identical
Bradi2g48020.1	-2287.586109	-2287.565823	1.46894	all.identical
Bradi2g48070.1	-566.344218	-566.344218	1	all.identical
Bradi2g48120.1	-1303.962798	-1303.316475	5.43523	all.identical
Bradi2g48150.1	-4709.700592	-4709.700592	1	all.identical
Bradi2g48190.2	-1590.754447	-1590.754447	1	all.identical
Bradi2g48210.6	-3177.338863	-3177.338863	1	all.identical
Bradi2g48230.1	-3442.68323	-3442.03293	4.66166	all.identical
Bradi2g48250.1	-3015.150568	-3015.150568	1	all.identical
Bradi2g48280.1	-5381.411364	-5381.411364	1	all.identical
Bradi2g48340.5	-2901.603125	-2901.603125	1	all.identical
Bradi2g48500.1	-2260.744217	-2260.744217	1	all.identical
Bradi2g48590.1	-2724.726518	-2724.726518	1	all.identical
Bradi2g48650.1	-1335.299654	-1335.299654	1	start.omega0.5
Bradi2g48720.1	-2047.047048	-2047.047048	1	all.identical
Bradi2g48830.2	-3923.352489	-3921.677838	533.41205	start.omega0.5
Bradi2g48850.1	-1556.889149	-1556.889149	1	all.identical
Bradi2g48890.1	-1620.657408	-1620.657408	1	all.identical
Bradi2g48940.1	-2014.295521	-2013.589996	7.79975	all.identical
Bradi2g49010.1	-3037.025542	-3037.025542	1	all.identical
Bradi2g49200.1	-2149.867027	-2149.867027	1	all.identical
Bradi2g49240.1	-2913.282344	-2913.282344	1	all.identical
Bradi2g49310.2	-990.601026	-990.601026	1	all.identical
Bradi2g49400.1	-1636.902413	-1636.70065	9.81732	all.identical
Bradi2g49420.6	-2832.527024	-2832.527024	1	all.identical
Bradi2g49430.1	-1533.151705	-1533.151705	1	all.identical
Bradi2g49510.1	-1898.640331	-1898.640331	1	all.identical
Bradi2g49520.1	-3172.03662	-3172.03662	1	all.identical
Bradi2g49600.1	-3159.462962	-3159.462962	1	all.identical
Bradi2g49690.1	-1223.581793	-1223.581793	1	all.identical
Bradi2g49710.1	-1422.601582	-1422.601582	1	all.identical
Bradi2g49790.1	-3111.693656	-3111.693656	1	all.identical
Bradi2g49800.1	-4120.561503	-4120.561503	1	all.identical
Bradi2g49840.1	-1582.833236	-1582.833236	1	all.identical
Bradi2g49850.1	-1313.698028	-1311.309326	998.99966	all.identical
Bradi2g49860.1	-1732.467238	-1732.467238	1	all.identical
Bradi2g49870.1	-1965.763811	-1965.763811	1	all.identical
Bradi2g49900.1	-1919.902732	-1919.604444	999	all.identical
Bradi2g49980.1	-998.305498	-998.305498	1	all.identical
Bradi2g50010.1	-2165.16815	-2164.690271	6.15356	all.identical
Bradi2g50030.1	-1052.169907	-1051.244322	112.21476	all.identical
Bradi2g50050.1	-1938.2085	-1938.150698	1.93749	all.identical
Bradi2g50070.1	-3974.930899	-3974.930899	1	all.identical
Bradi2g50080.1	-3044.408972	-3044.324209	2.4443	all.identical
Bradi2g50100.1	-2414.296892	-2414.296892	1	all.identical
Bradi2g50120.1	-5614.023914	-5614.023914	1	all.identical
Bradi2g50140.1	-9222.894685	-9220.652555	12.21099	all.identical
Bradi2g50180.1	-541.641779	-541.641779	1	all.identical
Bradi2g50250.1	-3547.074173	-3546.83514	2.51841	all.identical
Bradi2g50330.5	-3149.742779	-3149.742779	1	all.identical
Bradi2g50340.1	-1417.543854	-1415.460379	377.04508	all.identical
Bradi2g50410.1	-781.845715	-781.845715	1	all.identical
Bradi2g50450.1	-688.383781	-685.746321	999	all.identical
Bradi2g50460.1	-4580.026333	-4579.803424	14.20537	all.identical
Bradi2g50520.1	-1794.55767	-1794.557109	1.06771	all.identical
Bradi2g50540.2	-1849.039567	-1847.572215	10.67999	all.identical
Bradi2g50590.1	-4364.395614	-4364.395614	1	start.omega0.5
Bradi2g50610.1	-2827.122892	-2827.122892	1	all.identical
Bradi2g50630.1	-2375.756871	-2375.060724	6.10766	all.identical
Bradi2g50670.1	-1569.001544	-1567.708137	6.24636	all.identical
Bradi2g50730.2	-911.56174	-911.067906	999	all.identical
Bradi2g50800.1	-2076.128963	-2076.128963	1	all.identical
Bradi2g50810.3	-3217.452604	-3217.452604	1	all.identical
Bradi2g50820.1	-1053.054363	-1053.054363	1	all.identical
Bradi2g50830.7	-1018.766898	-1017.88695	999	all.identical
Bradi2g50850.1	-774.734492	-774.734492	1	all.identical
Bradi2g50870.1	-1212.232979	-1212.232979	1	all.identical
Bradi2g50990.1	-2058.360444	-2058.360444	1	all.identical
Bradi2g51000.1	-3085.604878	-3085.604878	1	all.identical
Bradi2g51030.1	-5058.78779	-5053.80698	60.61405	all.identical
Bradi2g51130.1	-6256.876778	-6256.876778	1	all.identical
Bradi2g51140.1	-1223.346416	-1223.346416	1	all.identical
Bradi2g51200.1	-632.049246	-631.957729	999	start.omega1
Bradi2g51370.1	-3255.497628	-3255.497628	1	all.identical
Bradi2g51450.1	-929.333135	-929.333135	1	all.identical
Bradi2g51500.1	-832.824538	-832.824538	1	all.identical
Bradi2g51510.1	-7052.813484	-7052.813484	1	all.identical
Bradi2g51550.1	-1770.526898	-1770.526898	1	all.identical
Bradi2g51600.1	-3564.551673	-3564.551673	1	all.identical
Bradi2g51700.1	-2466.422409	-2465.102626	7.24292	all.identical
Bradi2g51790.1	-1260.464456	-1257.81557	221.01209	all.identical
Bradi2g51860.1	-1924.765399	-1924.765399	1	all.identical
Bradi2g51900.1	-2324.597435	-2324.597435	1	all.identical
Bradi2g51980.1	-1856.95313	-1856.95313	1	all.identical
Bradi2g52150.1	-2646.147649	-2646.133708	1.91109	all.identical
Bradi2g52170.1	-1024.040072	-1023.4547	999	start.omega0.5
Bradi2g52270.1	-2657.62809	-2657.62809	1	all.identical
Bradi2g52350.1	-1859.752169	-1859.752169	1	all.identical
Bradi2g52400.1	-2018.222513	-2018.222513	1	all.identical
Bradi2g52470.1	-3855.05091	-3854.99684	2.18912	all.identical
Bradi2g52540.2	-2301.878794	-2301.878794	1	all.identical
Bradi2g52560.1	-2809.041089	-2809.041089	1	all.identical
Bradi2g52580.1	-2198.638664	-2198.638664	1	all.identical
Bradi2g52600.2	-3143.273522	-3143.273522	1	all.identical
Bradi2g52670.3	-1441.53923	-1440.020355	58.29211	all.identical
Bradi2g52720.1	-1688.329414	-1684.269849	17.29964	all.identical
Bradi2g52770.1	-2442.271075	-2442.178161	5.25556	all.identical
Bradi2g52800.1	-3131.451557	-3131.451557	1	all.identical
Bradi2g52860.1	-3925.31569	-3925.31569	1	all.identical
Bradi2g52900.1	-1619.365116	-1619.365116	1	all.identical
Bradi2g52910.1	-2281.401513	-2281.226674	1	start.omega1
Bradi2g52920.1	-1424.433855	-1424.433855	1	start.omega0.5
Bradi2g53100.3	-6442.934109	-6442.856704	1	start.omega1
Bradi2g53170.1	-1688.37989	-1688.37989	1	all.identical
Bradi2g53340.3	-2319.158126	-2319.158126	1	all.identical
Bradi2g53360.4	-3751.762651	-3751.755591	1.15409	all.identical
Bradi2g53390.1	-2076.427148	-2076.427148	1	all.identical
Bradi2g53460.1	-1249.933915	-1249.933915	1	all.identical
Bradi2g53540.1	-4100.826402	-4100.121487	5.27211	all.identical
Bradi2g53550.1	-2881.74373	-2881.74373	1	all.identical
Bradi2g53570.1	-1051.520803	-1051.516389	1.36639	all.identical
Bradi2g53670.1	-4040.485006	-4039.764184	11.81005	all.identical
Bradi2g53720.1	-4993.981643	-4993.237247	16.49339	start.omega1
Bradi2g53780.1	-1082.680785	-1082.680785	1	all.identical
Bradi2g53830.1	-3254.044708	-3254.044708	1	all.identical
Bradi2g53970.1	-2546.196955	-2546.196955	1	all.identical
Bradi2g54110.1	-2798.68666	-2798.68666	1	all.identical
Bradi2g54120.1	-2632.687265	-2632.687265	1	start.omega0.5
Bradi2g54160.2	-1743.078668	-1743.078668	1	all.identical
Bradi2g54200.2	-1028.429198	-1028.429198	1	all.identical
Bradi2g54220.1	-1026.328771	-1026.328771	1	all.identical
Bradi2g54320.1	-2324.681483	-2324.681483	1	all.identical
Bradi2g54340.1	-3102.21317	-3098.758905	83.14364	all.identical
Bradi2g54390.1	-1781.19628	-1781.19628	1	all.identical
Bradi2g54410.1	-3255.699705	-3255.699705	1	all.identical
Bradi2g54520.1	-1448.213469	-1448.213469	1	all.identical
Bradi2g54580.1	-2292.593277	-2292.593277	1	all.identical
Bradi2g54640.1	-1351.55347	-1351.55347	1	all.identical
Bradi2g54670.2	-7016.069142	-7015.319541	4.38609	all.identical
Bradi2g54770.1	-1041.824633	-1041.18963	6.91845	all.identical
Bradi2g54810.1	-2327.034436	-2327.034436	1	all.identical
Bradi2g54840.1	-3398.012331	-3398.012331	1	all.identical
Bradi2g54850.1	-1165.44772	-1165.44772	1	all.identical
Bradi2g54860.6	-3210.228347	-3210.228347	1	all.identical
Bradi2g54870.1	-2972.486125	-2972.486125	1	all.identical
Bradi2g54880.1	-1564.920751	-1563.815766	18.26628	all.identical
Bradi2g54920.1	-5959.374239	-5959.374239	1	all.identical
Bradi2g55050.1	-2935.920455	-2935.741044	5.77253	all.identical
Bradi2g55070.1	-1727.853059	-1719.885271	999	all.identical
Bradi2g55090.1	-1883.701614	-1883.701614	1	all.identical
Bradi2g55120.1	-3255.634951	-3255.634951	1	all.identical
Bradi2g55150.1	-1104.606154	-1104.606154	1	all.identical
Bradi2g55200.1	-1256.931828	-1256.931828	1	all.identical
Bradi2g55210.1	-5885.529855	-5885.529855	1	all.identical
Bradi2g55240.1	-1504.738972	-1504.738972	1	all.identical
Bradi2g55290.1	-3619.680844	-3614.438367	998.99776	start.omega0.5
Bradi2g55310.1	-1751.76058	-1749.352736	999	all.identical
Bradi2g55320.1	-777.69311	-777.690452	1	start.omega0.5
Bradi2g55350.1	-994.447693	-994.447693	1	all.identical
Bradi2g55520.1	-772.213167	-772.213167	1	all.identical
Bradi2g55560.1	-1965.872538	-1965.872538	1	all.identical
Bradi2g55580.1	-1167.963117	-1167.963117	1	all.identical
Bradi2g55750.1	-1800.678608	-1800.678608	1	all.identical
Bradi2g55930.1	-4224.283675	-4224.017835	3.57778	all.identical
Bradi2g55950.1	-1060.903726	-1060.903726	1	all.identical
Bradi2g56020.3	-1237.627276	-1237.627276	1	all.identical
Bradi2g56030.1	-2617.432778	-2617.313939	2.26865	all.identical
Bradi2g56060.2	-712.427298	-712.427298	1	all.identical
Bradi2g56070.1	-3506.357986	-3506.357986	1	start.omega1
Bradi2g56090.3	-1292.299072	-1292.299072	1	start.omega1
Bradi2g56190.1	-1376.443742	-1376.443742	1	all.identical
Bradi2g56230.1	-770.337347	-770.337347	1	all.identical
Bradi2g56250.1	-1547.657715	-1547.657715	1	all.identical
Bradi2g56260.1	-1912.987377	-1912.987377	1	all.identical
Bradi2g56310.1	-1982.246336	-1982.246336	1	all.identical
Bradi2g56440.1	-3550.53471	-3549.498504	11.86047	all.identical
Bradi2g56460.1	-2973.011753	-2973.005612	1.85919	all.identical
Bradi2g56510.1	-1410.631866	-1410.631866	1	all.identical
Bradi2g56620.1	-2766.066748	-2766.024975	1.73155	all.identical
Bradi2g56650.1	-1410.89258	-1410.469182	23.37686	all.identical
Bradi2g56710.1	-4916.644186	-4916.048356	12.53006	start.omega0.5
Bradi2g56750.1	-2828.020286	-2828.020286	1	all.identical
Bradi2g56760.1	-2373.748684	-2369.999212	998.99972	start.omega1
Bradi2g56810.1	-5493.523936	-5492.779122	6.19466	all.identical
Bradi2g56820.1	-2042.889067	-2042.889067	1	start.omega0.5
Bradi2g56830.2	-1506.950474	-1506.907446	76.92452	start.omega1.5
Bradi2g56880.1	-2798.544177	-2796.438422	9.78191	all.identical
Bradi2g56890.1	-2018.386156	-2018.386156	1	all.identical
Bradi2g56900.1	-2791.890128	-2791.890128	1	all.identical
Bradi2g56910.1	-4468.729889	-4468.729889	1	all.identical
Bradi2g56920.1	-3674.645515	-3674.645515	1	all.identical
Bradi2g57050.1	-929.421693	-929.420199	1.98806	start.omega1
Bradi2g57060.1	-3834.598935	-3834.598935	1	all.identical
Bradi2g57120.1	-1759.049141	-1759.048228	1.11983	all.identical
Bradi2g57150.1	-2723.745324	-2723.745324	1	all.identical
Bradi2g57170.1	-568.047963	-567.923187	999	all.identical
Bradi2g57210.1	-2414.405252	-2411.831837	52.45363	all.identical
Bradi2g57240.1	-3498.292082	-3497.05498	285.6335	all.identical
Bradi2g57260.1	-1956.925628	-1954.675515	43.54497	all.identical
Bradi2g57310.1	-2271.384695	-2271.384695	1	all.identical
Bradi2g57330.1	-547.421735	-540.553405	51.56208	all.identical
Bradi2g57350.1	-759.683592	-759.636012	2.68233	all.identical
Bradi2g57440.1	-2218.657967	-2218.657967	1	all.identical
Bradi2g57510.1	-1347.521048	-1347.521048	1	all.identical
Bradi2g57580.1	-1031.150147	-1030.335747	999	all.identical
Bradi2g57590.1	-1855.233728	-1855.233728	1	all.identical
Bradi2g57630.1	-3201.558818	-3200.901607	14.6626	all.identical
Bradi2g57640.2	-3352.765782	-3350.967883	7.11625	all.identical
Bradi2g57650.1	-3822.234006	-3822.110528	1.82308	start.omega0.5
Bradi2g57910.1	-36.907363	-35.875168	2.67951	start.omega1.5
Bradi2g57960.1	-632.825766	-632.825766	1	all.identical
Bradi2g58040.1	-2049.695356	-2049.695356	1	all.identical
Bradi2g58050.1	-3248.867674	-3242.740913	55.76055	all.identical
Bradi2g58060.1	-1891.000442	-1890.677432	5.30603	all.identical
Bradi2g58070.1	-27.761298	-27.200598	1	start.omega0.5
Bradi2g58110.1	-3087.234485	-3087.234485	1	all.identical
Bradi2g58410.1	-1604.311516	-1604.311516	1	all.identical
Bradi2g58440.1	-1672.70688	-1671.619595	4.31605	all.identical
Bradi2g58630.2	-2847.81516	-2847.795741	1.33015	all.identical
Bradi2g58660.1	-2690.070637	-2690.070637	1	start.omega0.5
Bradi2g58770.1	-1072.634213	-1072.477076	999	all.identical
Bradi2g58820.1	-1708.885104	-1708.885104	1	all.identical
Bradi2g58980.1	-3983.350167	-3983.350167	1	all.identical
Bradi2g59080.1	-1995.384387	-1995.384387	1	all.identical
Bradi2g59090.1	-1348.571854	-1348.505725	999	start.omega1
Bradi2g59150.1	-3826.687782	-3822.930678	54.18654	all.identical
Bradi2g59200.1	-843.650075	-843.650075	1	all.identical
Bradi2g59260.1	-1451.341116	-1450.166312	6.86083	all.identical
Bradi2g59320.1	-259.235948	-259.225634	1.85324	all.identical
Bradi2g59330.1	-3236.248132	-3232.773598	998.99999	all.identical
Bradi2g59340.1	-4298.615505	-4298.615505	1	all.identical
Bradi2g59350.1	-1262.791504	-1254.512451	63.07312	all.identical
Bradi2g59360.4	-2156.223044	-2156.223044	1	all.identical
Bradi2g59370.1	-1063.451829	-1063.166745	2.96925	all.identical
Bradi2g59400.1	-2822.90572	-2822.90572	1	all.identical
Bradi2g59420.1	-2499.598591	-2499.598591	1	all.identical
Bradi2g59430.1	-6179.097489	-6176.445024	11.07226	all.identical
Bradi2g59520.1	-3897.006069	-3896.255854	6.34304	all.identical
Bradi2g59530.1	-3783.106006	-3783.106006	1	all.identical
Bradi2g59620.1	-6545.9678	-6545.821024	6.83968	all.identical
Bradi2g59690.1	-2472.55092	-2472.55092	1	all.identical
Bradi2g59710.1	-2722.461552	-2722.461552	1	all.identical
Bradi2g59740.1	-1559.299777	-1559.299777	1	start.omega0.5
Bradi2g59880.1	-2665.038444	-2663.905579	16.37833	all.identical
Bradi2g59930.1	-2505.904713	-2501.95142	14.81156	all.identical
Bradi2g60390.1	-2594.613384	-2594.613384	1	all.identical
Bradi2g60400.1	-2671.802905	-2671.802905	1	all.identical
Bradi2g60450.1	-4766.592862	-4766.592862	1	all.identical
Bradi2g60690.1	-1399.85542	-1399.85542	1	all.identical
Bradi2g60730.1	-2269.338801	-2269.309574	2.33955	all.identical
Bradi2g60740.1	-2233.140777	-2231.784246	691.93083	all.identical
Bradi2g60810.1	-1041.496075	-1041.496075	1	all.identical
Bradi2g60850.1	-1676.76729	-1676.038881	5.9312	all.identical
Bradi2g60990.1	-1074.177111	-1074.177111	1	all.identical
Bradi2g61010.1	-736.472066	-736.472066	1	all.identical
Bradi2g61190.1	-1454.267072	-1454.267072	1	all.identical
Bradi2g61310.1	-4031.451759	-4031.266864	8.15654	all.identical
Bradi2g61400.1	-2432.308128	-2432.308128	1	start.omega0.5
Bradi2g61480.1	-1167.956783	-1167.956783	1	all.identical
Bradi2g61570.1	-2076.73321	-2076.73321	1	all.identical
Bradi2g61580.1	-1410.182942	-1410.182942	1	all.identical
Bradi2g61640.1	-577.757531	-577.757531	1	all.identical
Bradi2g61800.1	-3844.481194	-3844.481193	1	all.identical
Bradi2g61820.1	-982.20117	-982.20117	1	all.identical
Bradi2g61850.1	-2212.195181	-2211.907274	6.81715	all.identical
Bradi2g61870.1	-1740.847532	-1740.807747	2.69081	all.identical
Bradi2g61940.1	-3113.680491	-3113.504976	5.05838	all.identical
Bradi2g61950.2	-1895.791182	-1895.791182	1	all.identical
Bradi2g61960.1	-1903.885855	-1903.41447	3.74366	all.identical
Bradi2g61970.1	-2619.315669	-2619.315669	1	all.identical
Bradi2g61980.3	-4230.793905	-4230.793905	1	start.omega0.5
Bradi2g62010.1	-1121.549201	-1121.549201	1	all.identical
Bradi2g62150.2	-2386.213016	-2385.940584	3.24268	all.identical
Bradi2g62270.1	-4012.384306	-4012.384306	1	all.identical
Bradi2g62280.1	-1642.12254	-1642.12254	1	start.omega0.5
Bradi2g62300.1	-1606.552173	-1606.552173	1	all.identical
Bradi2g62310.1	-2094.524987	-2094.524987	1	all.identical
Bradi2g62470.2	-1835.073867	-1835.073867	1	all.identical
Bradi2g62550.1	-4201.873745	-4191.000235	25.4522	all.identical
Bradi2g62630.1	-1270.378376	-1270.378376	1	all.identical
Bradi2g62730.1	-4014.888584	-4014.824395	1.68167	all.identical
Bradi3g00210.1	-1095.123544	-1095.123544	1	all.identical
Bradi3g00260.1	-2534.986798	-2534.986798	1	all.identical
Bradi3g00280.1	-3728.574355	-3727.125323	10.15428	all.identical
Bradi3g00330.1	-1782.282433	-1782.282433	1	all.identical
Bradi3g00400.1	-1600.898447	-1600.898447	1	all.identical
Bradi3g00530.1	-1727.709879	-1727.709879	1	all.identical
Bradi3g00660.1	-2535.567389	-2533.703696	36.61874	all.identical
Bradi3g00720.1	-2225.511815	-2225.477602	1.48911	all.identical
Bradi3g00960.1	-654.193808	-654.193808	1	all.identical
Bradi3g01080.1	-1351.264358	-1351.264358	1	all.identical
Bradi3g01320.1	-3168.012759	-3168.012759	1	all.identical
Bradi3g01350.1	-3891.667743	-3886.668413	271.19126	all.identical
Bradi3g01370.1	-1034.5722	-1034.5722	1	all.identical
Bradi3g01470.1	-4030.675569	-4028.60108	21.10286	all.identical
Bradi3g01540.1	-1587.295753	-1587.295753	1	all.identical
Bradi3g01560.1	-822.136433	-814.464677	999	all.identical
Bradi3g01620.1	-2810.120472	-2809.355063	74.87529	all.identical
Bradi3g01690.1	-2691.846147	-2691.846147	1	all.identical
Bradi3g01750.1	-1431.862297	-1431.862297	1	all.identical
Bradi3g01930.1	-1273.234971	-1273.152135	10.49349	all.identical
Bradi3g01950.1	-2371.294722	-2371.294722	1	all.identical
Bradi3g02100.1	-1768.600971	-1768.600971	1	all.identical
Bradi3g02150.1	-1372.008145	-1371.89041	999	start.omega1
Bradi3g02180.1	-2114.000716	-2114.000716	1	all.identical
Bradi3g02190.1	-1929.204918	-1929.204918	1	start.omega0.5
Bradi3g02270.1	-2289.393441	-2289.393441	1	all.identical
Bradi3g02410.1	-3742.260265	-3741.863849	3.65599	all.identical
Bradi3g02520.2	-1095.976159	-1095.973847	1.27666	all.identical
Bradi3g02580.1	-1026.284884	-1026.284884	1	start.omega0.5
Bradi3g02630.1	-1296.457936	-1296.457936	1	all.identical
Bradi3g02650.1	-1136.469357	-1136.469357	1	all.identical
Bradi3g02670.1	-2703.770299	-2703.770299	1	all.identical
Bradi3g02680.1	-3273.304657	-3273.304657	1	all.identical
Bradi3g02690.1	-1819.750771	-1819.109805	3.81406	all.identical
Bradi3g02730.1	-3188.944768	-3188.597347	2.08893	all.identical
Bradi3g02750.2	-3283.749303	-3282.856911	21.71387	all.identical
Bradi3g02790.1	-1255.594708	-1255.594708	1	all.identical
Bradi3g02860.1	-619.84246	-619.835448	1.4099	all.identical
Bradi3g02870.1	-3988.659191	-3988.659191	1	all.identical
Bradi3g02880.1	-949.387105	-946.200956	129.93577	all.identical
Bradi3g02890.1	-1190.260476	-1190.260476	1	all.identical
Bradi3g02900.1	-1964.486558	-1964.402909	36.25207	all.identical
Bradi3g02930.1	-1810.655236	-1810.655236	1	all.identical
Bradi3g03020.1	-5051.583041	-5051.583041	1	all.identical
Bradi3g03040.1	-1658.757476	-1653.98147	19.30245	all.identical
Bradi3g03080.1	-4345.5517	-4345.5517	1	all.identical
Bradi3g03140.1	-1688.614794	-1688.614794	1	all.identical
Bradi3g03160.2	-2276.178155	-2276.178155	1	all.identical
Bradi3g03180.1	-2422.205295	-2421.56652	11.31593	all.identical
Bradi3g03260.1	-1546.886424	-1546.766655	2.64371	all.identical
Bradi3g03270.1	-1911.932114	-1911.932114	1	all.identical
Bradi3g03340.2	-1695.537715	-1695.537715	1	all.identical
Bradi3g03490.1	-4212.936276	-4212.788703	2.89945	all.identical
Bradi3g03510.1	-4542.050695	-4541.596805	5.10769	all.identical
Bradi3g03520.1	-1287.908746	-1285.785436	36.8926	all.identical
Bradi3g03532.1	-1749.327114	-1749.327114	1	all.identical
Bradi3g03550.1	-908.274962	-908.274962	1	all.identical
Bradi3g03620.1	-5439.124646	-5439.124646	1	all.identical
Bradi3g03680.1	-1808.777646	-1802.823599	18.26146	all.identical
Bradi3g03740.1	-1819.922828	-1819.922828	1	all.identical
Bradi3g03770.1	-2364.958376	-2364.958376	1	all.identical
Bradi3g03790.3	-3143.68483	-3143.68483	1	all.identical
Bradi3g03850.1	-2658.845154	-2657.901128	3.62908	all.identical
Bradi3g03870.5	-2818.621391	-2818.621391	1	all.identical
Bradi3g03930.1	-3311.090238	-3309.872056	11.16408	all.identical
Bradi3g03990.1	-2595.216121	-2593.376247	16.85429	all.identical
Bradi3g04130.1	-4614.288749	-4613.904146	3.4708	all.identical
Bradi3g04140.3	-7637.688967	-7637.274601	4.77375	all.identical
Bradi3g04150.1	-1012.329757	-1011.72778	1	start.omega1
Bradi3g04270.1	-1494.489494	-1490.660781	92.44095	all.identical
Bradi3g04430.1	-3299.725035	-3298.046057	35.11854	all.identical
Bradi3g04450.1	-2295.814548	-2294.052503	1	start.omega1
Bradi3g04550.1	-1880.872932	-1879.160777	998.99983	all.identical
Bradi3g04630.1	-4379.05845	-4378.969872	1.71234	all.identical
Bradi3g04940.1	-3895.084511	-3894.939718	2.13699	all.identical
Bradi3g05100.1	-1534.077478	-1534.024009	1.72174	all.identical
Bradi3g05110.1	-920.418272	-918.250798	999	all.identical
Bradi3g05130.1	-1532.635257	-1532.635257	1	all.identical
Bradi3g05140.2	-2021.395973	-2021.395973	1	all.identical
Bradi3g05160.1	-1525.736041	-1525.736041	1	start.omega0.5
Bradi3g05210.1	-2408.976132	-2407.925255	10.54333	all.identical
Bradi3g05220.1	-1228.355886	-1228.206987	5.23862	all.identical
Bradi3g05240.1	-1451.105685	-1451.105685	1	all.identical
Bradi3g05300.1	-2259.389846	-2259.389846	1	all.identical
Bradi3g05340.1	-897.177248	-897.177248	1	all.identical
Bradi3g05360.1	-2297.117243	-2296.032527	4.75657	all.identical
Bradi3g05400.1	-1979.662565	-1979.660688	1.17606	all.identical
Bradi3g05420.1	-1419.952138	-1419.952138	1	all.identical
Bradi3g05490.1	-1601.555436	-1601.555436	1	all.identical
Bradi3g05670.1	-6978.618801	-6978.455507	2.66119	all.identical
Bradi3g05880.1	-3631.851109	-3628.188439	47.06012	all.identical
Bradi3g05900.1	-1146.158854	-1146.158854	1	all.identical
Bradi3g05920.3	-2902.995532	-2902.618186	7.51143	all.identical
Bradi3g05970.1	-2293.18541	-2293.18541	1	all.identical
Bradi3g06000.1	-2882.108446	-2881.383921	15.58583	all.identical
Bradi3g06010.1	-695.120691	-695.12069	1	start.omega0.5
Bradi3g06060.1	-3326.662437	-3326.662437	15.8609	all.identical
Bradi3g06120.1	-4699.06062	-4699.06062	1	start.omega0.5
Bradi3g06260.1	-973.140773	-972.927878	7.48663	all.identical
Bradi3g06290.1	-3581.166367	-3574.495407	998.99924	all.identical
Bradi3g06370.1	-2546.689804	-2544.367258	1	start.omega1
Bradi3g06380.1	-2148.853544	-2145.6812	28.29033	all.identical
Bradi3g06480.1	-3057.537159	-3053.622242	170.27979	all.identical
Bradi3g06530.1	-643.400261	-642.354878	5.55678	all.identical
Bradi3g06540.1	-1161.769079	-1161.769079	1	all.identical
Bradi3g06590.1	-2113.228119	-2113.228119	1	all.identical
Bradi3g06620.1	-3124.505312	-3123.084459	15.53749	all.identical
Bradi3g06680.3	-2767.774442	-2767.774442	1	all.identical
Bradi3g06700.1	-4386.132963	-4386.132963	1	all.identical
Bradi3g06710.1	-3103.594576	-3103.594576	1	all.identical
Bradi3g06740.1	-2788.867218	-2788.720299	2.75504	all.identical
Bradi3g06840.1	-1264.31522	-1264.31522	1	all.identical
Bradi3g06860.1	-1090.236069	-1090.236069	1	all.identical
Bradi3g06930.1	-1834.909468	-1834.909468	1	start.omega1
Bradi3g06970.1	-2832.650723	-2832.650723	1	all.identical
Bradi3g07040.2	-1221.020845	-1221.020845	1	all.identical
Bradi3g07060.2	-1812.089446	-1812.089446	1	all.identical
Bradi3g07140.1	-2526.1848	-2526.1848	1	all.identical
Bradi3g07190.1	-1328.277464	-1328.132199	2.66438	all.identical
Bradi3g07210.1	-5196.387205	-5193.72057	1	start.omega1
Bradi3g07230.2	-501.186225	-501.186225	1	all.identical
Bradi3g07300.2	-1695.654377	-1694.437767	8.91096	all.identical
Bradi3g07330.1	-1086.316945	-1086.316945	1	all.identical
Bradi3g07370.1	-1303.738812	-1303.528358	5.15031	all.identical
Bradi3g07430.1	-559.035213	-559.035213	1	all.identical
Bradi3g07490.1	-297.921711	-297.921711	1	all.identical
Bradi3g07530.2	-2112.463646	-2112.463646	1	all.identical
Bradi3g07540.1	-1178.497098	-1178.485756	1.87842	all.identical
Bradi3g07630.1	-534.049287	-534.049287	1	all.identical
Bradi3g07660.1	-787.971927	-787.971927	1	all.identical
Bradi3g07730.1	-4182.525118	-4182.525118	1	all.identical
Bradi3g07830.1	-2186.763976	-2186.763976	1	all.identical
Bradi3g07840.1	-503.161156	-503.161156	1	all.identical
Bradi3g07870.1	-1514.141857	-1514.141857	1	all.identical
Bradi3g07910.1	-5303.997244	-5303.997244	1	all.identical
Bradi3g07960.1	-1843.264434	-1843.264434	1	all.identical
Bradi3g08020.1	-1727.261036	-1727.261036	1	all.identical
Bradi3g08030.1	-2213.742317	-2213.056616	7.47533	all.identical
Bradi3g08080.1	-1351.233287	-1351.233287	1	all.identical
Bradi3g08190.1	-1891.705189	-1889.443889	36.24772	all.identical
Bradi3g08260.1	-2190.770855	-2190.770855	1	all.identical
Bradi3g08370.1	-2439.104343	-2439.104343	1	start.omega1
Bradi3g08380.1	-2783.311483	-2781.38657	8.97871	all.identical
Bradi3g08390.1	-2841.606945	-2841.545897	999	start.omega1
Bradi3g08480.1	-1570.31287	-1570.31287	1	start.omega0.5
Bradi3g08590.1	-1066.570576	-1066.438933	14.69486	start.omega1.5
Bradi3g08610.1	-440.861673	-440.861673	1	all.identical
Bradi3g08690.1	-2436.982778	-2436.982778	1	all.identical
Bradi3g08820.1	-1720.505175	-1720.505175	1	all.identical
Bradi3g08880.1	-1056.046657	-1053.451123	201.70079	all.identical
Bradi3g08910.1	-3107.557186	-3107.557186	1	all.identical
Bradi3g08930.1	-2250.670527	-2248.244235	185.45536	start.omega0.5
Bradi3g08990.1	-3076.12879	-3076.12879	1	all.identical
Bradi3g09010.2	-5530.960723	-5530.960723	1	all.identical
Bradi3g09050.3	-3107.098139	-3107.098139	1	all.identical
Bradi3g09060.1	-2352.25299	-2352.252989	1	start.omega0.5
Bradi3g09210.1	-5159.616838	-5159.616838	1	all.identical
Bradi3g09260.1	-3946.544371	-3946.544371	1	all.identical
Bradi3g09270.1	-1242.054965	-1242.054965	1	all.identical
Bradi3g09290.2	-1452.083262	-1452.083262	1	start.omega0.5
Bradi3g09340.1	-1441.15196	-1441.15196	1	all.identical
Bradi3g09460.1	-1142.620976	-1142.620976	1	all.identical
Bradi3g09570.1	-852.745763	-852.745763	1	all.identical
Bradi3g09660.1	-3795.255346	-3795.148578	2.39401	all.identical
Bradi3g09690.1	-2035.388092	-2035.388092	1	all.identical
Bradi3g09730.2	-1565.33858	-1565.012745	2.94387	all.identical
Bradi3g09820.1	-1114.274433	-1114.169699	15.29524	all.identical
Bradi3g09870.1	-1727.755933	-1723.090365	998.99707	all.identical
Bradi3g09890.1	-789.020911	-789.020911	1	all.identical
Bradi3g09920.1	-2466.631962	-2466.631962	1	start.omega0.5
Bradi3g10110.1	-1145.204444	-1145.204444	1	all.identical
Bradi3g10180.2	-3156.69699	-3156.69699	1	all.identical
Bradi3g10200.1	-975.45249	-973.024942	76.50592	all.identical
Bradi3g10220.1	-1320.676229	-1320.675807	1.04348	all.identical
Bradi3g10250.1	-4237.915429	-4237.915429	1	all.identical
Bradi3g10320.3	-2803.86489	-2803.86489	1	all.identical
Bradi3g10350.1	-1861.840615	-1861.840615	1	all.identical
Bradi3g10360.1	-168.989212	-168.989212	1	all.identical
Bradi3g10530.1	-1278.259829	-1278.259829	1	all.identical
Bradi3g10550.1	-228.244219	-228.244219	1	all.identical
Bradi3g10610.1	-2116.247724	-2116.247724	1	all.identical
Bradi3g10620.1	-6320.149438	-6320.149438	1	start.omega1
Bradi3g10630.1	-2640.156132	-2640.156132	1	all.identical
Bradi3g10690.1	-1773.374793	-1773.106284	5.98071	all.identical
Bradi3g10720.1	-2949.497523	-2944.669826	41.16481	all.identical
Bradi3g10750.1	-332.560424	-332.560424	1	all.identical
Bradi3g10770.3	-4045.575803	-4045.575803	1	start.omega0.5
Bradi3g10820.1	-1648.720372	-1648.720372	1	all.identical
Bradi3g10840.1	-3710.962089	-3709.87862	6.32313	all.identical
Bradi3g10920.2	-746.847509	-746.847509	1	all.identical
Bradi3g10980.1	-1140.505337	-1140.505337	1	all.identical
Bradi3g10990.1	-3716.544762	-3716.500907	2.43267	all.identical
Bradi3g11000.1	-1526.882477	-1526.882477	1	all.identical
Bradi3g11090.1	-816.557582	-816.557582	1	all.identical
Bradi3g11130.1	-2559.218671	-2559.218671	1	start.omega0.5
Bradi3g11210.1	-4631.200251	-4631.200251	1	all.identical
Bradi3g11220.3	-1711.272198	-1710.388133	5.74549	all.identical
Bradi3g11230.1	-1494.200134	-1494.200134	1	all.identical
Bradi3g11450.1	-2153.31371	-2153.31371	1	all.identical
Bradi3g11530.1	-1435.133882	-1434.712948	6.77141	all.identical
Bradi3g11590.1	-3425.453633	-3421.78108	14.31112	all.identical
Bradi3g12240.1	-328.366122	-328.366122	1	all.identical
Bradi3g12460.1	-3192.616304	-3192.569424	3.60855	all.identical
Bradi3g12470.1	-4431.420664	-4431.420664	1	all.identical
Bradi3g12520.2	-5248.085326	-5248.085326	1	all.identical
Bradi3g12610.1	-2409.968807	-2409.22658	2.5668	all.identical
Bradi3g12640.1	-1061.41201	-1059.496135	14.72598	all.identical
Bradi3g12660.1	-2270.321404	-2270.321404	1	all.identical
Bradi3g12720.1	-939.554152	-939.554152	1	all.identical
Bradi3g12740.1	-3061.197575	-3061.197575	1	all.identical
Bradi3g12760.1	-726.148512	-725.3522	11.53823	all.identical
Bradi3g12800.1	-928.726968	-928.726968	1	all.identical
Bradi3g12810.1	-1673.577199	-1668.412579	998.98938	all.identical
Bradi3g12910.1	-2222.856637	-2222.340025	6.60296	all.identical
Bradi3g12970.1	-1867.204298	-1867.204298	1	all.identical
Bradi3g13000.1	-2077.962824	-2077.962824	1	all.identical
Bradi3g13060.1	-2094.072196	-2093.706442	4.87263	all.identical
Bradi3g13080.1	-3284.885831	-3284.885831	1	all.identical
Bradi3g13200.1	-1179.509299	-1179.509299	1	all.identical
Bradi3g13220.1	-2302.290503	-2302.290503	1	all.identical
Bradi3g13260.1	-1417.669838	-1413.533818	998.99335	start.omega0.5
Bradi3g13280.1	-1739.798236	-1739.798236	1	all.identical
Bradi3g13320.1	-3717.126524	-3711.594898	998.99978	all.identical
Bradi3g13330.1	-7437.673495	-7437.673495	1	all.identical
Bradi3g13360.1	-2543.628432	-2543.628432	1	all.identical
Bradi3g13380.1	-3185.626318	-3185.626318	1	all.identical
Bradi3g13410.3	-2327.26672	-2320.756882	197.42122	all.identical
Bradi3g13420.1	-1804.829179	-1804.829179	1	all.identical
Bradi3g13460.1	-5984.98758	-5984.98758	1	all.identical
Bradi3g13480.1	-5924.086943	-5923.911127	2.68097	all.identical
Bradi3g13560.1	-1159.064777	-1158.56433	65.82974	all.identical
Bradi3g13570.1	-1313.058506	-1313.058506	1	all.identical
Bradi3g13600.1	-3009.280916	-3005.633237	8.78881	all.identical
Bradi3g13620.1	-2063.44419	-2063.44419	1	all.identical
Bradi3g13640.1	-1517.798196	-1517.798196	1	all.identical
Bradi3g13740.1	-949.171639	-947.324865	22.67961	all.identical
Bradi3g13770.1	-2700.666593	-2700.112243	5.90344	all.identical
Bradi3g13860.1	-947.240435	-945.506115	16.54045	all.identical
Bradi3g13910.1	-1815.627759	-1815.627759	1	all.identical
Bradi3g13920.1	-4229.942197	-4229.942197	1	all.identical
Bradi3g13980.2	-1403.833872	-1403.723185	32.16979	all.identical
Bradi3g13990.1	-4553.450027	-4553.450027	1	all.identical
Bradi3g14000.1	-2018.089614	-2018.078834	2.03193	all.identical
Bradi3g14080.1	-2360.574604	-2360.574604	1	all.identical
Bradi3g14090.1	-3691.468251	-3691.468251	1	start.omega1.5
Bradi3g14170.1	-1293.785457	-1293.785457	1	all.identical
Bradi3g14180.1	-1901.239026	-1901.239026	1	all.identical
Bradi3g14190.1	-1557.586438	-1556.99498	7.05083	all.identical
Bradi3g14210.1	-2497.339148	-2496.502595	4.55454	all.identical
Bradi3g14230.1	-3032.891045	-3032.801817	1.68275	all.identical
Bradi3g14330.1	-2748.297847	-2745.89806	11.8853	all.identical
Bradi3g14350.1	-4102.204454	-4101.993497	3.08303	all.identical
Bradi3g14370.1	-3464.882873	-3461.411796	999	start.omega1
Bradi3g14400.1	-2458.901725	-2458.901725	1	all.identical
Bradi3g14480.1	-4304.832203	-4304.811186	2.4924	all.identical
Bradi3g14490.1	-1656.304287	-1655.245307	8.63552	all.identical
Bradi3g14520.2	-3527.718692	-3526.401663	10.54714	all.identical
Bradi3g14590.1	-2327.353252	-2327.353252	1	all.identical
Bradi3g14620.1	-1550.754474	-1550.754474	1	all.identical
Bradi3g14650.1	-1047.6113	-1047.6113	1	all.identical
Bradi3g14790.1	-1931.34994	-1929.960252	22.43381	all.identical
Bradi3g14830.1	-1073.177068	-1073.173969	2.11856	all.identical
Bradi3g14860.1	-1500.463595	-1500.463595	1	all.identical
Bradi3g14950.1	-2090.165051	-2090.165051	1	all.identical
Bradi3g15050.1	-3811.147933	-3811.147933	1	all.identical
Bradi3g15210.1	-2100.943461	-2100.943461	1	all.identical
Bradi3g15310.1	-2873.891273	-2873.891273	1	all.identical
Bradi3g15390.1	-2382.850593	-2382.850593	1	all.identical
Bradi3g15420.1	-2971.786403	-2971.786403	1	all.identical
Bradi3g15430.1	-2681.35218	-2681.24938	4.34297	all.identical
Bradi3g15570.1	-1966.113465	-1966.113465	1	all.identical
Bradi3g15620.1	-163.696434	-163.696434	2.69701	all.identical
Bradi3g15880.1	-1900.238657	-1896.84688	999	start.omega0.5
Bradi3g15890.1	-1796.765054	-1796.765054	1	all.identical
Bradi3g15920.1	-1044.570813	-1044.570813	1	all.identical
Bradi3g15930.5	-2177.199332	-2177.199332	1	all.identical
Bradi3g16040.1	-3843.760604	-3843.760604	1	all.identical
Bradi3g16150.1	-1639.587862	-1638.071308	62.65712	all.identical
Bradi3g16250.1	-6981.092038	-6979.680421	28.2789	all.identical
Bradi3g16270.1	-2294.14765	-2294.14765	1	all.identical
Bradi3g16300.1	-1827.696151	-1827.696151	1	all.identical
Bradi3g16400.1	-1253.521635	-1253.521635	1	all.identical
Bradi3g16450.1	-2893.658296	-2889.320744	13.30254	all.identical
Bradi3g16550.1	-4084.476065	-4083.49155	5.71967	all.identical
Bradi3g16640.1	-2223.138573	-2221.6987	19.38555	all.identical
Bradi3g16660.1	-5530.48621	-5529.458836	15.16912	all.identical
Bradi3g16680.1	-2076.694809	-2076.591678	2.11643	all.identical
Bradi3g16690.1	-2689.99855	-2689.99855	1	all.identical
Bradi3g16890.2	-2427.947002	-2427.947002	1	all.identical
Bradi3g16980.1	-2420.650484	-2420.650484	1	all.identical
Bradi3g17050.1	-1754.308252	-1754.308252	1	all.identical
Bradi3g17060.1	-1858.228023	-1858.228023	1	all.identical
Bradi3g17120.2	-1857.539676	-1857.539676	1	all.identical
Bradi3g17170.1	-2748.26214	-2748.26214	1	all.identical
Bradi3g17200.1	-3324.640015	-3316.782622	52.46389	all.identical
Bradi3g17280.2	-1105.460988	-1105.460988	1	start.omega1
Bradi3g17630.1	-4713.902667	-4713.902667	1	all.identical
Bradi3g17680.1	-3411.906286	-3410.702346	17.59387	all.identical
Bradi3g17690.1	-1604.58873	-1604.58873	1	all.identical
Bradi3g17710.1	-924.551045	-923.987505	6.306	all.identical
Bradi3g17920.1	-3329.306669	-3328.807812	14.31999	all.identical
Bradi3g17960.1	-2701.079341	-2701.029591	1.70356	all.identical
Bradi3g18150.1	-4101.768476	-4098.836147	14.87244	all.identical
Bradi3g18190.1	-4730.61628	-4727.987226	998.99915	all.identical
Bradi3g18560.1	-1625.240521	-1625.131216	4.51087	all.identical
Bradi3g18680.1	-2797.923392	-2797.923392	1	all.identical
Bradi3g18700.1	-1026.433409	-1026.433409	1	all.identical
Bradi3g18750.1	-940.023784	-940.023784	1	start.omega1
Bradi3g18820.1	-2362.357775	-2362.134921	8.58482	all.identical
Bradi3g18840.1	-2867.078512	-2867.078512	1	all.identical
Bradi3g18890.1	-1435.439651	-1432.56582	77.65144	all.identical
Bradi3g18920.1	-1590.680594	-1590.680594	1	all.identical
Bradi3g18970.1	-1592.408948	-1592.408948	1	all.identical
Bradi3g18990.1	-2013.405276	-2013.405276	1	all.identical
Bradi3g19000.1	-1309.96243	-1309.96243	1	start.omega0.5
Bradi3g19040.1	-2021.552691	-2021.548194	1.2076	all.identical
Bradi3g19070.1	-1527.013035	-1527.013035	1	all.identical
Bradi3g19100.1	-4502.308529	-4500.705377	6.56863	all.identical
Bradi3g19180.1	-946.207081	-946.207081	1	all.identical
Bradi3g19210.1	-1922.527887	-1922.527887	1	start.omega0.5
Bradi3g19290.1	-897.235946	-897.214911	2.55945	all.identical
Bradi3g19310.1	-2230.559314	-2230.559314	1	all.identical
Bradi3g19400.1	-482.052126	-482.052126	1	all.identical
Bradi3g19440.1	-1225.736475	-1225.731334	1.63666	all.identical
Bradi3g19630.1	-4175.080168	-4173.402759	10.8628	all.identical
Bradi3g19650.1	-7198.781688	-7198.781688	1	all.identical
Bradi3g19690.3	-1709.447079	-1709.447079	1	all.identical
Bradi3g19740.1	-1742.936392	-1742.936392	1	all.identical
Bradi3g19760.1	-1856.188638	-1856.188638	1	all.identical
Bradi3g19810.1	-1352.044329	-1350.666438	11.99972	all.identical
Bradi3g19850.4	-2139.379546	-2139.379546	1	all.identical
Bradi3g19870.1	-353.820545	-353.820545	1	all.identical
Bradi3g19890.1	-2168.392167	-2168.392167	1	all.identical
Bradi3g19910.1	-1604.673331	-1604.673331	1	all.identical
Bradi3g19920.1	-2784.409131	-2784.409131	1	all.identical
Bradi3g19960.1	-1771.35212	-1771.35212	1	all.identical
Bradi3g19990.1	-1699.122932	-1699.122932	1	all.identical
Bradi3g20060.1	-3588.595244	-3587.749176	7.06282	all.identical
Bradi3g20070.1	-5658.420447	-5658.420447	1	all.identical
Bradi3g20440.1	-799.826131	-799.826131	1	all.identical
Bradi3g20520.1	-755.075284	-755.075284	1	all.identical
Bradi3g20650.1	-283.438386	-283.331239	999	all.identical
Bradi3g20660.1	-1482.590374	-1481.137945	11.26191	all.identical
Bradi3g20730.1	-2866.814424	-2866.814424	1	all.identical
Bradi3g20790.1	-2333.327131	-2333.327131	1	all.identical
Bradi3g20810.1	-4066.668028	-4066.362701	4.02858	all.identical
Bradi3g20880.2	-3241.096502	-3241.096502	1	all.identical
Bradi3g20890.1	-1497.933047	-1497.933047	1	start.omega0.5
Bradi3g21110.1	-1616.832702	-1616.194042	10.29232	all.identical
Bradi3g21160.1	-3265.98837	-3265.98837	1	all.identical
Bradi3g21580.1	-3360.108539	-3359.691163	2.93965	all.identical
Bradi3g21650.1	-3827.932229	-3827.932229	1	start.omega1
Bradi3g22070.1	-2553.709839	-2553.709839	1	start.omega0.5
Bradi3g22330.1	-3404.523585	-3404.523585	1	all.identical
Bradi3g22370.1	-3489.074889	-3489.074889	1	all.identical
Bradi3g22380.1	-4058.655378	-4058.328072	4.39515	all.identical
Bradi3g22400.3	-2130.700763	-2130.700763	1	all.identical
Bradi3g22580.1	-2943.571584	-2943.571584	1	all.identical
Bradi3g22600.1	-1058.970341	-1058.970341	1	all.identical
Bradi3g22650.1	-1465.940503	-1465.940503	1	all.identical
Bradi3g22660.1	-1273.144818	-1273.144818	1	all.identical
Bradi3g22740.1	-2367.464961	-2367.464961	1	all.identical
Bradi3g22760.1	-1910.117974	-1910.117974	1	all.identical
Bradi3g22920.1	-2358.470314	-2356.382816	8.79841	all.identical
Bradi3g22980.2	-3746.266442	-3746.266442	1	all.identical
Bradi3g23010.1	-2156.063067	-2156.063067	1	all.identical
Bradi3g23040.1	-2727.329884	-2727.329884	1	all.identical
Bradi3g23140.2	-2506.071417	-2506.071417	1	all.identical
Bradi3g23300.2	-1350.846874	-1350.846874	1	all.identical
Bradi3g23340.2	-926.028589	-925.800804	999	start.omega0.5
Bradi3g23350.1	-3922.014841	-3922.014841	1	all.identical
Bradi3g23360.1	-4750.585279	-4748.812024	998.99775	all.identical
Bradi3g24650.1	-1222.813155	-1222.813155	1	all.identical
Bradi3g24680.1	-3508.786514	-3508.786514	1	all.identical
Bradi3g24730.1	-1613.808648	-1613.808648	1	all.identical
Bradi3g24960.1	-3088.457183	-3087.639139	6.70896	all.identical
Bradi3g25370.2	-2683.279852	-2683.279852	1	all.identical
Bradi3g25620.1	-2674.734609	-2674.734609	1	all.identical
Bradi3g25910.2	-4628.627247	-4628.627247	1	all.identical
Bradi3g26160.1	-2639.604213	-2639.310006	1	start.omega1
Bradi3g26660.1	-2584.299442	-2583.042109	21.96115	all.identical
Bradi3g26780.2	-6561.086412	-6559.071812	13.80354	all.identical
Bradi3g26820.1	-989.070028	-985.930403	53.7356	all.identical
Bradi3g26840.1	-2662.853303	-2659.554197	159.8083	all.identical
Bradi3g26900.1	-3360.840457	-3360.840457	1	all.identical
Bradi3g26930.1	-1485.681259	-1485.681259	1	all.identical
Bradi3g27260.1	-3205.901737	-3205.901737	1	all.identical
Bradi3g27480.1	-2010.028784	-2010.028784	1	all.identical
Bradi3g27600.1	-835.937229	-835.937229	1	all.identical
Bradi3g27640.1	-3169.017553	-3169.017553	1	all.identical
Bradi3g27660.1	-2001.550911	-2001.550911	1	all.identical
Bradi3g27700.1	-1858.944797	-1858.813524	2.59627	all.identical
Bradi3g27730.1	-3461.416513	-3461.416513	1	all.identical
Bradi3g27890.1	-1733.770932	-1733.770932	1	start.omega0.5
Bradi3g27920.2	-966.390329	-966.390329	1	all.identical
Bradi3g27950.1	-1718.883074	-1718.883074	1	start.omega0.5
Bradi3g27990.1	-1417.66116	-1417.66116	1	all.identical
Bradi3g28150.3	-4074.163444	-4074.108128	1.4107	all.identical
Bradi3g28280.1	-3051.299738	-3051.292597	1.58828	all.identical
Bradi3g28320.1	-1241.977113	-1241.977048	1	start.omega1
Bradi3g28340.1	-1561.877708	-1559.997526	9.00682	all.identical
Bradi3g28430.1	-4337.861682	-4337.579744	2.78073	all.identical
Bradi3g28460.1	-4197.201374	-4197.201374	1	all.identical
Bradi3g28490.1	-6808.194455	-6808.194455	1	all.identical
Bradi3g28550.1	-1354.433551	-1354.433551	1	all.identical
Bradi3g28570.1	-2655.225578	-2653.162211	36.03784	all.identical
Bradi3g28580.1	-4593.538762	-4593.026232	18.57921	all.identical
Bradi3g28690.1	-2358.343817	-2358.343817	1	all.identical
Bradi3g28700.1	-965.519007	-965.519007	1	all.identical
Bradi3g28730.2	-1759.304915	-1759.304915	1	all.identical
Bradi3g28740.2	-4324.789915	-4324.789915	1	all.identical
Bradi3g28820.1	-2836.990512	-2836.990512	1	all.identical
Bradi3g28900.1	-1390.069673	-1390.069673	1	all.identical
Bradi3g28950.1	-1296.121578	-1295.914083	4.31862	all.identical
Bradi3g29110.1	-1058.546765	-1058.546765	1	all.identical
Bradi3g29190.1	-1022.721832	-1019.992865	43.44242	all.identical
Bradi3g29210.1	-2919.897057	-2919.897057	1	all.identical
Bradi3g29230.1	-3073.330385	-3073.330385	1	all.identical
Bradi3g29240.1	-1468.511763	-1467.61189	10.50296	all.identical
Bradi3g29260.1	-8506.389051	-8506.389051	1	all.identical
Bradi3g29280.1	-1717.190699	-1715.951588	7.417	all.identical
Bradi3g29300.1	-1613.007156	-1613.007156	1	all.identical
Bradi3g29390.1	-1720.693821	-1718.92411	998.9984	all.identical
Bradi3g29400.1	-954.202944	-953.568775	20.03526	start.omega1
Bradi3g29470.1	-2171.599838	-2171.599838	1	all.identical
Bradi3g29530.3	-3175.032501	-3173.564996	14.84529	all.identical
Bradi3g29750.1	-3574.427072	-3568.379365	236.3822	all.identical
Bradi3g29790.1	-1747.294132	-1747.294132	1	all.identical
Bradi3g29810.1	-2842.628979	-2842.603	1.71057	all.identical
Bradi3g29840.1	-708.983136	-708.958765	20.75375	start.omega1
Bradi3g29870.1	-2638.000986	-2638.000986	1	all.identical
Bradi3g29880.1	-3739.463894	-3739.463894	1	all.identical
Bradi3g29890.1	-2919.960796	-2919.960796	1	all.identical
Bradi3g29970.1	-1624.845649	-1624.845649	1	all.identical
Bradi3g29980.1	-2371.482844	-2371.482844	1	all.identical
Bradi3g29990.1	-440.238597	-440.238597	1	all.identical
Bradi3g30010.1	-2904.673369	-2903.666723	5.55771	all.identical
Bradi3g30080.1	-4338.832669	-4338.832669	1	all.identical
Bradi3g30090.1	-343.744922	-343.744922	1	all.identical
Bradi3g30160.1	-2277.237693	-2274.160338	21.18012	all.identical
Bradi3g30180.1	-1512.585889	-1510.501315	780.46492	start.omega1.5
Bradi3g30220.1	-1299.417739	-1298.389359	1	start.omega1
Bradi3g30230.1	-3085.174702	-3083.922898	5.4104	all.identical
Bradi3g30240.1	-1348.299104	-1348.299104	1	all.identical
Bradi3g30270.1	-1554.163465	-1553.931156	7.01624	all.identical
Bradi3g30380.1	-2552.046073	-2552.046073	1	all.identical
Bradi3g30530.1	-1558.785347	-1555.843488	31.85643	all.identical
Bradi3g30560.1	-3042.259323	-3041.787478	3.31258	all.identical
Bradi3g30590.1	-4242.778031	-4238.381903	24.0683	all.identical
Bradi3g30640.1	-4305.63971	-4305.131874	6.5435	all.identical
Bradi3g30670.3	-4797.39697	-4791.015311	46.9886	all.identical
Bradi3g30750.3	-1233.556042	-1233.053835	7.92097	all.identical
Bradi3g30780.1	-1614.296527	-1614.296527	1	all.identical
Bradi3g30830.1	-4491.411215	-4486.865945	998.99988	all.identical
Bradi3g30880.1	-2753.915285	-2753.915285	1	all.identical
Bradi3g30890.3	-1272.407959	-1272.407959	1	all.identical
Bradi3g31110.1	-4509.935283	-4506.44188	10.36714	all.identical
Bradi3g31370.1	-2023.723096	-2023.723096	1	all.identical
Bradi3g31430.1	-2432.977766	-2432.967322	2.6794	all.identical
Bradi3g31460.1	-1685.246461	-1685.246461	1	all.identical
Bradi3g31480.1	-3362.302701	-3362.302701	1	all.identical
Bradi3g31520.1	-2628.814837	-2627.440771	39.53741	all.identical
Bradi3g31550.1	-1864.715703	-1864.715703	1	start.omega0.5
Bradi3g31570.3	-727.35566	-727.355655	1	start.omega0.5
Bradi3g31590.1	-2453.399394	-2451.689126	10.35796	all.identical
Bradi3g31760.1	-2199.931373	-2199.931373	1	all.identical
Bradi3g32000.1	-2761.149688	-2761.149688	1	all.identical
Bradi3g32010.1	-2019.799093	-2019.799093	1	all.identical
Bradi3g32020.1	-4354.160894	-4351.997029	29.53935	all.identical
Bradi3g32150.1	-2483.549004	-2480.48311	292.20913	start.omega1
Bradi3g32240.1	-2512.397239	-2512.397239	1	all.identical
Bradi3g32340.1	-1565.311848	-1564.79653	4.37255	all.identical
Bradi3g32380.1	-1645.593969	-1645.593969	1	start.omega0.5
Bradi3g32490.1	-981.37804	-981.37804	1	all.identical
Bradi3g32630.1	-2320.938756	-2320.938756	1	all.identical
Bradi3g32660.1	-2383.4853	-2382.561602	12.35937	all.identical
Bradi3g32780.1	-1565.718414	-1565.718414	1	all.identical
Bradi3g32830.2	-3852.979669	-3850.126708	998.99917	all.identical
Bradi3g32880.1	-655.508763	-654.600484	7.78634	all.identical
Bradi3g32960.1	-2934.945147	-2934.945147	1	all.identical
Bradi3g33020.1	-3226.837787	-3223.486915	998.99991	all.identical
Bradi3g33350.1	-2839.905622	-2839.905622	1	all.identical
Bradi3g33370.1	-3011.456538	-3011.456538	1	all.identical
Bradi3g33400.1	-1132.281662	-1132.193222	2.0005	all.identical
Bradi3g33430.1	-1623.886865	-1623.886865	1	start.omega0.5
Bradi3g33490.1	-1220.310151	-1220.310151	1	all.identical
Bradi3g33530.1	-1470.545543	-1470.545543	1	all.identical
Bradi3g33570.1	-1247.25756	-1246.32469	999	all.identical
Bradi3g33600.1	-1877.26677	-1874.147278	39.00994	all.identical
Bradi3g33620.1	-1309.041068	-1309.041068	1	all.identical
Bradi3g33710.1	-1944.074533	-1944.073356	1.21451	all.identical
Bradi3g33730.1	-4006.603004	-4006.603004	1	all.identical
Bradi3g33770.1	-1112.914109	-1112.914109	1	all.identical
Bradi3g33820.1	-21.392426	-21.366434	1	start.omega0.5
Bradi3g33900.1	-5100.010407	-5100.010407	1	all.identical
Bradi3g33910.1	-769.80145	-769.80145	1	all.identical
Bradi3g33920.1	-1446.549864	-1446.549864	1	all.identical
Bradi3g33930.1	-1431.589733	-1431.589733	1	all.identical
Bradi3g34020.2	-1271.370639	-1271.370639	1	all.identical
Bradi3g34050.1	-2113.779194	-2113.779194	1	all.identical
Bradi3g34090.2	-2829.381238	-2828.964396	2.78013	all.identical
Bradi3g34180.1	-3222.064179	-3222.064179	1	all.identical
Bradi3g34250.2	-4348.094861	-4348.094861	1	start.omega0.5
Bradi3g34280.1	-1809.77006	-1809.77006	1	all.identical
Bradi3g34290.1	-1827.676922	-1827.410077	4.07815	all.identical
Bradi3g34340.1	-4269.499536	-4269.499536	1	all.identical
Bradi3g34360.1	-704.560833	-701.982602	999	start.omega0.5
Bradi3g34400.1	-2935.426495	-2933.555102	6.23009	all.identical
Bradi3g34550.1	-1435.489939	-1435.489939	1	all.identical
Bradi3g34590.1	-3327.01572	-3326.91055	2.7983	all.identical
Bradi3g34620.1	-2084.990463	-2084.990463	1	all.identical
Bradi3g34780.1	-3834.612313	-3834.612313	1	all.identical
Bradi3g34800.1	-1837.288006	-1837.288006	1	all.identical
Bradi3g34820.1	-1776.773037	-1775.140329	31.50255	all.identical
Bradi3g34830.1	-2537.122337	-2537.122337	1	all.identical
Bradi3g34870.1	-539.055441	-539.055441	1	all.identical
Bradi3g34880.3	-2703.133807	-2703.133807	1	all.identical
Bradi3g34910.1	-1885.52751	-1885.52751	1	all.identical
Bradi3g34940.1	-2198.105172	-2196.844166	19.12566	all.identical
Bradi3g35080.1	-2122.729153	-2122.729153	1	all.identical
Bradi3g35110.1	-1324.555931	-1324.555931	1	all.identical
Bradi3g35210.1	-2268.722704	-2268.722704	1	all.identical
Bradi3g35310.2	-4139.742192	-4139.742192	1	all.identical
Bradi3g35350.1	-4960.895989	-4960.688608	3.60355	all.identical
Bradi3g35370.4	-2571.141078	-2570.488977	4.54746	all.identical
Bradi3g35400.1	-3884.578787	-3884.578787	1	all.identical
Bradi3g35510.1	-4446.230629	-4446.230629	1	all.identical
Bradi3g35550.1	-4414.918984	-4414.901381	1.43401	all.identical
Bradi3g35610.1	-2204.722903	-2204.048648	5.14384	all.identical
Bradi3g35650.1	-1432.733912	-1430.528547	998.99999	all.identical
Bradi3g35740.1	-200.952626	-200.952626	1	all.identical
Bradi3g35870.2	-4479.269707	-4479.269707	1	all.identical
Bradi3g35940.1	-2530.990188	-2528.863144	998.96594	all.identical
Bradi3g36140.1	-2288.662648	-2288.662648	1	all.identical
Bradi3g36150.1	-3233.002209	-3232.711388	7.58701	all.identical
Bradi3g36190.1	-4799.685021	-4799.664483	1	start.omega1
Bradi3g36200.1	-1464.852585	-1464.409739	3.6495	all.identical
Bradi3g36320.1	-1179.404669	-1178.780193	21.94992	start.omega1
Bradi3g36420.3	-3647.590466	-3646.596258	6.97073	all.identical
Bradi3g36450.1	-2942.055477	-2940.211872	10.25791	all.identical
Bradi3g36530.1	-681.130112	-681.130112	1	all.identical
Bradi3g36630.1	-1081.851069	-1081.851069	1	all.identical
Bradi3g36640.1	-1473.966785	-1473.966785	1	all.identical
Bradi3g36650.1	-939.836834	-939.836834	1	all.identical
Bradi3g36660.1	-1506.242933	-1506.242933	1	all.identical
Bradi3g36690.1	-1439.028854	-1437.582138	51.62373	all.identical
Bradi3g36920.1	-1626.267006	-1626.267006	1	all.identical
Bradi3g36930.1	-4116.43275	-4116.43275	1	all.identical
Bradi3g36940.1	-1576.228548	-1572.868195	21.9683	all.identical
Bradi3g36960.1	-236.05461	-236.05461	1	all.identical
Bradi3g36980.1	-1104.311486	-1103.790723	999	all.identical
Bradi3g37140.1	-3715.190663	-3715.190663	1	all.identical
Bradi3g37240.1	-4532.151392	-4532.151392	1	all.identical
Bradi3g37260.1	-684.981546	-684.981546	1	all.identical
Bradi3g37280.1	-3377.107021	-3377.107021	1	all.identical
Bradi3g37350.1	-2256.437626	-2256.437626	1	all.identical
Bradi3g37370.2	-812.873649	-812.873649	1	all.identical
Bradi3g37590.1	-1865.249849	-1863.287587	26.59683	all.identical
Bradi3g37640.1	-1046.291886	-1046.223446	2.33696	all.identical
Bradi3g37790.1	-2941.770563	-2941.770563	1	all.identical
Bradi3g37830.1	-1528.73602	-1528.73602	1	all.identical
Bradi3g37880.2	-529.922425	-529.922425	1	all.identical
Bradi3g37910.1	-3439.179506	-3439.179506	1	all.identical
Bradi3g37940.1	-4448.097504	-4448.095638	1.16882	all.identical
Bradi3g38160.1	-622.576258	-622.576258	1	all.identical
Bradi3g38380.2	-898.165695	-898.102476	2.84369	all.identical
Bradi3g38400.1	-2718.537028	-2718.537028	1	all.identical
Bradi3g38630.1	-1080.993731	-1080.848836	17.8869	start.omega1
Bradi3g38790.1	-4950.054137	-4950.054137	1	all.identical
Bradi3g39090.1	-841.64461	-841.64461	1	all.identical
Bradi3g39100.1	-2084.530148	-2084.526663	1.25491	all.identical
Bradi3g39240.1	-1372.218161	-1372.218161	1	start.omega1.5
Bradi3g39310.1	-6399.339852	-6399.339852	1	all.identical
Bradi3g39500.1	-1629.534055	-1629.534055	1	all.identical
Bradi3g39510.1	-3769.505189	-3768.963532	4.78837	all.identical
Bradi3g39540.1	-1873.28824	-1872.0096	8.35401	all.identical
Bradi3g39750.1	-3357.806749	-3350.525385	999	start.omega0.5
Bradi3g39810.1	-2946.816086	-2946.816086	1	all.identical
Bradi3g39840.1	-5816.611923	-5816.603192	1.43002	all.identical
Bradi3g39870.1	-962.734506	-962.734506	1	all.identical
Bradi3g39890.1	-3603.889953	-3602.672484	27.95397	all.identical
Bradi3g39970.1	-4268.887594	-4265.049867	26.61563	all.identical
Bradi3g40050.1	-1256.447615	-1256.447615	1	all.identical
Bradi3g40110.1	-4020.533384	-4020.533384	1	start.omega0.5
Bradi3g40170.1	-1065.093868	-1065.093868	1	all.identical
Bradi3g40180.1	-863.205152	-863.205152	1	all.identical
Bradi3g40200.1	-2613.146426	-2611.672877	50.18442	all.identical
Bradi3g40230.1	-988.115549	-988.115549	1	start.omega0.5
Bradi3g40240.1	-3262.893771	-3262.893771	1	all.identical
Bradi3g40330.1	-2195.751912	-2194.740487	16.10965	all.identical
Bradi3g40350.1	-746.163717	-746.163717	1	all.identical
Bradi3g40410.1	-4244.346662	-4244.346662	1	all.identical
Bradi3g40460.1	-1405.676651	-1405.676651	1	all.identical
Bradi3g40520.1	-7331.97574	-7330.427948	14.13354	all.identical
Bradi3g40560.1	-2469.649812	-2469.649812	1	all.identical
Bradi3g40590.1	-357.263378	-356.888371	999	start.omega1
Bradi3g40620.1	-1827.765518	-1827.765518	1	start.omega1
Bradi3g40630.1	-4381.705082	-4381.312938	4.5238	all.identical
Bradi3g40800.1	-2826.648872	-2826.581944	2.82115	all.identical
Bradi3g40860.2	-2345.89094	-2345.89094	1	all.identical
Bradi3g41030.1	-2133.516445	-2133.516445	1	all.identical
Bradi3g41170.1	-2467.281488	-2467.281488	1	all.identical
Bradi3g41190.1	-2065.966622	-2065.923576	999	start.omega2
Bradi3g41210.1	-908.108701	-908.108701	1	all.identical
Bradi3g41230.1	-2044.07408	-2044.07408	1	all.identical
Bradi3g41240.1	-1687.321417	-1687.321417	1	all.identical
Bradi3g41270.1	-3092.839998	-3092.839998	1	all.identical
Bradi3g41310.1	-1059.418455	-1057.646337	35.29293	all.identical
Bradi3g41320.1	-4470.76987	-4468.978797	9.93083	all.identical
Bradi3g41370.1	-1894.558746	-1894.1468	1	all.identical
Bradi3g41440.1	-637.98217	-637.93812	1.44645	all.identical
Bradi3g41490.1	-3878.712266	-3876.016769	15.19781	all.identical
Bradi3g41510.1	-1745.507892	-1745.507892	1	all.identical
Bradi3g41530.1	-400.623061	-400.623061	1	all.identical
Bradi3g41540.1	NA	NA	NA	all.identical
Bradi3g41550.1	-4745.777418	-4745.774315	1.71083	all.identical
Bradi3g41590.1	-2808.969063	-2805.701389	998.99911	all.identical
Bradi3g41600.5	-3897.645573	-3897.473078	19.69629	start.omega1
Bradi3g41630.1	-3288.729562	-3288.729562	1	start.omega0.5
Bradi3g41660.1	-1769.03223	-1767.682864	22.98858	all.identical
Bradi3g41670.1	-2301.905401	-2301.905401	1	start.omega0.5
Bradi3g41730.1	-1840.063443	-1840.063443	1	all.identical
Bradi3g41760.1	-2619.266595	-2613.343215	998.99854	all.identical
Bradi3g41840.2	-1430.651485	-1430.651485	1	start.omega1
Bradi3g41850.1	-1272.036398	-1269.578301	11.31148	all.identical
Bradi3g41890.1	-2700.902761	-2700.248394	10.11891	all.identical
Bradi3g41920.1	-6019.017511	-6013.928838	10.03971	all.identical
Bradi3g41980.1	-1905.734085	-1905.734085	1	all.identical
Bradi3g42000.1	-2612.418915	-2611.32487	998.9997	start.omega0.5
Bradi3g42020.1	-6453.509338	-6453.509338	1	start.omega0.5
Bradi3g42030.1	-3170.330776	-3170.330776	1	all.identical
Bradi3g42050.1	-2299.167545	-2299.167545	1	all.identical
Bradi3g42080.1	-3116.409483	-3113.895919	25.29227	all.identical
Bradi3g42150.1	-1527.886021	-1527.886021	1	all.identical
Bradi3g42170.1	-4133.961434	-4133.021251	5.13316	all.identical
Bradi3g42220.1	-3582.439481	-3580.53333	999	all.identical
Bradi3g42240.1	-1360.09667	-1359.870425	2.88577	all.identical
Bradi3g42320.1	-1389.746498	-1389.746498	1	start.omega0.5
Bradi3g42340.1	-2493.585821	-2491.678299	10.65908	all.identical
Bradi3g42640.1	-1740.714203	-1740.714203	1	all.identical
Bradi3g42690.1	-2063.092445	-2062.012711	11.03543	all.identical
Bradi3g42700.1	-2325.148152	-2323.001639	16.3752	all.identical
Bradi3g42710.1	-1486.369431	-1486.369431	1	all.identical
Bradi3g42730.1	-1028.214626	-1028.214626	1	all.identical
Bradi3g42750.2	-2346.129513	-2345.696322	3.81484	all.identical
Bradi3g42790.2	-924.037725	-924.037725	1	all.identical
Bradi3g42820.1	-1221.660774	-1220.578249	12.91882	all.identical
Bradi3g42860.1	-2060.978403	-2058.471857	998.99988	all.identical
Bradi3g42910.1	-1661.335152	-1661.335152	1	all.identical
Bradi3g42920.1	-1301.963315	-1301.963315	1	all.identical
Bradi3g42950.1	-643.785546	-643.620466	93.4674	start.omega1
Bradi3g42960.1	-4171.63095	-4171.63095	1	all.identical
Bradi3g42980.1	-1851.747164	-1851.747164	1	all.identical
Bradi3g43010.1	-1951.980451	-1951.980451	1	all.identical
Bradi3g43040.1	-1567.197023	-1567.197023	1	all.identical
Bradi3g43090.1	-1194.620591	-1194.610746	1.38717	all.identical
Bradi3g43120.2	-2061.248427	-2061.248427	1	all.identical
Bradi3g43180.1	-2281.4379	-2281.4379	1	all.identical
Bradi3g43200.1	-6263.547403	-6262.859592	1.33828	start.omega1
Bradi3g43230.1	-1247.561373	-1247.561373	1	all.identical
Bradi3g43300.1	-2851.180695	-2848.065608	746.9782	all.identical
Bradi3g43330.1	-1431.003673	-1431.003673	1	all.identical
Bradi3g43360.1	-4569.621453	-4569.621453	1	all.identical
Bradi3g43370.1	-2358.907991	-2358.907991	1	all.identical
Bradi3g43420.1	-2834.148122	-2834.148122	1	all.identical
Bradi3g43530.1	-1345.44956	-1345.44956	1	all.identical
Bradi3g43540.1	-3774.241835	-3774.241835	1	start.omega0.5
Bradi3g43710.1	-2623.408597	-2620.551305	33.09599	all.identical
Bradi3g43800.1	-1461.113422	-1461.113422	1	all.identical
Bradi3g43900.1	-2003.834722	-2003.834722	1	all.identical
Bradi3g43930.3	-2513.689022	-2513.689022	1	all.identical
Bradi3g44000.1	-2513.056276	-2513.056273	1	start.omega1.5
Bradi3g44010.1	-905.633397	-904.882331	6.87436	all.identical
Bradi3g44060.1	-2076.302201	-2076.302201	1	all.identical
Bradi3g44290.1	-1973.537792	-1972.677724	8.84516	all.identical
Bradi3g44420.1	-2581.666744	-2581.666744	1	all.identical
Bradi3g44530.1	-1789.284801	-1789.284801	1	all.identical
Bradi3g44560.1	-1282.215533	-1282.215533	1	all.identical
Bradi3g44580.1	-2360.51766	-2358.311077	44.66177	all.identical
Bradi3g44640.1	-1325.932052	-1325.586997	3.40045	all.identical
Bradi3g44700.1	-471.915793	-471.915793	1	all.identical
Bradi3g44920.1	-2536.947197	-2536.947197	1	all.identical
Bradi3g44960.1	-2596.492366	-2593.214521	31.87483	all.identical
Bradi3g45130.1	-655.198206	-655.198206	1	all.identical
Bradi3g45170.1	-463.824624	-463.824624	1	all.identical
Bradi3g45410.1	-1035.971504	-1035.905873	1.77359	all.identical
Bradi3g45530.1	-4391.628735	-4391.60791	1.5623	all.identical
Bradi3g45540.1	-3427.274829	-3422.318549	19.45008	all.identical
Bradi3g45690.1	-729.657725	-729.657725	1	all.identical
Bradi3g45770.1	-3487.640148	-3487.640148	1	all.identical
Bradi3g45830.1	-4339.697657	-4336.026208	213.24147	all.identical
Bradi3g45870.3	-2261.145419	-2261.145419	1	all.identical
Bradi3g45890.1	-1301.803098	-1301.803098	1	all.identical
Bradi3g46080.1	-806.196356	-806.196356	1	all.identical
Bradi3g46100.2	-1429.959177	-1429.869057	10.99201	all.identical
Bradi3g46170.1	-1305.53545	-1305.53545	1	all.identical
Bradi3g46220.1	-827.36759	-827.36759	1	all.identical
Bradi3g46270.1	-2073.449925	-2073.449925	1	all.identical
Bradi3g46370.1	-3593.206092	-3592.886778	4.26035	all.identical
Bradi3g46380.1	-2586.54058	-2586.54058	1	all.identical
Bradi3g46390.1	-3221.0216	-3219.528939	998.99998	all.identical
Bradi3g46410.1	-1307.938797	-1307.938797	1	all.identical
Bradi3g46430.1	-964.842986	-964.842986	1	all.identical
Bradi3g46480.1	-1491.634814	-1491.251237	11.34293	all.identical
Bradi3g46590.1	-2607.92199	-2607.389274	5.31625	all.identical
Bradi3g46650.1	-1325.954065	-1325.61129	999	start.omega0.5
Bradi3g46700.1	-3118.268956	-3118.268956	1	all.identical
Bradi3g47010.1	-5223.085218	-5222.013214	3.74858	all.identical
Bradi3g47140.1	-2449.40853	-2448.697935	4.97642	all.identical
Bradi3g47270.2	-7771.931874	-7771.931874	1	all.identical
Bradi3g47340.1	-8186.317354	-8184.152745	7.64009	all.identical
Bradi3g47370.1	-3390.758783	-3389.189817	998.9997	all.identical
Bradi3g47380.1	-5924.771689	-5924.771689	1	all.identical
Bradi3g47550.1	-567.461653	-567.453109	4.71815	all.identical
Bradi3g47620.1	-2269.683678	-2269.683678	1	all.identical
Bradi3g47640.1	-2371.781556	-2370.566227	13.08832	all.identical
Bradi3g47690.1	-3641.762624	-3640.720097	3.5362	all.identical
Bradi3g47760.1	-1930.809068	-1930.79475	1.30931	all.identical
Bradi3g47770.1	-3942.964302	-3942.964302	1	all.identical
Bradi3g47800.1	-1450.076786	-1448.573387	15.6897	all.identical
Bradi3g47840.1	-2777.133142	-2777.133142	1	all.identical
Bradi3g47880.2	-545.509541	-545.509541	1	start.omega0.5
Bradi3g47920.1	-344.84199	-344.656235	999	all.identical
Bradi3g47930.1	-832.733981	-832.733981	1	all.identical
Bradi3g47950.1	-5049.623713	-5049.293578	11.84258	all.identical
Bradi3g47990.3	-4275.128058	-4274.248365	2.82458	all.identical
Bradi3g48020.1	-1724.193538	-1724.186287	3.49639	all.identical
Bradi3g48080.3	-6209.638809	-6209.620083	1.73193	all.identical
Bradi3g48120.1	-1033.272215	-1033.272215	1	all.identical
Bradi3g48140.1	-1602.845739	-1602.845739	1	all.identical
Bradi3g48180.1	-1769.333767	-1769.323756	1.17929	all.identical
Bradi3g48210.1	-1963.318707	-1962.714512	5.8351	all.identical
Bradi3g48220.2	-2428.599822	-2428.447784	1.89545	all.identical
Bradi3g48240.1	-2274.119305	-2274.119305	1	all.identical
Bradi3g48250.1	-1776.144984	-1776.144984	1	all.identical
Bradi3g48330.1	-4459.595445	-4459.595445	1	all.identical
Bradi3g48410.1	-1399.920995	-1399.920995	1	all.identical
Bradi3g48430.1	-1482.282972	-1482.282972	1	all.identical
Bradi3g48510.1	-1638.474011	-1638.474011	1	all.identical
Bradi3g48540.1	-962.177464	-962.177464	1	all.identical
Bradi3g48590.1	-1464.618196	-1461.851675	11.15429	all.identical
Bradi3g48600.2	-1376.898743	-1376.898743	1	all.identical
Bradi3g48690.1	-328.512785	-328.512785	1	all.identical
Bradi3g48720.1	-3062.088206	-3062.088206	1	all.identical
Bradi3g48880.1	-5330.219659	-5328.786406	5.34024	all.identical
Bradi3g48940.1	-741.164119	-741.164119	1	all.identical
Bradi3g49040.1	-3822.805987	-3822.805987	1	start.omega0.5
Bradi3g49070.1	-1724.979631	-1723.619725	9.55106	all.identical
Bradi3g49100.1	-3570.793725	-3570.793725	1	all.identical
Bradi3g49120.1	-1790.655825	-1790.655825	1	all.identical
Bradi3g49220.1	-2050.231411	-2049.303428	6.28973	all.identical
Bradi3g49400.1	-1759.420056	-1759.420056	1	all.identical
Bradi3g49520.1	-4891.38822	-4891.357546	2.30061	all.identical
Bradi3g49530.1	-1779.608486	-1779.608437	1.02495	all.identical
Bradi3g49580.1	-1646.06643	-1645.294336	7.28623	all.identical
Bradi3g49620.1	-3240.561011	-3240.561011	1	all.identical
Bradi3g49630.1	-3201.757829	-3201.757829	1	all.identical
Bradi3g49650.1	-1555.053433	-1554.196024	11.77003	all.identical
Bradi3g49670.1	-876.748649	-876.748649	1	all.identical
Bradi3g49680.1	-2951.528577	-2947.649932	37.66205	all.identical
Bradi3g49740.3	-3008.742368	-3008.742368	1	start.omega1
Bradi3g49830.1	-4806.537678	-4802.723646	11.41844	all.identical
Bradi3g49860.1	-510.108369	-510.108369	1	all.identical
Bradi3g50010.1	-1488.628477	-1488.628477	1	all.identical
Bradi3g50040.1	-2377.076872	-2377.076872	1	all.identical
Bradi3g50060.1	-2557.332732	-2552.16096	142.72537	all.identical
Bradi3g50110.1	-1894.565098	-1893.814707	6.31234	all.identical
Bradi3g50130.1	-2474.358402	-2474.357663	1.05634	all.identical
Bradi3g50150.3	-2234.621081	-2234.509185	4.31094	all.identical
Bradi3g50180.1	-3232.721156	-3232.721156	1	all.identical
Bradi3g50230.1	-1415.652228	-1415.652228	1	all.identical
Bradi3g50310.1	-840.008068	-840.008068	1	all.identical
Bradi3g50330.1	-1753.904747	-1753.904747	1	all.identical
Bradi3g50370.1	-1129.049731	-1129.049731	1	all.identical
Bradi3g50440.1	-2094.302179	-2093.36322	8.30763	all.identical
Bradi3g50530.1	-1778.314386	-1778.314386	1	start.omega0.5
Bradi3g50540.1	-2922.37488	-2922.37488	1	all.identical
Bradi3g50560.1	-3353.727029	-3353.727029	1	all.identical
Bradi3g50610.1	-3137.418354	-3134.95354	409.58454	start.omega1
Bradi3g50900.1	-872.353852	-872.333831	999	all.identical
Bradi3g50910.1	-1103.526969	-1103.526969	1	all.identical
Bradi3g50930.1	-1250.86255	-1250.86255	1	all.identical
Bradi3g51010.3	-1665.915537	-1663.977598	29.1875	all.identical
Bradi3g51090.1	-2072.683331	-2072.683331	1	all.identical
Bradi3g51120.1	-1451.016176	-1450.916388	3.96294	all.identical
Bradi3g51250.1	-1306.149334	-1306.149334	1	all.identical
Bradi3g51300.1	-436.873929	-436.826299	999	start.omega0.5
Bradi3g51340.1	-1685.031146	-1684.535581	6.35387	all.identical
Bradi3g51490.1	-2897.965675	-2897.965675	1	all.identical
Bradi3g51540.1	-3786.745864	-3786.745864	1	all.identical
Bradi3g51650.1	-1778.794971	-1778.466048	5.96521	all.identical
Bradi3g51680.1	-2522.44531	-2520.969644	70.055	all.identical
Bradi3g51700.1	-3209.638713	-3209.638713	1	all.identical
Bradi3g51730.1	-1627.685091	-1627.136756	4.67973	all.identical
Bradi3g51800.2	-1671.657488	-1671.114663	11.58505	all.identical
Bradi3g51820.2	-1664.243218	-1664.243218	1	all.identical
Bradi3g51910.1	-1437.36255	-1437.089031	21.00815	all.identical
Bradi3g52030.2	-1043.625018	-1043.625018	1	all.identical
Bradi3g52040.1	-795.996286	-795.994472	3.19112	start.omega1.5
Bradi3g52070.2	-1289.032662	-1289.032662	1	all.identical
Bradi3g52090.1	-1376.416285	-1376.229279	5.59947	all.identical
Bradi3g52110.1	-2214.72984	-2214.72984	1	all.identical
Bradi3g52130.1	-1157.893675	-1154.518468	53.52711	all.identical
Bradi3g52200.2	-2311.517999	-2304.85113	998.99964	all.identical
Bradi3g52250.1	-1365.917	-1365.869774	1.78673	all.identical
Bradi3g52270.1	-3782.163578	-3780.192355	17.79754	all.identical
Bradi3g52360.1	-2505.972004	-2505.972004	1	all.identical
Bradi3g52400.1	-3164.307858	-3164.307858	1	all.identical
Bradi3g52470.1	-1131.688206	-1131.175872	10.15443	all.identical
Bradi3g52490.1	-1435.798245	-1435.798245	1	all.identical
Bradi3g52530.1	-4175.161513	-4175.161513	1	start.omega0.5
Bradi3g52570.1	-775.342401	-775.342401	1	start.omega0.5
Bradi3g52620.3	-982.742751	-982.742751	1	all.identical
Bradi3g52640.1	-2131.043652	-2131.043652	1	all.identical
Bradi3g52650.1	-539.930417	-539.930417	1	all.identical
Bradi3g52660.1	-1918.308554	-1918.308554	1	all.identical
Bradi3g52670.1	-1495.572978	-1495.572978	1	all.identical
Bradi3g52720.1	-1429.663638	-1429.663638	1	all.identical
Bradi3g52740.1	-1577.629143	-1577.629143	1	all.identical
Bradi3g52750.1	-2367.821371	-2367.238002	4.79522	all.identical
Bradi3g52760.1	-2288.008999	-2286.941491	7.90339	all.identical
Bradi3g52820.1	-1081.479828	-1081.479828	1	all.identical
Bradi3g52830.1	-1609.419609	-1609.419609	1	all.identical
Bradi3g52900.3	-1488.3776	-1488.3776	1	all.identical
Bradi3g52910.1	-3670.755096	-3670.755096	1	all.identical
Bradi3g52930.1	-3715.911217	-3715.911217	1	all.identical
Bradi3g52950.1	-330.569257	-330.569257	1	all.identical
Bradi3g52980.1	-1097.757542	-1097.75286	3.63506	all.identical
Bradi3g53000.1	-1417.291998	-1415.766664	29.14207	all.identical
Bradi3g53040.1	-5689.882577	-5688.922968	6.11239	all.identical
Bradi3g53090.1	-1011.036048	-1011.036048	1	all.identical
Bradi3g53100.1	-4853.301777	-4853.301777	1	all.identical
Bradi3g53120.1	-1806.055922	-1806.055922	1	all.identical
Bradi3g53160.1	-1139.891099	-1139.891099	1	all.identical
Bradi3g53260.1	-4946.801534	-4946.801534	1	all.identical
Bradi3g53280.1	-29.94434	-29.94434	3.86397	all.identical
Bradi3g53290.1	-2663.737376	-2662.293747	14.61457	all.identical
Bradi3g53310.1	-2186.317211	-2186.317211	1	all.identical
Bradi3g53320.1	-1097.669316	-1097.669316	1	all.identical
Bradi3g53350.1	-1378.481009	-1378.481009	1	all.identical
Bradi3g53390.1	-449.991457	-449.962008	999	start.omega1
Bradi3g53420.1	-4929.05192	-4929.05192	1	all.identical
Bradi3g53460.1	-1024.245144	-1024.215428	6.53946	all.identical
Bradi3g53520.1	-3099.165846	-3098.396951	7.8865	all.identical
Bradi3g53530.1	-4224.671649	-4222.142485	14.218	all.identical
Bradi3g53550.1	-2101.973761	-2099.946111	25.51252	all.identical
Bradi3g53710.1	-1049.122462	-1049.122462	1	start.omega0.5
Bradi3g53740.1	-430.279376	-428.207852	36.77318	all.identical
Bradi3g53790.1	-5635.305139	-5635.305139	1	all.identical
Bradi3g53810.1	-3175.906874	-3175.23749	5.66509	all.identical
Bradi3g53830.1	-2904.306227	-2904.295811	89.95445	start.omega1.5
Bradi3g53860.1	-3910.152396	-3909.596562	3.41366	all.identical
Bradi3g53880.1	-3180.407344	-3180.407344	1	all.identical
Bradi3g53940.1	-1567.375948	-1566.732772	5.31473	all.identical
Bradi3g53970.2	-415.993864	-415.993864	1	start.omega1
Bradi3g54020.1	-2010.776743	-2010.196632	999	start.omega0.5
Bradi3g54080.2	-1441.10996	-1440.431473	8.27748	all.identical
Bradi3g54100.1	-2150.773371	-2150.773371	1	all.identical
Bradi3g54120.1	-5061.200214	-5061.200214	1	all.identical
Bradi3g54130.1	-1687.969421	-1687.896946	2.78112	all.identical
Bradi3g54140.1	-4641.567028	-4641.495044	1.72091	all.identical
Bradi3g54150.1	-2636.588041	-2635.333032	7.82363	all.identical
Bradi3g54200.1	-2102.911477	-2102.035866	9.88162	all.identical
Bradi3g54220.1	-3677.669147	-3674.212152	99.80558	all.identical
Bradi3g54230.1	-2595.05228	-2595.05228	1	all.identical
Bradi3g54320.1	-1917.747921	-1911.142662	240.85898	all.identical
Bradi3g54350.1	-118.100653	-118.100653	1	all.identical
Bradi3g54470.1	-926.739011	-926.739011	1	all.identical
Bradi3g54500.1	-2604.124895	-2603.152459	4.3765	all.identical
Bradi3g54630.1	-1402.191375	-1402.191375	1	all.identical
Bradi3g54640.1	-1320.591776	-1320.49224	3.87018	all.identical
Bradi3g54680.1	-698.722823	-698.722823	1	start.omega0.5
Bradi3g54690.1	-1578.771485	-1578.761227	2.14422	all.identical
Bradi3g54700.1	-1523.301017	-1523.301017	1	all.identical
Bradi3g54740.1	-5650.339363	-5650.339363	1	all.identical
Bradi3g55030.1	-1445.064621	-1445.064621	1	all.identical
Bradi3g55060.1	-3716.036722	-3715.340074	1	start.omega1
Bradi3g55130.1	-1155.105094	-1155.105094	1	all.identical
Bradi3g55150.1	-1748.981009	-1748.974052	3.83758	start.omega1.5
Bradi3g55160.1	-1651.826326	-1650.796473	36.61457	start.omega1
Bradi3g55220.1	-3266.469222	-3266.469222	1	all.identical
Bradi3g55260.1	-684.008928	-684.008928	1	all.identical
Bradi3g55340.1	-971.625011	-971.625011	1	all.identical
Bradi3g55410.1	-1176.564448	-1175.253928	6.84747	all.identical
Bradi3g55420.1	-1458.659197	-1456.746136	18.90888	all.identical
Bradi3g55440.5	-2131.438876	-2130.989706	3.43166	all.identical
Bradi3g55450.1	-2221.729699	-2221.729699	1	all.identical
Bradi3g55510.1	-2450.711589	-2450.347128	8.7317	all.identical
Bradi3g55570.1	-4252.181309	-4252.160513	3.13476	start.omega1
Bradi3g55590.1	-1645.701184	-1645.701184	1	all.identical
Bradi3g55620.1	-2525.316235	-2525.316235	1	all.identical
Bradi3g55690.1	-2662.38358	-2662.323852	1.7434	all.identical
Bradi3g55730.1	-1696.955374	-1696.290682	999	all.identical
Bradi3g55820.3	-3229.306422	-3228.094514	6.75949	all.identical
Bradi3g55830.1	-4229.763294	-4225.927241	86.50513	all.identical
Bradi3g55860.1	-2245.808378	-2245.808378	1	all.identical
Bradi3g55870.1	-981.594438	-980.943194	3.09513	all.identical
Bradi3g55900.1	-625.575577	-625.575577	1	all.identical
Bradi3g55950.1	-2728.066484	-2728.027632	4.6721	start.omega1
Bradi3g56060.1	-1653.589308	-1652.656514	998.99766	all.identical
Bradi3g56070.1	-6006.864634	-6006.390702	2.59653	all.identical
Bradi3g56190.1	-3541.984169	-3541.984169	1	all.identical
Bradi3g56230.1	-1149.100201	-1145.879045	482.37771	all.identical
Bradi3g56240.1	-1307.691577	-1307.691577	1	all.identical
Bradi3g56280.1	-1222.563199	-1222.563199	1	all.identical
Bradi3g56370.1	-1417.667817	-1416.895436	9.49517	all.identical
Bradi3g56410.1	-1544.907308	-1544.907308	1	start.omega1
Bradi3g56450.1	-4280.549079	-4279.340415	4.22136	all.identical
Bradi3g56460.1	-2449.865562	-2449.865562	1	all.identical
Bradi3g56470.1	-4728.489204	-4728.489204	1	all.identical
Bradi3g56490.2	-3328.216746	-3328.216746	1	start.omega0.5
Bradi3g56560.1	-2468.384033	-2466.969628	23.90178	all.identical
Bradi3g56670.1	-4185.608524	-4185.576863	1.79224	all.identical
Bradi3g56710.1	-2484.609912	-2484.174471	4.91626	all.identical
Bradi3g56720.1	-3645.280211	-3645.280211	1	all.identical
Bradi3g56740.1	-4777.617969	-4775.97814	74.46728	all.identical
Bradi3g56780.1	-486.878336	-485.65418	18.16004	all.identical
Bradi3g56840.1	-3580.755847	-3580.755847	1	start.omega0.5
Bradi3g56930.2	-1509.677079	-1509.568401	2.17576	all.identical
Bradi3g56960.1	-3471.109974	-3471.109974	1	all.identical
Bradi3g57040.1	-1512.535338	-1512.535338	1	all.identical
Bradi3g57070.1	-4152.851143	-4152.851143	1	all.identical
Bradi3g57080.1	-4648.733362	-4648.074625	4.3871	all.identical
Bradi3g57100.1	-2730.087683	-2730.087683	1	all.identical
Bradi3g57210.1	-2590.976071	-2590.976071	1	all.identical
Bradi3g57300.1	-3759.053331	-3759.053331	1	all.identical
Bradi3g57320.1	-2103.952715	-2103.952715	1	all.identical
Bradi3g57410.1	-2852.184485	-2852.058207	1.92799	all.identical
Bradi3g57430.1	-1206.71489	-1206.71489	1	all.identical
Bradi3g57510.1	-1930.024305	-1930.024305	1	all.identical
Bradi3g57530.1	-1474.397433	-1474.397433	1	all.identical
Bradi3g57600.1	-1718.417935	-1718.417935	1	all.identical
Bradi3g57700.1	-1746.509045	-1746.509045	1	all.identical
Bradi3g57930.2	-1753.586833	-1752.76343	13.34625	all.identical
Bradi3g57940.1	-4363.730667	-4361.652081	14.17147	all.identical
Bradi3g57980.1	-873.490983	-872.530135	17.1534	all.identical
Bradi3g57990.1	-4349.440161	-4348.875066	3.36709	all.identical
Bradi3g58020.1	-1328.373263	-1328.247705	3.34326	all.identical
Bradi3g58040.1	-4144.063301	-4144.063301	1	all.identical
Bradi3g58080.1	-1700.001899	-1699.619369	2.35307	all.identical
Bradi3g58120.1	-2851.05699	-2849.71944	18.90213	all.identical
Bradi3g58140.1	-3081.806551	-3078.667496	9.66143	all.identical
Bradi3g58190.1	-2255.915702	-2255.666618	2.81045	all.identical
Bradi3g58220.1	-876.599355	-876.599355	1	all.identical
Bradi3g58240.1	-1328.364748	-1328.010351	3.26899	all.identical
Bradi3g58270.1	-4166.296349	-4166.296349	1	all.identical
Bradi3g58300.1	-1486.734424	-1486.734424	1	all.identical
Bradi3g58310.4	-1699.564361	-1699.564361	1	all.identical
Bradi3g58590.1	-1512.645229	-1511.116695	21.11804	all.identical
Bradi3g58630.1	-2728.557511	-2728.557511	1	all.identical
Bradi3g58730.1	-1622.710802	-1622.710802	1	start.omega1
Bradi3g58740.1	-1211.027511	-1211.027511	1	all.identical
Bradi3g58760.1	-2887.522156	-2887.499608	2.35535	all.identical
Bradi3g58780.1	-771.991487	-771.617743	4.84619	all.identical
Bradi3g58790.1	-2468.308872	-2467.826964	7.94474	all.identical
Bradi3g58800.3	-2365.667242	-2364.327533	998.99965	start.omega0.5
Bradi3g58830.1	-2835.063834	-2832.656614	998.99987	all.identical
Bradi3g58930.1	-2356.630134	-2355.897971	6.65169	all.identical
Bradi3g59030.1	-3176.873846	-3176.873846	1	all.identical
Bradi3g59120.1	-1616.416989	-1616.238567	5.29783	all.identical
Bradi3g59200.5	-3649.878462	-3648.727895	15.66847	all.identical
Bradi3g59230.1	-4095.287482	-4095.287482	1	all.identical
Bradi3g59270.1	-1878.149654	-1878.149654	1	all.identical
Bradi3g59280.1	-1569.709689	-1567.746328	12.7139	all.identical
Bradi3g59300.1	-861.322983	-861.322983	1	all.identical
Bradi3g59350.1	-1222.49308	-1222.49308	1	all.identical
Bradi3g59400.1	-1871.816688	-1871.816688	1	all.identical
Bradi3g59490.3	-1232.740864	-1224.712605	999	all.identical
Bradi3g59510.1	-3611.630399	-3611.630399	1	all.identical
Bradi3g59550.1	-1508.420412	-1504.965924	95.4275	all.identical
Bradi3g59560.1	-4308.325253	-4308.325253	1	all.identical
Bradi3g59590.1	-1452.858733	-1452.856675	3.11718	all.identical
Bradi3g59600.1	-4305.105176	-4305.105176	1	all.identical
Bradi3g59670.1	-3672.608776	-3672.608776	1	all.identical
Bradi3g59700.1	-1150.451091	-1148.872944	999	all.identical
Bradi3g59730.1	-1285.338966	-1285.338966	1	all.identical
Bradi3g59750.1	-2953.819031	-2950.886389	49.77991	all.identical
Bradi3g59820.1	-1183.712431	-1183.712431	1	all.identical
Bradi3g59870.1	-4912.887488	-4912.887488	1	all.identical
Bradi3g59880.1	-94.131241	-93.665447	999	all.identical
Bradi3g59890.1	-3002.461965	-3002.461965	1	all.identical
Bradi3g59910.1	-5252.325776	-5252.325776	1	all.identical
Bradi3g59950.1	-2845.736871	-2845.249222	5.96095	all.identical
Bradi3g59980.1	-1714.871591	-1714.809658	1.52864	all.identical
Bradi3g60040.1	-3050.872622	-3048.418027	24.44672	all.identical
Bradi3g60160.1	-1306.177359	-1306.061814	2.76847	all.identical
Bradi3g60200.1	-224.361611	-224.361611	2.62597	start.omega0.5
Bradi3g60210.1	-5594.953746	-5594.953746	1	all.identical
Bradi3g60290.1	-2060.249342	-2059.784323	3.40969	all.identical
Bradi3g60330.1	-2170.569306	-2170.284694	3.18874	all.identical
Bradi3g60420.1	-3106.186438	-3106.186438	1	all.identical
Bradi3g60430.1	-4335.914758	-4335.426552	6.1498	all.identical
Bradi3g60510.1	-958.981572	-958.949242	218.26692	start.omega0.5
Bradi3g60550.1	-1546.849678	-1546.849678	1	all.identical
Bradi3g60590.1	-2060.256219	-2059.248381	4.17179	all.identical
Bradi3g60780.1	-764.899406	-763.441885	999	all.identical
Bradi3g60820.2	-1054.057993	-1054.057993	1	all.identical
Bradi3g60850.1	-1580.537139	-1580.462934	2.49798	all.identical
Bradi3g60920.1	-2449.210772	-2449.210772	1	all.identical
Bradi4g00230.3	-946.186163	-946.186163	1	start.omega0.5
Bradi4g00250.1	-358.525979	-358.525979	2.37037	all.identical
Bradi4g00270.1	-5221.807455	-5221.519368	3.05817	all.identical
Bradi4g00290.1	-2316.330216	-2316.330216	1	all.identical
Bradi4g00320.1	-1351.839078	-1349.412478	31.69287	all.identical
Bradi4g00480.1	-2713.406517	-2713.406517	1	all.identical
Bradi4g00490.1	-132.366675	-132.366675	1	start.omega1
Bradi4g00550.1	-1839.412609	-1839.412609	1	start.omega0.5
Bradi4g00640.1	-2958.622115	-2958.622115	1	all.identical
Bradi4g00660.1	-1337.063424	-1337.063424	1	all.identical
Bradi4g00740.3	-5915.922417	-5915.922417	1	all.identical
Bradi4g00950.1	-1189.410428	-1187.705951	12.81006	all.identical
Bradi4g00980.1	-4666.496637	-4666.496637	1	start.omega0.5
Bradi4g01070.1	-2131.641352	-2131.613124	1.51823	all.identical
Bradi4g01080.1	-6017.917604	-6016.377734	5.06563	all.identical
Bradi4g01140.1	-2308.123937	-2308.123937	1	all.identical
Bradi4g01240.1	-5477.229448	-5477.114788	2.08602	all.identical
Bradi4g01310.2	-5072.256913	-5071.835754	8.97175	all.identical
Bradi4g01320.1	-1900.941883	-1900.941883	1	all.identical
Bradi4g01400.3	-3023.503273	-3023.503273	1	all.identical
Bradi4g01410.1	-4013.496953	-4013.457111	2.07683	all.identical
Bradi4g01430.1	-2481.694713	-2481.677309	1.15536	all.identical
Bradi4g01730.1	-1988.259025	-1988.039663	3.37962	all.identical
Bradi4g01810.1	-1324.749466	-1324.728398	1.45606	all.identical
Bradi4g01910.1	-1425.9529	-1422.771815	998.99876	start.omega1
Bradi4g01920.1	-1683.359446	-1682.58839	5.43455	all.identical
Bradi4g01940.3	-1404.960987	-1404.960987	1	all.identical
Bradi4g01950.1	-2800.750721	-2800.750721	1	start.omega0.5
Bradi4g01980.1	-1491.357604	-1487.961806	22.76279	all.identical
Bradi4g02010.1	-4103.672125	-4103.672125	1	all.identical
Bradi4g02020.1	-2364.757748	-2364.757748	1	all.identical
Bradi4g02030.1	-3266.905242	-3266.881076	2.14789	all.identical
Bradi4g02040.1	-1530.880093	-1530.880093	1	all.identical
Bradi4g02060.1	-1492.656461	-1492.656461	1	all.identical
Bradi4g02100.1	-37.665611	-37.665611	11.99555	all.identical
Bradi4g02160.2	-619.62756	-619.579453	2.58583	all.identical
Bradi4g02350.1	-2574.242404	-2574.233341	1.49879	all.identical
Bradi4g02380.1	-1911.725638	-1911.725638	1	all.identical
Bradi4g02420.1	-13624.266111	-13624.221639	1.37629	all.identical
Bradi4g02430.1	-1874.663993	-1874.663993	1	all.identical
Bradi4g02440.1	-882.994634	-882.841407	999	all.identical
Bradi4g02570.1	-1715.382161	-1715.382161	1	all.identical
Bradi4g02700.2	-1416.445056	-1416.445056	1	all.identical
Bradi4g02710.1	-1415.744202	-1415.744202	1	all.identical
Bradi4g02760.7	-4245.410807	-4245.410807	1	all.identical
Bradi4g02810.1	-2066.164139	-2066.164139	1	all.identical
Bradi4g02930.1	-964.935443	-964.935443	1	all.identical
Bradi4g02970.1	-1648.095573	-1647.94446	999	start.omega0.5
Bradi4g03360.1	-2189.66304	-2189.66304	1	start.omega1
Bradi4g03380.2	-1069.189109	-1069.189109	1	start.omega0.5
Bradi4g03420.1	-5522.133727	-5522.133727	1	all.identical
Bradi4g03670.1	-2105.27452	-2105.27452	1	all.identical
Bradi4g03680.1	-1540.941992	-1540.941992	1	all.identical
Bradi4g03750.1	-6795.879181	-6795.637714	2.08585	all.identical
Bradi4g03800.1	-3304.60972	-3304.60972	1	all.identical
Bradi4g03840.1	-2342.011611	-2342.011611	1	all.identical
Bradi4g03980.1	-392.291079	-392.291079	1	all.identical
Bradi4g04030.1	-1558.988857	-1558.988857	1	all.identical
Bradi4g04270.1	-4997.931442	-4997.931442	1	all.identical
Bradi4g04380.1	-1179.98564	-1179.98564	1	all.identical
Bradi4g04390.1	-3490.531656	-3490.531656	1	all.identical
Bradi4g04420.1	-1869.04357	-1868.635079	3.55314	all.identical
Bradi4g04540.1	-1150.686703	-1150.686703	1	all.identical
Bradi4g04580.1	-2098.553324	-2098.553324	1	all.identical
Bradi4g04670.2	-2678.068166	-2673.641744	1	start.omega1
Bradi4g04700.1	-4294.108718	-4293.623238	3.28554	all.identical
Bradi4g04730.1	-1479.467066	-1479.467066	1	all.identical
Bradi4g04830.1	-1365.151516	-1365.151516	1	all.identical
Bradi4g04870.1	-2445.904061	-2445.886352	1.67626	all.identical
Bradi4g05010.1	-5098.811509	-5098.811509	1	all.identical
Bradi4g05050.1	-3872.432984	-3872.432984	1	all.identical
Bradi4g05300.1	-1766.032624	-1760.890327	226.55074	start.omega0.5
Bradi4g05440.1	-2180.028551	-2177.986705	21.34438	all.identical
Bradi4g05560.1	-1066.271834	-1066.271834	1	all.identical
Bradi4g05570.1	-2291.740686	-2291.740686	1	all.identical
Bradi4g05590.1	-1266.20578	-1262.377394	129.48349	all.identical
Bradi4g05680.1	-2293.103963	-2293.103963	1	start.omega0.5
Bradi4g05690.1	-2475.047753	-2475.047753	1	all.identical
Bradi4g05710.1	-2805.384741	-2805.384741	1	all.identical
Bradi4g05830.1	-997.266611	-997.266611	1	all.identical
Bradi4g05860.2	-1380.213603	-1380.213603	1	all.identical
Bradi4g05940.1	-2381.395729	-2380.753511	1	start.omega1
Bradi4g05950.1	-3364.399813	-3364.399813	1	all.identical
Bradi4g05970.1	-983.784825	-983.784825	1	all.identical
Bradi4g06030.1	-952.856667	-950.432444	999	all.identical
Bradi4g06130.1	-3543.39151	-3543.39151	1	all.identical
Bradi4g06280.1	-3502.934058	-3502.934058	1	all.identical
Bradi4g06340.1	-1160.394496	-1160.394496	1	all.identical
Bradi4g06350.1	-576.828648	-576.828648	7.33457	all.identical
Bradi4g06370.1	-3459.645768	-3459.640337	3.51578	all.identical
Bradi4g06510.2	-1523.281981	-1523.281981	1	all.identical
Bradi4g06640.2	-720.015853	-720.015853	1	all.identical
Bradi4g06650.1	-675.41451	-675.41451	1	all.identical
Bradi4g06710.2	-906.664062	-906.664062	1	all.identical
Bradi4g06750.1	-3970.123599	-3967.466522	21.85937	all.identical
Bradi4g06790.2	-985.242356	-985.230211	1.20455	all.identical
Bradi4g06800.1	-1107.489758	-1107.489758	1	all.identical
Bradi4g06960.1	-931.580095	-929.712232	998.99778	all.identical
Bradi4g06980.1	-1891.888883	-1891.850616	3.15672	all.identical
Bradi4g07040.1	-751.777814	-751.777814	1	all.identical
Bradi4g07090.1	-1294.497855	-1294.497855	1	start.omega0.5
Bradi4g07110.1	-713.661901	-713.661901	1	all.identical
Bradi4g07190.1	-1451.728062	-1451.728062	1	all.identical
Bradi4g07290.1	-1483.877727	-1483.877727	1	all.identical
Bradi4g07350.1	-2871.117682	-2871.117682	1	all.identical
Bradi4g07390.1	-829.021375	-829.021375	1	all.identical
Bradi4g07420.1	-2314.2514	-2314.162734	13.17036	all.identical
Bradi4g07430.1	-6174.252611	-6174.156791	2.52928	all.identical
Bradi4g07450.1	-1512.668948	-1512.666218	1.17274	all.identical
Bradi4g07620.1	-2023.465537	-2022.890398	5.19504	all.identical
Bradi4g07630.1	-1405.974309	-1405.974309	1	all.identical
Bradi4g07670.1	-3806.324785	-3806.203012	4.14043	all.identical
Bradi4g07880.1	-5050.737364	-5050.737364	1	all.identical
Bradi4g07990.1	-3647.23107	-3647.23107	1	all.identical
Bradi4g08020.1	-1558.651002	-1558.34139	2.96233	all.identical
Bradi4g08030.1	-2935.435628	-2932.882305	22.83384	all.identical
Bradi4g08080.1	-6213.96301	-6213.96301	1	all.identical
Bradi4g08090.1	-1504.146518	-1504.146518	1	all.identical
Bradi4g08110.1	-3015.564004	-3015.459304	3.82209	all.identical
Bradi4g08130.1	-4435.840573	-4435.840573	1	all.identical
Bradi4g08180.1	-1968.102574	-1967.92687	4.73435	all.identical
Bradi4g08200.1	-1999.248076	-1999.248076	1	all.identical
Bradi4g08230.1	-1632.118719	-1632.118719	1	all.identical
Bradi4g08330.1	-1858.585156	-1855.631363	471.62619	start.omega1
Bradi4g08380.1	-2618.129904	-2618.129904	1	all.identical
Bradi4g08420.1	-3915.393679	-3914.876895	3.1144	all.identical
Bradi4g08490.1	-1693.263329	-1693.263329	1	start.omega0.5
Bradi4g08500.1	-1499.831864	-1499.831864	1	start.omega0.5
Bradi4g08520.1	-4354.135823	-4354.034963	2.61	all.identical
Bradi4g08560.1	-3089.84771	-3089.84771	1	all.identical
Bradi4g08630.1	-2896.279186	-2896.279186	1	all.identical
Bradi4g08660.1	-1154.142369	-1154.14152	2.90659	all.identical
Bradi4g08680.2	-2077.693943	-2077.693943	1	start.omega0.5
Bradi4g08760.1	-1998.083693	-1995.318177	998.99631	all.identical
Bradi4g08770.1	-1478.868189	-1478.868189	1	all.identical
Bradi4g08780.1	-854.208441	-854.208441	1	all.identical
Bradi4g08880.1	-3671.224223	-3671.224223	1	all.identical
Bradi4g09080.1	-854.736847	-854.736847	1	all.identical
Bradi4g09090.1	-2275.4211	-2275.4211	1	all.identical
Bradi4g09230.1	-4465.218462	-4462.783341	23.98257	all.identical
Bradi4g09260.1	-2700.984268	-2700.984268	1	all.identical
Bradi4g09340.1	-1816.167786	-1816.167786	1	all.identical
Bradi4g09430.1	-2495.464332	-2486.96949	915.32652	start.omega0.5
Bradi4g09920.1	-935.625569	-935.625569	1	all.identical
Bradi4g09940.1	-4200.703517	-4200.703517	1	all.identical
Bradi4g10710.1	-5329.616686	-5329.616686	1	start.omega0.5
Bradi4g10720.1	-1483.988109	-1483.988109	1	all.identical
Bradi4g10920.1	-1604.688314	-1600.89673	999	all.identical
Bradi4g11300.1	-2570.465463	-2570.302686	1.99169	all.identical
Bradi4g11310.1	-883.58725	-882.151066	11.7717	all.identical
Bradi4g11500.1	-2054.038608	-2054.038608	1	all.identical
Bradi4g11510.1	-3351.17485	-3349.417478	37.72996	all.identical
Bradi4g11670.1	-2110.222539	-2109.586942	15.03926	start.omega0.5
Bradi4g11900.1	-3601.528228	-3601.528228	1	all.identical
Bradi4g12240.1	-502.976214	-502.976214	1	all.identical
Bradi4g12260.1	-2234.75713	-2234.393059	3.73285	all.identical
Bradi4g12920.1	-896.898378	-891.883661	999	all.identical
Bradi4g12930.3	-2415.730259	-2415.730259	1	all.identical
Bradi4g13670.1	-3279.433486	-3279.135687	5.64686	all.identical
Bradi4g13690.1	-884.831417	-884.322176	6.80146	all.identical
Bradi4g13720.1	-1037.292533	-1035.209215	999	start.omega1
Bradi4g13730.1	-1443.615594	-1441.266377	999	all.identical
Bradi4g13740.2	-1889.188539	-1887.277773	18.83502	start.omega0.5
Bradi4g13830.1	-2651.593609	-2650.573092	8.61625	all.identical
Bradi4g13950.1	-400.22246	-400.22246	2.38808	all.identical
Bradi4g13970.2	-1770.117274	-1770.117274	1	all.identical
Bradi4g14040.1	-2412.459959	-2412.459959	1	start.omega0.5
Bradi4g14080.1	-2619.836223	-2614.609557	998.99995	all.identical
Bradi4g14090.1	-4030.079368	-4028.958371	5.82463	all.identical
Bradi4g14150.1	-1292.78594	-1289.281114	122.34861	all.identical
Bradi4g14270.1	-498.260851	-494.369963	999	all.identical
Bradi4g14630.1	-2002.295408	-1999.699832	33.95001	all.identical
Bradi4g14850.1	-2069.951955	-2069.951955	1	all.identical
Bradi4g14900.1	-6128.169108	-6125.117769	998.99945	all.identical
Bradi4g15010.1	-1775.22582	-1774.519965	4.84743	all.identical
Bradi4g15090.1	-3760.573247	-3760.573247	1	all.identical
Bradi4g15150.1	-1083.310498	-1081.75565	65.22706	all.identical
Bradi4g15450.2	-3243.002064	-3243.002064	1	start.omega0.5
Bradi4g15700.1	-1152.297457	-1152.257204	1.82289	all.identical
Bradi4g16000.2	-3418.618325	-3416.523371	9.7261	all.identical
Bradi4g16160.1	-1294.65406	-1294.65406	1	all.identical
Bradi4g16260.3	-2023.628269	-2023.626992	1.25048	all.identical
Bradi4g16280.2	-6161.996832	-6161.996832	1	all.identical
Bradi4g16530.1	-1463.544928	-1462.616232	12.5521	all.identical
Bradi4g16630.1	-5140.566327	-5140.566327	1	all.identical
Bradi4g16790.1	-945.708253	-945.708253	1	all.identical
Bradi4g16800.1	-4553.420104	-4553.124828	2.25789	all.identical
Bradi4g16810.1	-1391.141771	-1391.14177	1	start.omega1
Bradi4g16830.1	-3581.565513	-3581.565513	1	all.identical
Bradi4g16840.1	-2136.161614	-2134.188789	998.99874	all.identical
Bradi4g17210.1	-4186.570597	-4186.570597	1	all.identical
Bradi4g17230.1	-3389.169934	-3386.567416	8.43538	all.identical
Bradi4g17280.1	-1277.865793	-1277.865793	1	all.identical
Bradi4g17460.2	-1862.369113	-1862.369113	1	all.identical
Bradi4g17960.1	-4584.042626	-4584.042626	1	all.identical
Bradi4g18800.1	-2812.96862	-2812.732414	2.00413	all.identical
Bradi4g18830.1	-1524.23061	-1524.23061	1	all.identical
Bradi4g19070.1	-1187.031588	-1187.031588	1	start.omega0.5
Bradi4g19540.1	-5036.048415	-5033.447881	7.84058	all.identical
Bradi4g19560.1	-906.789383	-906.719693	3.82705	all.identical
Bradi4g19570.1	-6521.026244	-6521.026244	1	all.identical
Bradi4g19590.1	-2011.592605	-2011.592605	1	all.identical
Bradi4g19600.1	-1579.729671	-1579.729671	1	all.identical
Bradi4g19670.1	-1565.818387	-1565.818387	1	all.identical
Bradi4g19990.1	-3539.950827	-3539.549196	4.80176	all.identical
Bradi4g20000.2	-3681.153026	-3680.646847	20.24184	all.identical
Bradi4g20090.1	-1668.430383	-1668.138668	5.31085	all.identical
Bradi4g20190.1	-1984.088389	-1984.088389	1	all.identical
Bradi4g20210.1	-5171.57232	-5170.764336	1	start.omega1
Bradi4g20580.2	-2866.323178	-2866.323178	1	all.identical
Bradi4g20610.1	-1069.332466	-1068.292923	15.48708	all.identical
Bradi4g20750.1	-2363.536581	-2363.536581	1	all.identical
Bradi4g20930.1	-1440.976327	-1440.976327	1	all.identical
Bradi4g20950.1	-1265.423857	-1265.147416	5.09437	all.identical
Bradi4g20960.1	-2707.901648	-2705.373626	28.17477	all.identical
Bradi4g21040.1	-808.956676	-808.956676	1	all.identical
Bradi4g21170.1	-2389.965279	-2388.557855	13.6766	all.identical
Bradi4g21220.1	-2749.990128	-2749.64862	4.93352	all.identical
Bradi4g21270.1	-584.304582	-582.90178	115.68715	all.identical
Bradi4g21680.1	-3603.925994	-3603.925994	1	all.identical
Bradi4g21740.1	-2450.35397	-2450.35397	1	all.identical
Bradi4g21750.1	-7401.385308	-7401.385308	1	all.identical
Bradi4g21800.1	-3340.428485	-3340.428485	1	all.identical
Bradi4g21820.1	-1995.060765	-1995.060765	1	all.identical
Bradi4g22020.1	-866.840397	-866.840397	1	all.identical
Bradi4g22110.1	-848.364067	-847.476508	12.71187	all.identical
Bradi4g22130.1	-3126.104786	-3126.104786	1	start.omega0.5
Bradi4g22220.1	-1831.341703	-1830.564937	12.00119	all.identical
Bradi4g22230.1	-4849.409472	-4848.963386	3.69283	all.identical
Bradi4g22510.1	-3121.526586	-3120.811881	13.3571	all.identical
Bradi4g22630.2	-2894.058145	-2894.058145	1	all.identical
Bradi4g22760.1	-5022.856632	-5022.634234	1	start.omega1
Bradi4g23160.1	-2081.223389	-2079.201131	32.89131	all.identical
Bradi4g23180.1	-3111.840255	-3109.489597	67.65189	all.identical
Bradi4g23190.1	-2986.83384	-2986.83384	1	all.identical
Bradi4g23290.1	-1688.801534	-1688.801534	1	start.omega0.5
Bradi4g23450.1	-4114.344092	-4113.938891	4.1084	all.identical
Bradi4g23620.3	-4956.410848	-4956.410848	1	all.identical
Bradi4g23700.1	-2290.447592	-2289.72289	132.12897	all.identical
Bradi4g23910.1	-7421.921209	-7421.921209	1	all.identical
Bradi4g24170.1	-932.226236	-932.226236	1	all.identical
Bradi4g24180.1	-59.555049	-59.27242	26.1228	start.omega1.5
Bradi4g24310.1	-2577.738172	-2577.738172	1	all.identical
Bradi4g24470.1	-4701.27333	-4700.473691	9.20983	all.identical
Bradi4g24630.1	-1973.499461	-1973.499461	1	start.omega0.5
Bradi4g24650.1	-952.894677	-949.035737	97.56301	all.identical
Bradi4g25530.1	-1009.748251	-1009.748251	1	all.identical
Bradi4g25580.1	-2892.03983	-2892.03983	1	all.identical
Bradi4g25680.1	-1992.072063	-1992.072063	1	all.identical
Bradi4g25740.1	-1198.298395	-1198.298395	1	all.identical
Bradi4g25900.1	-5166.159867	-5164.596217	31.98577	all.identical
Bradi4g25930.1	-3381.534191	-3380.335955	108.02999	start.omega1
Bradi4g26040.1	-1147.308984	-1146.25015	30.81503	all.identical
Bradi4g26150.1	-4076.373563	-4074.49026	5.16698	all.identical
Bradi4g26270.1	-5429.843858	-5429.843858	1	all.identical
Bradi4g26390.1	-1756.659556	-1756.154746	5.21373	all.identical
Bradi4g26810.1	-4346.052524	-4346.052524	1	all.identical
Bradi4g26900.1	-2015.151692	-2015.082582	999	start.omega1
Bradi4g26920.2	-1833.395689	-1831.296725	998.99958	all.identical
Bradi4g26940.1	-1325.27255	-1325.27255	1	start.omega0.5
Bradi4g26970.1	-274.594152	-274.594152	1	all.identical
Bradi4g26990.1	-1411.958133	-1411.958133	1	start.omega0.5
Bradi4g27040.3	-2178.528882	-2175.302468	25.23568	all.identical
Bradi4g27050.1	-2360.348642	-2360.348642	1	start.omega1
Bradi4g27110.1	-479.19821	-479.19821	1	all.identical
Bradi4g27240.1	-2154.147496	-2154.147496	1	all.identical
Bradi4g27410.1	-1020.53862	-1020.53862	1	all.identical
Bradi4g27430.1	-1229.382321	-1229.382321	1	all.identical
Bradi4g27450.1	-2051.205078	-2051.205072	1	start.omega1
Bradi4g27480.1	-944.286476	-944.286476	1	all.identical
Bradi4g27490.1	-3490.433578	-3490.353217	1.75351	all.identical
Bradi4g27550.1	-563.234736	-563.234736	1	all.identical
Bradi4g27580.2	-2595.109527	-2593.3798	13.97385	all.identical
Bradi4g27590.1	-4570.606742	-4570.606742	1	all.identical
Bradi4g27600.1	-2065.841697	-2065.841697	1	all.identical
Bradi4g27620.1	-1526.714935	-1526.714935	1	all.identical
Bradi4g27660.1	-1360.108402	-1360.108402	1	all.identical
Bradi4g27810.1	-2666.319583	-2666.24396	7.30649	all.identical
Bradi4g27820.1	-2595.823016	-2595.272882	5.33236	all.identical
Bradi4g27850.1	-941.75349	-940.892698	34.87293	all.identical
Bradi4g27910.1	-4671.481698	-4670.783862	6.05321	all.identical
Bradi4g27920.1	-997.080514	-994.499073	999	all.identical
Bradi4g27940.1	-1327.090502	-1326.113191	10.19846	all.identical
Bradi4g27960.1	-4978.924152	-4978.924152	1	all.identical
Bradi4g28000.1	-2889.74036	-2889.74036	1	start.omega0.5
Bradi4g28030.2	-1363.375198	-1363.375198	1	all.identical
Bradi4g28050.2	-3473.287503	-3473.287503	1	all.identical
Bradi4g28150.1	-2342.979113	-2342.979113	1	all.identical
Bradi4g28160.1	-1493.383789	-1493.383789	1	all.identical
Bradi4g28300.1	-3278.499446	-3277.517037	4.04385	all.identical
Bradi4g28310.1	-1845.758204	-1845.758204	1	all.identical
Bradi4g28350.1	-2017.73195	-2017.73195	1	all.identical
Bradi4g28400.1	-2328.528562	-2327.362952	26.18313	start.omega1
Bradi4g28430.1	-3857.887568	-3857.887568	1	all.identical
Bradi4g28570.1	-1689.794371	-1689.794371	1	start.omega0.5
Bradi4g28580.1	-2917.352429	-2916.821585	4.18986	all.identical
Bradi4g28590.1	-1788.041464	-1788.041464	1	all.identical
Bradi4g28640.1	-2580.02233	-2578.753551	4.51911	all.identical
Bradi4g28660.2	-2737.600901	-2732.392757	28.17104	all.identical
Bradi4g28830.1	-1278.714797	-1277.582093	129.76171	all.identical
Bradi4g28850.2	-1408.821863	-1408.821863	1	all.identical
Bradi4g28860.1	-2036.744293	-2036.675451	1.85493	all.identical
Bradi4g28870.1	-3514.331247	-3514.331247	1	all.identical
Bradi4g28930.3	-1188.093178	-1187.395292	8.37807	all.identical
Bradi4g29030.1	-1216.172383	-1216.172383	1	start.omega0.5
Bradi4g29060.1	-2747.719581	-2747.719581	1	all.identical
Bradi4g29170.1	-5039.547409	-5039.547409	1	all.identical
Bradi4g29190.1	-1653.619761	-1653.619761	1	all.identical
Bradi4g29220.1	-3050.377609	-3047.888328	14.20818	all.identical
Bradi4g29250.1	-2658.279548	-2658.076746	5.28405	all.identical
Bradi4g29290.1	-2131.203381	-2130.1125	4.75298	all.identical
Bradi4g29320.1	-1105.444061	-1105.444061	1	all.identical
Bradi4g29410.1	-2679.916539	-2679.916539	1	all.identical
Bradi4g29480.1	-1554.984557	-1554.984557	1	all.identical
Bradi4g29520.1	-600.465508	-600.465508	1	all.identical
Bradi4g29560.1	-2096.223361	-2096.223361	1	start.omega0.5
Bradi4g29660.1	-3667.620315	-3667.350991	2.06042	all.identical
Bradi4g29670.1	-1829.288215	-1829.288215	1	all.identical
Bradi4g29680.1	-2792.369399	-2791.672042	14.07156	all.identical
Bradi4g29730.1	-6092.912157	-6092.912157	1	all.identical
Bradi4g29840.1	-1245.97255	-1243.663573	45.27786	all.identical
Bradi4g29870.1	-3533.134754	-3529.504686	200.3431	all.identical
Bradi4g30070.1	-1108.63004	-1108.63004	1	all.identical
Bradi4g30130.1	-993.041791	-993.041791	1	all.identical
Bradi4g30150.7	-2429.851039	-2429.0523	10.56748	all.identical
Bradi4g30160.1	-662.022289	-659.502103	67.61819	all.identical
Bradi4g30170.1	-2701.306376	-2700.820492	10.99134	all.identical
Bradi4g30320.1	-1710.892779	-1710.892779	1	all.identical
Bradi4g30380.1	-2507.836721	-2507.836721	1	all.identical
Bradi4g30450.1	-2164.873461	-2164.873461	1	all.identical
Bradi4g30490.1	-1122.837007	-1122.837007	1	all.identical
Bradi4g30530.1	-3710.618564	-3710.618564	1	all.identical
Bradi4g30550.1	-538.264426	-538.264426	1	all.identical
Bradi4g30780.1	-8107.68854	-8107.385421	1.72419	all.identical
Bradi4g30850.1	-1992.863998	-1992.863998	1	all.identical
Bradi4g31030.1	-3132.432626	-3132.432626	1	all.identical
Bradi4g31220.2	-2327.891802	-2326.995019	999	start.omega0.5
Bradi4g31250.1	-3047.396863	-3046.79453	6.09376	all.identical
Bradi4g31300.1	-915.155046	-915.155046	1	all.identical
Bradi4g31310.1	-4462.682677	-4461.985876	5.59507	all.identical
Bradi4g31440.2	-3261.523549	-3251.909013	23.43931	all.identical
Bradi4g31460.1	-3786.248488	-3784.930828	5.71662	all.identical
Bradi4g31480.1	-3120.114034	-3120.114034	1	all.identical
Bradi4g31500.1	-647.633621	-647.633621	1	all.identical
Bradi4g31540.1	-1353.025104	-1353.025104	1	all.identical
Bradi4g31640.1	-559.867691	-559.867691	1	all.identical
Bradi4g31680.1	-5001.306947	-5001.306947	1	start.omega0.5
Bradi4g31800.1	-5566.884342	-5565.074196	27.69069	all.identical
Bradi4g31890.1	-3780.780324	-3780.780324	1	all.identical
Bradi4g31900.2	-1315.699422	-1315.699422	1	all.identical
Bradi4g31920.1	-941.118502	-940.546102	999	start.omega1
Bradi4g32000.2	-3265.317622	-3265.317622	1	all.identical
Bradi4g32090.1	-1904.565558	-1903.077528	5.97313	all.identical
Bradi4g32190.1	-738.556481	-737.868594	4.34751	all.identical
Bradi4g32310.1	-1254.93011	-1251.419097	987.28992	start.omega0.5
Bradi4g32530.1	-2595.196117	-2595.190685	1.19598	all.identical
Bradi4g32540.1	-552.774285	-552.774285	1	all.identical
Bradi4g32590.1	-908.721158	-908.721158	14.9928	all.identical
Bradi4g32730.1	-1613.26003	-1613.26003	1	all.identical
Bradi4g32790.1	-1206.188771	-1202.286687	998.99976	start.omega1
Bradi4g32840.1	-2348.483947	-2348.483947	1	all.identical
Bradi4g32850.1	-3341.481567	-3338.742367	8.50653	all.identical
Bradi4g32870.1	-262.639217	-262.639217	1	all.identical
Bradi4g32960.1	-3304.66682	-3304.661283	2.31498	all.identical
Bradi4g33010.1	-2498.889219	-2498.889219	1	start.omega0.5
Bradi4g33090.1	-3093.359888	-3093.359513	1.25094	all.identical
Bradi4g33110.1	-2788.097247	-2788.097247	1	all.identical
Bradi4g33340.1	-1433.756431	-1433.368258	3.33692	all.identical
Bradi4g33370.1	-395.022843	-393.494605	999	all.identical
Bradi4g33520.1	-1730.61927	-1728.006621	35.73698	all.identical
Bradi4g33810.1	-3778.786661	-3778.786661	1	all.identical
Bradi4g33860.1	-4563.814508	-4563.814508	1	all.identical
Bradi4g33910.1	-2178.631642	-2178.631642	1	start.omega0.5
Bradi4g34016.1	-2037.832586	-2037.368105	3.0709	all.identical
Bradi4g34030.1	-2751.275275	-2750.279569	24.91207	all.identical
Bradi4g34040.1	-2964.288579	-2955.632964	30.95344	all.identical
Bradi4g34050.1	-2405.102093	-2405.095382	1.1931	all.identical
Bradi4g34120.1	-2145.012086	-2142.946322	16.72239	all.identical
Bradi4g34150.1	-4825.832686	-4823.309554	9.48554	all.identical
Bradi4g34170.1	-1177.237278	-1170.982738	63.62161	all.identical
Bradi4g34200.1	-1269.058741	-1268.893697	999	all.identical
Bradi4g34230.1	-4058.305451	-4057.780721	5.67216	all.identical
Bradi4g34350.1	-2437.473708	-2437.473708	1	all.identical
Bradi4g34470.1	-1012.249525	-1012.249525	1	all.identical
Bradi4g34500.1	-2413.420212	-2413.327622	3.35813	all.identical
Bradi4g34600.1	-3519.111544	-3516.404251	999	all.identical
Bradi4g34650.1	-4859.862381	-4859.862381	1	all.identical
Bradi4g34790.1	-2558.957821	-2558.957821	1	all.identical
Bradi4g34820.1	-4875.439009	-4875.439009	1	all.identical
Bradi4g34880.1	-7443.513438	-7443.513438	1	all.identical
Bradi4g34980.1	-1442.452239	-1442.452239	1	all.identical
Bradi4g34990.1	-1689.671206	-1689.671206	1	all.identical
Bradi4g35000.1	-1506.617606	-1506.617606	1	all.identical
Bradi4g35010.3	-781.348368	-781.348368	1	all.identical
Bradi4g35030.1	-1495.364648	-1495.364648	1	start.omega0.5
Bradi4g35050.1	-2752.536488	-2752.536488	1	all.identical
Bradi4g35150.1	-2208.762394	-2208.762394	1	all.identical
Bradi4g35170.1	-1016.191268	-1015.507122	1	start.omega1
Bradi4g35240.1	-429.262228	-427.3926	999	start.omega0.5
Bradi4g35270.1	-2934.52013	-2934.52013	1	all.identical
Bradi4g35280.1	-3090.294799	-3090.294799	1	all.identical
Bradi4g35330.1	-3980.185849	-3980.141365	4.88649	start.omega1
Bradi4g35390.1	-1328.019797	-1328.019797	1	all.identical
Bradi4g35470.2	-547.710026	-543.802656	999	all.identical
Bradi4g35490.1	-5171.00525	-5170.806255	4.09555	all.identical
Bradi4g35680.1	-2224.469351	-2222.787438	12.61535	all.identical
Bradi4g35710.3	-1660.516201	-1660.516201	1	all.identical
Bradi4g35740.1	-2824.570784	-2822.370682	16.58632	all.identical
Bradi4g35800.1	-2650.892336	-2649.28176	15.84552	all.identical
Bradi4g35810.1	-2154.529545	-2154.529545	1	all.identical
Bradi4g35830.1	-1517.425441	-1517.425441	1	all.identical
Bradi4g35840.1	-909.791429	-904.804968	423.49433	start.omega0.5
Bradi4g35860.1	-1362.66584	-1362.576143	7.36842	all.identical
Bradi4g35930.1	-2731.200459	-2731.200459	1	start.omega0.5
Bradi4g35940.1	-5366.426595	-5366.161955	4.07133	all.identical
Bradi4g36050.1	-5379.119727	-5379.119727	1	all.identical
Bradi4g36180.1	-922.374158	-922.374158	1	all.identical
Bradi4g36200.1	-2382.041684	-2382.041684	1	all.identical
Bradi4g36220.2	-2029.93209	-2029.93209	1	all.identical
Bradi4g36240.1	-4099.113438	-4099.113438	1	start.omega0.5
Bradi4g36280.1	-1638.726645	-1636.470933	13.81106	all.identical
Bradi4g36290.1	-2240.709133	-2238.375314	41.16382	all.identical
Bradi4g36310.1	-2303.016923	-2302.509899	3.28041	all.identical
Bradi4g36330.2	-1200.773577	-1200.773577	1	all.identical
Bradi4g36380.1	-1132.938863	-1132.938863	1	all.identical
Bradi4g36420.1	-2627.471094	-2627.118069	5.25438	all.identical
Bradi4g36490.2	-2867.032376	-2866.392893	8.62635	all.identical
Bradi4g36570.1	-1306.009592	-1304.348378	28.23782	all.identical
Bradi4g36580.1	-2410.896928	-2405.554939	998.99997	all.identical
Bradi4g36650.1	-673.346239	-668.909649	999	all.identical
Bradi4g36690.1	-1577.290969	-1577.290969	1	all.identical
Bradi4g36710.1	-1829.03592	-1829.026475	1.62901	all.identical
Bradi4g36770.1	-965.256852	-965.256852	1	all.identical
Bradi4g36800.1	-7418.389661	-7411.998426	7.2564	all.identical
Bradi4g36920.4	-3057.20934	-3057.20934	1	start.omega0.5
Bradi4g37030.1	-2092.624696	-2092.624696	1	all.identical
Bradi4g37350.1	-3732.129706	-3731.614877	3.79178	all.identical
Bradi4g37380.1	-1609.80724	-1609.794951	2.03801	all.identical
Bradi4g37410.1	-5836.248415	-5836.139699	1.56959	all.identical
Bradi4g37450.2	-3434.923347	-3434.923347	1	all.identical
Bradi4g37580.1	-1294.250022	-1294.250022	1	all.identical
Bradi4g37590.1	-3753.750481	-3753.750481	1	all.identical
Bradi4g37610.1	-1524.132108	-1524.132108	1	all.identical
Bradi4g37620.1	-2329.846843	-2329.30047	4.18311	all.identical
Bradi4g37670.1	-1881.26347	-1881.00374	5.06156	all.identical
Bradi4g37690.1	-4390.338772	-4389.663913	5.35659	all.identical
Bradi4g37710.1	-3475.443354	-3475.443354	1	all.identical
Bradi4g37740.1	-7115.791002	-7115.791002	1	all.identical
Bradi4g37910.1	-2222.560978	-2222.560978	1	all.identical
Bradi4g38000.1	-3335.486679	-3335.486679	1	all.identical
Bradi4g38080.1	-5965.389298	-5965.389298	1	start.omega0.5
Bradi4g38210.1	-447.190957	-445.793596	999	start.omega0.5
Bradi4g38270.1	-2129.558705	-2129.033546	5.11563	all.identical
Bradi4g38330.2	-2199.093156	-2199.093156	1	start.omega1
Bradi4g38350.1	-1568.171972	-1568.171972	1	all.identical
Bradi4g38370.1	-3445.254579	-3445.254579	1	all.identical
Bradi4g38400.1	-1493.035063	-1493.035063	1	start.omega0.5
Bradi4g38430.1	-3043.737458	-3042.784615	6.65466	all.identical
Bradi4g38440.1	-3211.756868	-3211.756868	1	all.identical
Bradi4g38450.1	-1406.979468	-1406.979468	1	all.identical
Bradi4g38470.1	-4023.835241	-4023.835241	1	all.identical
Bradi4g38500.1	-3409.041586	-3408.705874	2.48741	all.identical
Bradi4g38510.5	-1795.406688	-1795.406688	1	all.identical
Bradi4g38620.1	-2645.860757	-2637.870126	1	start.omega0.5
Bradi4g38630.1	-4215.960253	-4214.62313	5.73916	all.identical
Bradi4g38680.1	-808.816487	-808.816487	1	all.identical
Bradi4g38690.1	-1814.547154	-1814.547154	1	start.omega1
Bradi4g38730.1	-3053.526794	-3050.298088	16.72274	all.identical
Bradi4g38740.1	-3334.589583	-3334.589583	1	all.identical
Bradi4g38810.1	-2861.178758	-2861.178758	1	all.identical
Bradi4g38980.1	-1117.622437	-1117.622437	1	all.identical
Bradi4g39020.1	-776.729922	-776.729922	1	all.identical
Bradi4g39100.1	-2482.195518	-2482.195518	1	start.omega0.5
Bradi4g39110.1	-3877.335517	-3877.335517	1	all.identical
Bradi4g39120.1	-1036.886793	-1036.886793	1	all.identical
Bradi4g39150.1	-1120.103453	-1120.103453	1	all.identical
Bradi4g39260.1	-3637.699205	-3637.699205	1	all.identical
Bradi4g39350.1	-2773.423856	-2773.423856	1	all.identical
Bradi4g39430.1	-2601.629058	-2601.629058	1	all.identical
Bradi4g39460.2	-1327.981124	-1325.025481	44.43686	all.identical
Bradi4g39580.1	-2275.789027	-2275.789027	1	all.identical
Bradi4g39590.1	-2486.214366	-2486.214366	1	all.identical
Bradi4g39600.1	-1273.175994	-1273.175994	1	all.identical
Bradi4g39610.1	-2760.607397	-2759.51847	23.61083	all.identical
Bradi4g39630.1	-2052.817447	-2052.817447	1	all.identical
Bradi4g39880.1	-7860.10031	-7859.723639	2.58394	all.identical
Bradi4g39940.1	-5267.701443	-5267.607702	1	start.omega1
Bradi4g40030.1	-3071.50003	-3070.698066	18.91071	start.omega1
Bradi4g40150.1	-2183.27254	-2183.26884	1.3733	all.identical
Bradi4g40170.1	-2145.280989	-2145.274573	1.57848	all.identical
Bradi4g40260.1	-1077.554617	-1076.563863	7.95275	all.identical
Bradi4g40410.1	-1158.641041	-1158.641041	1	all.identical
Bradi4g40440.1	-1319.755441	-1319.755441	1	all.identical
Bradi4g40530.1	-5433.123958	-5433.123958	1	all.identical
Bradi4g40560.1	-886.248554	-886.248554	1	all.identical
Bradi4g40610.2	-546.727832	-546.383571	999	start.omega0.5
Bradi4g40790.1	-2953.035288	-2953.035288	1	all.identical
Bradi4g40870.2	-4197.460096	-4197.460096	1	all.identical
Bradi4g41000.1	-1756.688431	-1756.688431	1	all.identical
Bradi4g41160.1	-1603.611128	-1603.611128	1	all.identical
Bradi4g41230.1	-2454.859563	-2454.859563	1	all.identical
Bradi4g41290.3	-2698.54476	-2698.54476	1	all.identical
Bradi4g41440.1	-2571.546767	-2571.546767	1	all.identical
Bradi4g41520.1	-1198.436796	-1198.436796	1	all.identical
Bradi4g41580.1	-4791.24223	-4791.24223	1	all.identical
Bradi4g41590.2	-6291.726633	-6291.454822	2.7881	all.identical
Bradi4g41610.1	-1643.864951	-1643.255591	8.27647	all.identical
Bradi4g41790.1	-591.271796	-591.271796	1	all.identical
Bradi4g41810.1	-3357.049361	-3357.049361	1	all.identical
Bradi4g41870.1	-1848.988529	-1847.867956	17.5489	all.identical
Bradi4g41940.1	-4086.810867	-4086.810867	1	all.identical
Bradi4g41960.1	-1837.042253	-1837.042253	1	all.identical
Bradi4g42030.1	-1859.625457	-1859.625457	1	all.identical
Bradi4g42070.1	-898.889031	-898.889031	1	all.identical
Bradi4g42110.1	-101.494352	-100.372455	999	start.omega0.5
Bradi4g42300.1	-5646.05514	-5645.683363	3.6323	all.identical
Bradi4g42320.1	-448.164662	-448.164662	1	all.identical
Bradi4g42530.1	-2334.580204	-2334.580203	1	start.omega0.5
Bradi4g42540.1	-4660.155979	-4660.155979	1	all.identical
Bradi4g42560.1	-1264.203655	-1264.119005	7.38549	all.identical
Bradi4g42810.1	-4507.509544	-4507.486471	1.56251	all.identical
Bradi4g42860.1	-2996.60237	-2996.60237	1	all.identical
Bradi4g42890.1	-2146.147951	-2144.939915	3.86269	all.identical
Bradi4g42940.1	-2613.674819	-2613.674819	1	start.omega0.5
Bradi4g42980.1	-354.615612	-352.646825	22.44324	start.omega0.5
Bradi4g43050.1	-6107.873018	-6107.873018	1	all.identical
Bradi4g43070.1	-856.905643	-856.905643	1	start.omega0.5
Bradi4g43110.1	-2991.121013	-2991.121013	1	all.identical
Bradi4g43130.1	-4522.084674	-4522.084674	1	all.identical
Bradi4g43280.1	-2947.91451	-2946.784831	5.97118	all.identical
Bradi4g43300.1	-5718.164409	-5718.163848	1.03863	all.identical
Bradi4g43390.1	-1860.344864	-1860.344864	1	all.identical
Bradi4g43500.1	-1846.045643	-1846.045643	1	all.identical
Bradi4g43510.1	-3956.076663	-3955.296526	4.42543	all.identical
Bradi4g43530.4	-5469.853962	-5469.853962	1	start.omega0.5
Bradi4g43700.1	-1268.040001	-1268.040001	1	all.identical
Bradi4g43730.1	-2993.379781	-2993.379781	1	start.omega0.5
Bradi4g43740.1	-3744.523499	-3744.442831	1.75112	all.identical
Bradi4g43750.1	-1891.882128	-1891.882128	1	all.identical
Bradi4g43810.1	-437.863204	-437.863204	1	all.identical
Bradi4g43920.1	-1507.20638	-1507.20638	1	all.identical
Bradi4g44120.4	-1252.294698	-1252.294698	1	all.identical
Bradi4g44300.1	-3825.322675	-3825.322675	1	all.identical
Bradi4g44400.1	-1144.638138	-1144.638138	1	all.identical
Bradi4g44490.1	-1999.897841	-1999.897841	1	all.identical
Bradi4g44540.1	-5157.642583	-5153.149609	9.16657	all.identical
Bradi4g44750.1	-3939.890536	-3939.890536	1	all.identical
Bradi4g44760.1	-2261.241674	-2261.241674	1	all.identical
Bradi4g44770.1	-750.841204	-750.835595	1	start.omega1
Bradi4g44870.1	-1664.588804	-1664.588804	1	all.identical
Bradi4g44950.1	-2862.345859	-2862.345859	1	all.identical
Bradi4g44960.1	-2171.933253	-2171.933253	1	all.identical
Bradi4g45030.1	-690.808799	-690.808799	1	all.identical
Bradi4g45180.1	-5680.433543	-5680.433543	1	all.identical
Bradi4g45190.1	-1596.928229	-1596.928229	1	start.omega0.5
Bradi4g45270.1	-1941.483681	-1941.483681	1	all.identical
Bradi4g45310.1	-2606.468389	-2606.468389	1	all.identical
Bradi4g45360.1	-2022.444055	-2022.421934	999	start.omega0.5
Bradi5g00540.1	-1100.79575	-1100.791446	4.12681	start.omega1
Bradi5g00610.1	-3240.269785	-3239.318018	3.29837	all.identical
Bradi5g00830.1	-2004.551638	-2004.551638	1	all.identical
Bradi5g00880.1	-1814.406656	-1814.406656	1	all.identical
Bradi5g01020.1	-7132.864763	-7132.864763	1	all.identical
Bradi5g01230.1	-2696.858926	-2696.261788	4.99424	all.identical
Bradi5g01280.1	-729.517752	-729.517752	1	all.identical
Bradi5g01310.2	-3797.11335	-3797.11335	1	all.identical
Bradi5g01340.1	-934.587632	-934.587632	1	all.identical
Bradi5g01410.1	-3965.321076	-3964.685101	2.58929	all.identical
Bradi5g01420.1	-850.458637	-850.338179	999	start.omega1
Bradi5g01430.1	-2075.960507	-2075.960507	1	all.identical
Bradi5g01730.1	-1225.230301	-1225.230301	1	start.omega0.5
Bradi5g01950.1	-846.547449	-846.547449	1	all.identical
Bradi5g01960.1	-2208.950933	-2208.950933	1	all.identical
Bradi5g01970.1	-909.545095	-909.545095	1	all.identical
Bradi5g01990.1	-2386.638498	-2386.638498	1	all.identical
Bradi5g02200.1	-1924.956839	-1924.956839	1	all.identical
Bradi5g02300.1	-5691.907426	-5691.810432	5.18349	start.omega1
Bradi5g02330.1	-2709.505908	-2709.505908	1	all.identical
Bradi5g02340.1	-1493.59343	-1493.59343	1	all.identical
Bradi5g02380.1	-655.063628	-655.063628	1	all.identical
Bradi5g02390.1	-2184.83014	-2184.83014	1	all.identical
Bradi5g02870.1	-1682.697957	-1682.697957	1	all.identical
Bradi5g02890.3	-2245.425264	-2244.022309	8.10216	all.identical
Bradi5g02990.3	-82.768886	-82.768886	1	all.identical
Bradi5g03220.1	-1136.091475	-1136.091475	1	all.identical
Bradi5g03350.2	-114.35759	-114.35759	1	start.omega0.5
Bradi5g03590.1	-1483.086004	-1483.086004	1	all.identical
Bradi5g03720.1	-1965.957679	-1965.95361	1.19059	all.identical
Bradi5g03740.1	-1369.505	-1368.028759	30.7555	start.omega1
Bradi5g03810.1	-1167.340464	-1167.340464	1	all.identical
Bradi5g03830.1	-1630.999055	-1630.998593	1.1492	all.identical
Bradi5g03860.1	-8932.578321	-8932.578321	1	all.identical
Bradi5g04020.1	-4476.772804	-4476.772804	1	start.omega0.5
Bradi5g04050.1	-2629.828407	-2629.828407	1	all.identical
Bradi5g04560.1	-1245.690467	-1245.664817	999	start.omega1
Bradi5g04730.2	-1430.293993	-1430.293993	1	all.identical
Bradi5g04790.1	-1160.110841	-1155.492657	999	start.omega1
Bradi5g05140.1	-2585.539499	-2585.539499	1	all.identical
Bradi5g05180.1	-1349.206364	-1349.206364	1	all.identical
Bradi5g05190.1	-780.385396	-780.385396	1	all.identical
Bradi5g05220.1	-1695.291535	-1695.291535	1	all.identical
Bradi5g05430.1	-2331.971059	-2331.971059	1	all.identical
Bradi5g05656.1	-394.231543	-393.877662	999	start.omega1
Bradi5g05690.1	-859.764225	-859.764225	1	start.omega0.5
Bradi5g06640.1	-2459.867756	-2459.127947	13.77779	all.identical
Bradi5g07090.1	-3441.199323	-3436.659591	13.02472	all.identical
Bradi5g07250.2	-2678.398652	-2677.87957	9.25859	all.identical
Bradi5g07310.1	-1247.628397	-1246.892258	6.0578	all.identical
Bradi5g07350.1	-1461.985668	-1461.985668	1	all.identical
Bradi5g07370.1	-91.207208	-91.173407	7.98926	start.omega1
Bradi5g07380.3	-1134.350543	-1134.350543	1	start.omega1
Bradi5g07700.1	-919.118576	-919.118576	1	all.identical
Bradi5g07710.1	-1693.222465	-1693.222465	1	all.identical
Bradi5g07750.1	-2571.631242	-2571.631242	1	all.identical
Bradi5g07790.1	-2409.431379	-2407.222462	33.14914	all.identical
Bradi5g07880.1	-1291.200487	-1291.200487	1	all.identical
Bradi5g08200.1	-2443.679036	-2443.679036	1	all.identical
Bradi5g08360.1	-2233.493831	-2233.493831	1	all.identical
Bradi5g08390.1	-2083.203458	-2083.203458	1	all.identical
Bradi5g08590.1	-921.406189	-921.341311	2.86567	all.identical
Bradi5g08780.1	-1198.967662	-1198.967662	1	all.identical
Bradi5g08820.1	-2123.555481	-2123.555481	1	all.identical
Bradi5g08890.1	-5635.860066	-5635.860066	1	all.identical
Bradi5g08930.1	-2276.038683	-2276.038683	1	all.identical
Bradi5g08980.1	-2579.39769	-2577.823332	14.83219	all.identical
Bradi5g09130.1	-1268.147765	-1268.147765	1	all.identical
Bradi5g09180.1	-2081.916647	-2081.916647	1	all.identical
Bradi5g09210.1	-1712.097497	-1707.686555	42.98979	all.identical
Bradi5g09290.1	-3534.953013	-3532.570968	88.32929	all.identical
Bradi5g09300.1	-1983.170042	-1983.170042	1	all.identical
Bradi5g09340.1	-1568.036398	-1568.036398	1	start.omega0.5
Bradi5g09370.1	-3081.864528	-3081.653426	3.11236	all.identical
Bradi5g09510.1	-610.586612	-610.586612	1	all.identical
Bradi5g09570.1	-1560.474202	-1560.474202	1	all.identical
Bradi5g09630.1	-1368.746089	-1367.302915	4.30745	all.identical
Bradi5g09670.1	-1686.58901	-1686.58901	1	all.identical
Bradi5g09680.2	-4146.940268	-4146.940268	1	all.identical
Bradi5g09750.1	-1525.687003	-1525.687003	1	start.omega0.5
Bradi5g09920.1	-4528.866815	-4528.866815	1	all.identical
Bradi5g09930.1	-4878.45251	-4878.45251	1	all.identical
Bradi5g10060.1	-1760.213451	-1758.903962	19.34825	all.identical
Bradi5g10080.1	-1426.228722	-1426.228722	1	all.identical
Bradi5g10110.1	-910.307577	-909.754952	999	all.identical
Bradi5g10140.2	-182.345477	-182.345477	1.98146	all.identical
Bradi5g10150.1	-2187.015161	-2186.963183	2.4545	all.identical
Bradi5g10250.1	-2533.56517	-2533.56517	1	all.identical
Bradi5g10260.1	-3030.895355	-3030.895355	1	start.omega0.5
Bradi5g10380.1	-3463.627875	-3463.627875	1	all.identical
Bradi5g10390.1	-850.040278	-850.040278	1	all.identical
Bradi5g10400.1	-1049.375793	-1047.969183	15.56945	all.identical
Bradi5g10570.1	-2525.856675	-2525.856675	1	all.identical
Bradi5g10580.1	-1567.829315	-1567.829315	1	all.identical
Bradi5g10670.2	-2543.109395	-2543.109395	1	all.identical
Bradi5g10730.1	-3071.735362	-3071.722307	1.59954	all.identical
Bradi5g10810.1	-2814.496151	-2814.150602	4.57584	all.identical
Bradi5g10930.1	-1967.815602	-1967.815602	1	all.identical
Bradi5g10950.1	-5024.674607	-5024.453221	6.42991	all.identical
Bradi5g10980.1	-4159.320974	-4158.46509	9.95376	all.identical
Bradi5g10990.2	-1561.477526	-1561.477526	1	all.identical
Bradi5g11170.1	-2413.054586	-2413.054586	1	start.omega0.5
Bradi5g11300.1	-2913.505784	-2913.505784	1	all.identical
Bradi5g11330.1	-4892.380992	-4892.380992	1	all.identical
Bradi5g11360.1	-1458.490882	-1458.490882	1	all.identical
Bradi5g11370.1	-2472.924385	-2472.850759	4.84866	all.identical
Bradi5g11630.1	-3350.255984	-3350.255984	1	all.identical
Bradi5g11670.1	-2359.548477	-2359.460178	2.89211	all.identical
Bradi5g11750.1	-2678.996947	-2678.984956	1.64044	all.identical
Bradi5g11780.1	-1657.214214	-1657.214214	1	all.identical
Bradi5g11790.1	-3029.928036	-3029.928036	1	start.omega1.5
Bradi5g11990.1	-2856.944919	-2856.944919	1	start.omega0.5
Bradi5g12100.1	-1740.446236	-1740.446236	1	all.identical
Bradi5g12240.1	-6053.175457	-6053.175457	1	all.identical
Bradi5g12280.1	-3799.571187	-3798.195405	755.27193	start.omega0.5
Bradi5g12360.1	-1079.399946	-1079.399946	1	all.identical
Bradi5g12370.1	-1974.701217	-1973.527963	10.07693	all.identical
Bradi5g12430.1	-1270.05766	-1270.05766	1	all.identical
Bradi5g12570.1	-1984.628069	-1984.628069	1	all.identical
Bradi5g12580.1	-1638.474433	-1638.384476	1.59461	all.identical
Bradi5g12590.1	-887.844829	-887.471639	11.32181	all.identical
Bradi5g12640.1	-2870.137096	-2870.137096	1	all.identical
Bradi5g12660.2	-365.419495	-364.267345	999	all.identical
Bradi5g12740.1	-887.642122	-887.642122	1	all.identical
Bradi5g12800.1	-1407.904422	-1407.904422	1	all.identical
Bradi5g12810.1	-3801.867037	-3801.363855	3.11654	all.identical
Bradi5g12870.1	-2263.089824	-2263.089824	1	all.identical
Bradi5g12880.1	-838.833613	-838.833613	1	all.identical
Bradi5g13070.1	-1718.926459	-1708.337518	998.97058	all.identical
Bradi5g13180.1	-4904.575129	-4902.165575	5.82951	all.identical
Bradi5g13350.2	-3990.526889	-3989.609278	6.84871	all.identical
Bradi5g13370.1	-3249.605487	-3249.605487	1	all.identical
Bradi5g13480.1	-1763.678574	-1763.678574	1	all.identical
Bradi5g13490.1	-2631.446754	-2631.446754	1	all.identical
Bradi5g13570.1	-1755.482539	-1755.482539	1	all.identical
Bradi5g13590.1	-1789.73346	-1789.73346	1	all.identical
Bradi5g13663.1	-1876.178061	-1874.706037	999	all.identical
Bradi5g13680.1	-3027.998537	-3027.998537	1	all.identical
Bradi5g13780.1	-1048.829155	-1048.829155	1	all.identical
Bradi5g13790.1	-3402.282654	-3402.282654	1	start.omega0.5
Bradi5g13810.1	-2188.243248	-2187.827557	6.69404	all.identical
Bradi5g13890.1	-1574.658958	-1574.658958	1	all.identical
Bradi5g13930.1	-1334.875818	-1332.65285	999	all.identical
Bradi5g14060.1	-2028.670815	-2028.670815	1	all.identical
Bradi5g14070.2	-1687.031554	-1687.031554	1	all.identical
Bradi5g14120.1	-1437.974104	-1437.974104	1	all.identical
Bradi5g14160.1	-2342.496424	-2342.496424	1	all.identical
Bradi5g14170.1	-3656.361858	-3654.67496	999	start.omega0.5
Bradi5g14180.1	-3205.839593	-3205.484792	3.17121	all.identical
Bradi5g14210.1	-1166.799066	-1166.799066	1	all.identical
Bradi5g14260.1	-1320.564136	-1319.447611	13.42973	all.identical
Bradi5g14490.1	-3493.032262	-3491.360087	4.65757	all.identical
Bradi5g14510.1	-563.080167	-563.080167	1	all.identical
Bradi5g14560.1	-1012.759145	-1011.28404	10.17227	all.identical
Bradi5g14590.1	-4591.528474	-4588.309993	14.65946	all.identical
Bradi5g14640.1	-3903.358757	-3903.358757	1	all.identical
Bradi5g14750.3	-1305.507537	-1305.507537	1	all.identical
Bradi5g14790.1	-2498.600291	-2495.316722	59.04806	all.identical
Bradi5g14830.1	-1169.324896	-1169.324896	1	all.identical
Bradi5g14850.1	-4718.026049	-4718.026049	1	all.identical
Bradi5g14870.1	-4228.964673	-4228.964673	1	all.identical
Bradi5g14980.1	-4523.057405	-4523.057405	1	all.identical
Bradi5g15090.1	-2594.301712	-2594.301712	1	all.identical
Bradi5g15150.1	-4302.858689	-4302.858689	1	start.omega0.5
Bradi5g15210.1	-2868.270312	-2868.267616	3.82063	all.identical
Bradi5g15220.1	-857.156652	-855.50548	24.14002	all.identical
Bradi5g15270.1	-648.89879	-647.725004	11.64743	all.identical
Bradi5g15300.1	-5395.998808	-5395.500393	4.39419	all.identical
Bradi5g15310.2	-1824.66804	-1824.66804	1	all.identical
Bradi5g15360.1	-3455.007857	-3452.961893	8.08562	all.identical
Bradi5g15390.1	-3109.170393	-3109.170393	1	all.identical
Bradi5g15500.2	-4495.325048	-4495.325048	1	all.identical
Bradi5g15560.1	-1568.400762	-1568.400762	1	all.identical
Bradi5g15580.1	-657.483271	-657.483271	1	all.identical
Bradi5g15710.1	-2603.811744	-2603.811744	1	all.identical
Bradi5g15960.2	-1643.367729	-1643.367729	1	all.identical
Bradi5g16000.1	-3186.918481	-3185.576426	12.68279	all.identical
Bradi5g16060.1	-1938.355174	-1938.355174	1	all.identical
Bradi5g16120.1	-2916.589602	-2915.792513	4.45125	all.identical
Bradi5g16200.1	-1489.789016	-1489.789016	1	all.identical
Bradi5g16280.1	-1374.372939	-1374.372939	1	all.identical
Bradi5g16320.1	-3118.517627	-3118.517627	1	all.identical
Bradi5g16330.2	-1861.745498	-1861.485974	4.81497	all.identical
Bradi5g16340.1	-1267.991714	-1266.097633	29.11852	all.identical
Bradi5g16480.1	-3841.005509	-3841.005509	1	all.identical
Bradi5g16540.1	-2756.374245	-2756.374245	1	all.identical
Bradi5g16550.1	-1402.093877	-1402.093877	1	all.identical
Bradi5g16580.2	-940.936452	-940.936452	1	all.identical
Bradi5g16720.1	-1582.139811	-1581.911034	2.94149	all.identical
Bradi5g16730.1	-2132.689297	-2132.550673	2.37228	all.identical
Bradi5g16840.3	-2509.880145	-2509.880145	1	all.identical
Bradi5g16850.1	-1375.182674	-1375.182674	1	start.omega0.5
Bradi5g16980.1	-4872.094187	-4871.229085	6.78289	all.identical
Bradi5g17020.2	-4502.826331	-4502.826331	1	all.identical
Bradi5g17070.1	-3361.209623	-3361.209623	1	all.identical
Bradi5g17230.1	-5078.21287	-5077.809335	3.77379	all.identical
Bradi5g17240.1	-2000.701461	-1996.786542	998.99978	all.identical
Bradi5g17330.1	-3746.027638	-3745.759242	31.10365	all.identical
Bradi5g17340.2	-4897.276941	-4895.967375	8.57433	all.identical
Bradi5g17360.1	-1142.333343	-1140.061033	999	all.identical
Bradi5g17370.1	-4094.758111	-4094.131486	4.92627	all.identical
Bradi5g17450.1	-5310.725232	-5310.589887	2.59484	all.identical
Bradi5g17500.1	-3234.638505	-3234.632282	1.75201	all.identical
Bradi5g17550.1	-1633.748321	-1633.748321	1	all.identical
Bradi5g17580.1	-902.13579	-902.13579	1	all.identical
Bradi5g17710.1	-2807.311478	-2804.624202	29.79747	all.identical
Bradi5g17740.1	-2084.589303	-2083.14707	9.89274	all.identical
Bradi5g17840.1	-1021.505573	-1021.505573	1	all.identical
Bradi5g17880.1	-3960.792387	-3960.792387	1	start.omega1
Bradi5g17970.1	-2476.833054	-2476.833054	1	all.identical
Bradi5g18000.1	-1370.989913	-1368.319417	999	all.identical
Bradi5g18210.1	-761.047267	-761.047267	1	all.identical
Bradi5g18220.1	-954.615668	-952.302438	46.55219	all.identical
Bradi5g18470.1	-1442.460275	-1442.460275	1	all.identical
Bradi5g18540.1	-4198.019797	-4197.574975	10.32127	all.identical
Bradi5g18610.1	-1086.940013	-1086.940013	1	all.identical
Bradi5g18630.1	-1150.644524	-1150.644524	1	all.identical
Bradi5g18710.1	-527.907774	-527.907774	1	all.identical
Bradi5g18760.1	-3821.905169	-3818.696824	998.99999	all.identical
Bradi5g18800.1	-3695.467228	-3695.467228	1	all.identical
Bradi5g18910.1	-1618.735308	-1618.735308	1	start.omega0.5
Bradi5g18970.1	-1596.531712	-1596.436846	7.21236	all.identical
Bradi5g19000.1	-1022.830298	-1021.872272	999	start.omega0.5
Bradi5g19030.6	-2391.461837	-2391.459897	1.10956	all.identical
Bradi5g19070.1	-2971.34919	-2971.34919	1	all.identical
Bradi5g19160.1	-2354.490797	-2354.490797	1	all.identical
Bradi5g19170.1	-1791.909894	-1791.909037	1.32174	all.identical
Bradi5g19270.1	-942.839056	-942.839056	1	all.identical
Bradi5g19320.1	-2644.93992	-2644.706925	2.36309	all.identical
Bradi5g19430.1	-3941.231783	-3939.326017	16.85079	all.identical
Bradi5g19550.1	-3909.756061	-3909.756061	1	all.identical
Bradi5g19560.1	-6840.199497	-6839.774063	9.06809	all.identical
Bradi5g19840.1	-971.978675	-971.96266	3.48321	all.identical
Bradi5g19970.3	-1816.500329	-1815.649019	5.29895	all.identical
Bradi5g20030.1	-926.569439	-926.569439	1	all.identical
Bradi5g20040.1	-1870.363878	-1870.363878	1	all.identical
Bradi5g20070.1	-1533.152903	-1531.406926	13.83357	all.identical
Bradi5g20150.1	-2914.781121	-2913.949087	22.54389	all.identical
Bradi5g20240.1	-3287.821616	-3287.821616	1	all.identical
Bradi5g20280.1	-1884.405727	-1884.405727	1	all.identical
Bradi5g20300.1	-4032.662041	-4032.662041	1	all.identical
Bradi5g20380.1	-4567.437858	-4567.437858	1	all.identical
Bradi5g20510.1	-5245.970905	-5244.180982	94.67969	all.identical
Bradi5g20620.1	-1041.487145	-1041.487145	1	all.identical
Bradi5g20750.1	-4562.264909	-4561.61852	8.99737	all.identical
Bradi5g20770.1	-2398.720511	-2395.81716	24.4792	all.identical
Bradi5g20780.1	-1731.222142	-1731.222142	1	all.identical
Bradi5g20810.1	-4209.3652	-4209.3652	1	all.identical
Bradi5g20880.1	-2975.095111	-2974.360221	31.02229	all.identical
Bradi5g20890.1	-6260.997871	-6260.949461	1.40176	all.identical
Bradi5g20920.1	-4429.007542	-4426.539151	6.12813	all.identical
Bradi5g20970.1	-2093.693075	-2093.693075	1	all.identical
Bradi5g21040.1	-1591.531278	-1591.531278	1	all.identical
Bradi5g21070.2	-1498.323195	-1498.323195	1	all.identical
Bradi5g21150.1	-4395.445398	-4395.445398	1	all.identical
Bradi5g21260.1	-2381.009792	-2380.850401	3.99459	all.identical
Bradi5g21300.1	-6133.912298	-6133.912298	1	all.identical
Bradi5g21310.1	-2857.860984	-2857.771866	1.79584	all.identical
Bradi5g21330.1	-2945.054683	-2945.054683	1	all.identical
Bradi5g21350.1	-3246.678963	-3244.5218	5.91839	all.identical
Bradi5g21520.2	-810.378988	-810.161221	999	all.identical
Bradi5g21560.1	-2232.202355	-2232.202355	1	all.identical
Bradi5g21570.1	-1010.228904	-1010.228904	1	start.omega0.5
Bradi5g21600.1	-2563.065892	-2563.065892	1	all.identical
Bradi5g21640.1	-825.890755	-825.890671	1	all.identical
Bradi5g21650.1	-4068.579527	-4068.579527	1	all.identical
Bradi5g21660.1	-2453.305288	-2452.956157	10.40143	all.identical
Bradi5g21710.1	-4578.65079	-4578.65079	1	all.identical
Bradi5g21750.1	-5300.167694	-5299.079803	8.69632	all.identical
Bradi5g21780.1	-3907.72924	-3907.72924	1	all.identical
Bradi5g21820.1	-4266.128844	-4266.128844	1	all.identical
Bradi5g21840.1	-1743.559677	-1743.559677	1	all.identical
Bradi5g21850.2	-592.85429	-592.85429	1	all.identical
Bradi5g21890.2	-2388.56697	-2388.56697	1	all.identical
Bradi5g21895.1	-807.481069	-806.62604	999	all.identical
Bradi5g21900.1	-1295.320251	-1294.527287	12.43183	all.identical
Bradi5g21920.1	-1217.477438	-1217.477438	1	all.identical
Bradi5g22000.1	-1466.046105	-1466.046105	1	all.identical
Bradi5g22040.1	-3202.913038	-3202.911907	1.07325	all.identical
Bradi5g22050.1	-2506.254764	-2506.254764	1	all.identical
Bradi5g22100.1	-3807.199802	-3806.971216	11.13624	all.identical
Bradi5g22130.1	-896.591483	-896.591483	1	all.identical
Bradi5g22220.2	-2914.883111	-2914.066257	14.58779	all.identical
Bradi5g22230.1	-1696.868112	-1696.868112	1	all.identical
Bradi5g22290.1	-708.460142	-708.460142	1	all.identical
Bradi5g22310.1	-4923.536802	-4923.536802	1	all.identical
Bradi5g22330.1	-1209.511768	-1209.008212	11.94105	all.identical
Bradi5g22340.1	-1872.584701	-1872.584701	1	all.identical
Bradi5g22400.1	-2054.416251	-2054.416251	1	start.omega0.5
Bradi5g22410.1	-1857.623813	-1857.623813	1	all.identical
Bradi5g22420.1	-1414.104717	-1414.104717	1	all.identical
Bradi5g22430.3	-2859.776942	-2859.47578	1.93263	all.identical
Bradi5g22560.1	-2352.293715	-2352.20145	5.79868	all.identical
Bradi5g22720.1	-2422.843313	-2422.843313	1	all.identical
Bradi5g22730.1	-1389.74845	-1389.74845	1	all.identical
Bradi5g22770.1	-1240.861894	-1240.861894	1	all.identical
Bradi5g22780.1	-3033.218847	-3031.050707	39.28702	all.identical
Bradi5g22900.1	-814.204549	-814.204549	1	all.identical
Bradi5g23130.1	-3280.791145	-3280.791145	1	all.identical
Bradi5g23210.1	-1098.47068	-1097.071797	18.41919	all.identical
Bradi5g23230.1	-5517.439732	-5517.439732	1	start.omega1
Bradi5g23320.1	-6541.631214	-6541.012377	7.41611	all.identical
Bradi5g23330.1	-2417.183697	-2416.691512	6.93551	all.identical
Bradi5g23340.1	-2506.080617	-2504.634894	12.13947	all.identical
Bradi5g23500.1	-3286.732353	-3286.480745	5.3247	all.identical
Bradi5g23790.1	-572.829805	-567.675993	999	start.omega0.5
Bradi5g23880.1	-5087.075449	-5086.8887	2.24382	all.identical
Bradi5g23890.1	-5283.14734	-5283.14734	1	all.identical
Bradi5g23910.1	-2617.178836	-2615.603144	7.45043	all.identical
Bradi5g23940.1	-3760.332934	-3758.958836	13.99809	all.identical
Bradi5g24050.1	-2133.052865	-2132.968464	4.83616	all.identical
Bradi5g24120.2	-3273.302844	-3272.344077	21.73951	all.identical
Bradi5g24160.1	-1220.290304	-1220.290304	1	all.identical
Bradi5g24170.1	-4098.654207	-4098.654207	1	all.identical
Bradi5g24240.1	-2520.03665	-2520.03665	1	all.identical
Bradi5g24370.1	-5217.598807	-5216.798063	6.28479	all.identical
Bradi5g24410.2	-868.934304	-868.934304	1	all.identical
Bradi5g24420.1	-2066.736766	-2064.684132	170.4247	start.omega0.5
Bradi5g24530.1	-1915.842617	-1915.842617	1	start.omega0.5
Bradi5g24550.2	-2300.806531	-2296.7004	76.70287	all.identical
Bradi5g24580.1	-1578.801212	-1578.801212	1	all.identical
Bradi5g24590.1	-1776.493388	-1775.663058	7.35901	all.identical
Bradi5g24600.1	-785.066619	-784.646013	19.14179	all.identical
Bradi5g24610.4	-2731.485757	-2731.456158	5.3389	all.identical
Bradi5g24730.1	-1629.574692	-1629.574692	1	all.identical
Bradi5g24820.1	-3252.249818	-3248.729694	24.41189	all.identical
Bradi5g24850.2	-2041.857573	-2041.857432	1.03758	all.identical
Bradi5g24870.1	-5774.217809	-5774.217809	1	all.identical
Bradi5g24890.1	-1759.558899	-1759.558899	1	all.identical
Bradi5g24930.1	-4289.188793	-4289.188793	1	all.identical
Bradi5g24950.3	-526.177368	-526.177368	1	all.identical
Bradi5g24980.1	-1600.670089	-1600.670089	1	all.identical
Bradi5g25050.1	-2904.277232	-2897.533102	999	all.identical
Bradi5g25070.1	-1751.823025	-1751.823025	1	all.identical
Bradi5g25080.1	-856.945766	-856.945766	1	all.identical
Bradi5g25100.1	-1671.824809	-1670.91027	22.52191	all.identical
Bradi5g25130.3	-808.334308	-805.085106	998.99931	all.identical
Bradi5g25300.1	-2003.056891	-2003.056887	1	start.omega1.5
Bradi5g25310.1	-1159.676409	-1159.676409	1	all.identical
Bradi5g25340.1	-2729.429051	-2723.652175	998.99891	all.identical
Bradi5g25390.1	-2004.138875	-2004.138875	1	all.identical
Bradi5g25450.1	-860.892085	-860.351566	9.63492	all.identical
Bradi5g25480.1	-2182.693345	-2182.693345	1	all.identical
Bradi5g25500.1	-4417.977202	-4417.977202	1	all.identical
Bradi5g25610.1	-3881.668925	-3881.495795	1	start.omega1
Bradi5g25710.1	-1457.234517	-1456.905001	3.64733	all.identical
Bradi5g25730.1	-4916.706048	-4916.467372	1.85592	all.identical
Bradi5g25750.1	-4055.358923	-4054.643794	1	start.omega1
Bradi5g25760.1	-1819.147882	-1819.147882	1	all.identical
Bradi5g25790.1	-3055.16057	-3056.305521	37.57883	start.omega0.5
Bradi5g25850.1	-912.311824	-912.311824	1	all.identical
Bradi5g25920.1	-1732.891833	-1732.891833	1	start.omega0.5
Bradi5g25970.1	-2467.562835	-2463.448388	139.55372	all.identical
Bradi5g25980.1	-2649.756615	-2648.876543	11.67134	all.identical
Bradi5g26000.1	-4518.729119	-4518.368068	3.4334	all.identical
Bradi5g26080.1	-328.592286	-328.592286	1	start.omega1
Bradi5g26140.1	-2332.285725	-2329.578386	13.4992	all.identical
Bradi5g26260.3	-465.815321	-464.992031	9.62245	all.identical
Bradi5g26280.1	-2380.393947	-2379.579428	6.23226	all.identical
Bradi5g26360.1	-4215.421013	-4215.3616	2.19318	all.identical
Bradi5g26410.1	-1689.764294	-1688.109685	25.80119	all.identical
Bradi5g26420.1	-2917.844164	-2917.844164	1	all.identical
Bradi5g26450.1	-2257.684293	-2257.684293	1	all.identical
Bradi5g26460.1	-1284.630696	-1283.983991	6.68413	all.identical
Bradi5g26480.1	-4091.266563	-4085.271976	998.99991	all.identical
Bradi5g26500.1	-596.868507	-596.868507	1	all.identical
Bradi5g26610.1	-1951.005609	-1946.314348	999	all.identical
Bradi5g26620.1	-2663.359762	-2663.359762	1	all.identical
Bradi5g26670.1	-824.234131	-824.234131	1	all.identical
Bradi5g26720.1	-2559.994323	-2558.443604	998.9993	start.omega0.5
Bradi5g26730.1	-5932.332308	-5931.821314	3.20945	all.identical
Bradi5g26820.1	-2548.843911	-2548.031592	5.10242	all.identical
Bradi5g27210.1	-2424.021798	-2423.367444	999	all.identical
Bradi5g27240.1	-1991.728986	-1991.728986	1	all.identical
Bradi5g27270.1	-1533.576009	-1532.801595	24.76174	all.identical
Bradi5g27430.1	-2802.2306	-2801.19126	998.97955	all.identical
Bradi5g27490.1	-3303.511516	-3303.511516	1	all.identical
Bradi5g27500.1	-4009.238867	-4007.675068	12.74316	all.identical
Bradi5g27550.1	-1270.856245	-1270.856245	1	all.identical
Bradi5g27560.1	-1486.728556	-1486.728556	1	all.identical
Bradi5g27580.1	-1917.879012	-1917.88951	1	start.omega0.5
Bradi5g27610.1	-74.277585	-74.277585	1	start.omega0.5
