# Supplementary material for: Evidence for adaptive evolution of low-temperature stress response genes in a Pooideae grass ancestor
Source: New Phytol. 2013 May 23;199(4):1060–8. doi: 10.1111/nph.12337 (PMC3840698; doi:10.1111/nph.12337)
Supplement: Table S4 — Codeml results for the branch-site test on the most recent common ancestor of core Pooideae (CP stem) [file nph0199-1060-sd5.txt]

# Column names in table are defined as: 
# Tree.id = Brachypodium gene ortholog
# Hypotheses.No.selection = log likelihood assuming no positive selection
# Hypotheses.Selection = log likelihood allowing for positive selection
# w2 = omega point estimate for foreground branch (CP ancestral)
# starting.omega = starting omega value used to estimate log likelihood Hypotheses.Selection and w2.

Tree.id	Hypotheses.No.selection	Hypotheses.Selection	w2	starting.omega
Bradi1g00450.1	-3304.11372	-3304.11372	1	all.identical
Bradi1g00460.1	-6021.228618	-6020.970018	3.72679	all.identical
Bradi1g00560.2	-6280.151173	-6278.831329	10.32981	all.identical
Bradi1g00750.1	-3169.955735	-3169.955735	1	all.identical
Bradi1g00830.1	-1547.080277	-1547.080277	1	all.identical
Bradi1g00860.3	-2577.232997	-2577.232997	1	all.identical
Bradi1g00920.1	-1987.425298	-1986.950056	7.33908	all.identical
Bradi1g00940.1	-2713.486477	-2713.486477	1	all.identical
Bradi1g00990.1	-4400.851626	-4400.851626	1	all.identical
Bradi1g01000.1	-1293.828621	-1293.828621	1	start.omega0.5
Bradi1g01070.1	-2561.508217	-2560.72414	20.69749	all.identical
Bradi1g01090.1	-3771.614433	-3771.614433	1	all.identical
Bradi1g01100.1	-1631.074567	-1631.074567	1	start.omega0.5
Bradi1g01130.1	-1120.055636	-1120.055635	1	start.omega0.5
Bradi1g01140.1	-6299.668988	-6299.668988	1	all.identical
Bradi1g01290.1	-1719.605537	-1719.605537	12.21676	all.identical
Bradi1g01530.1	-2397.470862	-2397.470862	1	all.identical
Bradi1g01580.1	-1651.262643	-1651.109963	999	start.omega0.5
Bradi1g01600.1	-1113.749515	-1113.749515	1	all.identical
Bradi1g01670.1	-3773.484376	-3772.194917	9.39759	all.identical
Bradi1g01720.1	-1861.589469	-1861.589469	1	all.identical
Bradi1g01740.1	-2073.204026	-2073.204026	1	start.omega1
Bradi1g01750.1	-845.695961	-845.685317	999	all.identical
Bradi1g01840.1	-4293.38214	-4293.38214	1	all.identical
Bradi1g01870.1	-1861.750135	-1859.800033	103.995	all.identical
Bradi1g01880.1	-3014.178021	-3014.178021	1	all.identical
Bradi1g01900.1	-2119.753337	-2119.753337	1	all.identical
Bradi1g01970.1	-3407.617597	-3407.617597	1	all.identical
Bradi1g02010.1	-409.388486	-409.386876	1.43711	all.identical
Bradi1g02020.1	-2400.230962	-2400.230962	1	start.omega1
Bradi1g02170.1	-2100.731176	-2100.731176	1	all.identical
Bradi1g02280.1	-8074.904387	-8074.412992	11.29391	all.identical
Bradi1g02450.2	-5150.587583	-5150.587583	1	all.identical
Bradi1g02490.1	-978.228782	-978.228782	1	start.omega0.5
Bradi1g02510.1	-7723.28768	-7721.275949	10.08387	all.identical
Bradi1g02570.2	-1573.11796	-1573.11796	1	all.identical
Bradi1g02590.2	-1575.075881	-1575.075881	1	all.identical
Bradi1g02610.1	-962.741183	-962.741183	1	all.identical
Bradi1g02740.1	-3608.019784	-3607.972571	6.58688	start.omega1
Bradi1g02770.1	-1164.311968	-1164.311968	1	all.identical
Bradi1g02800.1	-2056.722038	-2056.683321	1.93918	all.identical
Bradi1g02810.1	-4624.997736	-4624.997736	1	all.identical
Bradi1g02920.1	-3941.747359	-3941.387165	2.30663	all.identical
Bradi1g02930.1	-829.628464	-829.628464	1	start.omega0.5
Bradi1g02990.1	-2051.573385	-2051.573385	1	all.identical
Bradi1g03030.1	-5413.471755	-5413.471755	1	all.identical
Bradi1g03050.1	-1941.218563	-1940.379749	999	all.identical
Bradi1g03130.1	-1521.349093	-1521.349093	1	start.omega1
Bradi1g03160.1	-1798.347965	-1798.347965	1	all.identical
Bradi1g03180.1	-3755.64351	-3755.643509	1	start.omega0.5
Bradi1g03220.1	-1550.657678	-1550.657678	1	all.identical
Bradi1g03250.2	-4357.245537	-4355.938674	23.94651	all.identical
Bradi1g03260.1	-4399.554217	-4392.368956	999	all.identical
Bradi1g03380.1	-1876.106106	-1876.101492	1.76524	all.identical
Bradi1g03470.1	-2865.318542	-2865.318542	1	all.identical
Bradi1g03570.1	-447.02104	-447.02104	1	all.identical
Bradi1g03590.1	-2988.851871	-2988.851871	1	all.identical
Bradi1g03610.1	-2261.387501	-2261.387501	1	all.identical
Bradi1g03620.1	-5379.603404	-5377.65138	17.2453	all.identical
Bradi1g03650.1	-2415.02493	-2414.922769	999	start.omega0.5
Bradi1g03660.1	-1253.092304	-1253.021622	999	start.omega0.5
Bradi1g03750.1	-1680.729009	-1680.729009	1	all.identical
Bradi1g03760.1	-1130.201105	-1129.886017	30.20731	all.identical
Bradi1g03800.1	-2579.358314	-2578.991671	1	start.omega1
Bradi1g03860.1	-3329.145939	-3329.145939	1	all.identical
Bradi1g03880.1	-2390.405751	-2390.405751	1	all.identical
Bradi1g03910.1	-3067.004892	-3067.004892	1	all.identical
Bradi1g03930.1	-1229.253793	-1229.227357	999	start.omega1
Bradi1g04030.1	-1950.096678	-1949.739152	4.61368	all.identical
Bradi1g04060.1	-2389.141342	-2388.84199	26.45806	all.identical
Bradi1g04080.1	-2405.446612	-2405.446612	1	start.omega0.5
Bradi1g04120.2	-2302.780757	-2302.780757	1	all.identical
Bradi1g04130.2	-609.595129	-604.606017	999	start.omega2
Bradi1g04140.1	-5337.652485	-5337.652485	1	all.identical
Bradi1g04150.1	-1528.962103	-1528.094105	35.53812	all.identical
Bradi1g04210.2	-1042.849268	-1042.849268	1	all.identical
Bradi1g04250.1	-1650.29042	-1650.29042	1	all.identical
Bradi1g04300.1	-5235.469341	-5232.802917	109.78353	all.identical
Bradi1g04310.1	-1914.263298	-1914.263298	1	start.omega0.5
Bradi1g04330.1	-1375.912513	-1375.912513	1	all.identical
Bradi1g04520.1	-2521.099869	-2521.099869	1	all.identical
Bradi1g04540.1	-167.33896	-167.338959	1	all.identical
Bradi1g04570.1	-2886.903281	-2886.903281	1	all.identical
Bradi1g04660.1	-1753.469205	-1753.469205	1	all.identical
Bradi1g04710.3	-2249.604364	-2248.126423	29.29413	all.identical
Bradi1g04800.1	-967.325326	-967.322475	2.84566	start.omega1
Bradi1g04830.1	-1070.34532	-1070.34532	1	all.identical
Bradi1g04840.1	-1527.631464	-1527.631464	1	all.identical
Bradi1g04980.1	-1690.887734	-1690.660249	999	start.omega0.5
Bradi1g05130.1	-3481.578807	-3481.578807	1	all.identical
Bradi1g05150.2	-798.044338	-798.044338	1	all.identical
Bradi1g05240.1	-3669.52206	-3669.52206	1	start.omega0.5
Bradi1g05260.1	-2189.168072	-2189.168072	1	all.identical
Bradi1g05320.1	-939.850187	-939.812352	2.87244	start.omega0.5
Bradi1g05360.1	-1821.09879	-1821.09879	1	start.omega0.5
Bradi1g05390.1	-3866.044491	-3866.044469	2.17774	start.omega1
Bradi1g05420.2	-154.166715	-154.166715	2.28305	all.identical
Bradi1g05490.1	-1035.514468	-1035.514468	1	all.identical
Bradi1g05560.1	-1498.169153	-1497.653615	18.44353	all.identical
Bradi1g05610.1	-1767.817913	-1767.812736	2.97332	all.identical
Bradi1g05660.1	-45.018007	-45.006548	1	start.omega1
Bradi1g05740.1	-1469.746311	-1469.746311	1	all.identical
Bradi1g05752.1	-519.252228	-519.252228	1	all.identical
Bradi1g05758.1	-593.184656	-593.184656	1	all.identical
Bradi1g05770.1	-1750.251949	-1750.251949	1	all.identical
Bradi1g05780.1	-652.163439	-652.163439	1	start.omega0.5
Bradi1g05950.1	-5964.61079	-5964.609182	1.28488	all.identical
Bradi1g05970.1	-3649.142176	-3649.018875	4.25371	all.identical
Bradi1g06070.1	-2784.720537	-2784.720537	1	all.identical
Bradi1g06080.1	-3017.149008	-3017.148806	1.11299	all.identical
Bradi1g06110.1	-1735.857706	-1735.857706	1	all.identical
Bradi1g06230.1	-1800.836027	-1800.836027	1	all.identical
Bradi1g06250.1	-2133.734713	-2133.734713	1	all.identical
Bradi1g06310.1	-5795.819879	-5793.876591	64.54025	all.identical
Bradi1g06320.1	-1648.810023	-1648.810023	1	all.identical
Bradi1g06340.1	-3654.014995	-3649.863712	29.51626	all.identical
Bradi1g06430.1	-2948.378371	-2948.378371	1	all.identical
Bradi1g06510.2	-869.724699	-869.724699	1	all.identical
Bradi1g06540.1	-2471.866645	-2471.866645	1	all.identical
Bradi1g06570.1	-3524.067099	-3524.067099	1	all.identical
Bradi1g06580.1	-626.671175	-626.534675	999	start.omega0.5
Bradi1g06670.1	-1393.407817	-1393.407817	1	all.identical
Bradi1g06700.1	-2126.211566	-2126.211261	1.07147	all.identical
Bradi1g06750.1	-2141.492804	-2141.492804	1	all.identical
Bradi1g06790.2	-1908.431073	-1908.431073	1	all.identical
Bradi1g06810.1	-930.651444	-930.651444	1	start.omega1
Bradi1g06930.1	-1123.801788	-1123.801788	1	all.identical
Bradi1g07070.1	-2092.05599	-2092.05599	1	all.identical
Bradi1g07080.1	-1113.935068	-1113.935068	1	all.identical
Bradi1g07150.1	-1814.789022	-1814.789022	1	all.identical
Bradi1g07170.1	-3016.404511	-3016.395937	1.475	all.identical
Bradi1g07190.1	-1241.5892	-1241.565842	999	start.omega1.5
Bradi1g07220.1	-3337.648472	-3337.648472	1	all.identical
Bradi1g07270.1	-1605.876214	-1605.876214	1	all.identical
Bradi1g07340.1	-4743.018016	-4743.018016	1	start.omega1
Bradi1g07360.1	-2372.829209	-2372.829209	1	start.omega1
Bradi1g07370.1	-1021.433942	-1021.433942	1	all.identical
Bradi1g07390.1	-2771.064493	-2771.064493	1	all.identical
Bradi1g07490.1	-2666.865742	-2665.10836	151.32754	all.identical
Bradi1g07530.3	-795.635183	-791.703821	999	all.identical
Bradi1g07550.1	-1960.099071	-1959.87121	999	start.omega1
Bradi1g07620.1	-1651.368785	-1651.368785	1	all.identical
Bradi1g07650.1	-1822.825318	-1822.825318	1	all.identical
Bradi1g07760.1	-1198.965334	-1198.965334	1	all.identical
Bradi1g07780.1	-1426.288155	-1426.288155	1	all.identical
Bradi1g07820.1	-346.870674	-346.870674	1	all.identical
Bradi1g07830.1	-128.524078	-128.524078	2.13713	start.omega0.5
Bradi1g07910.1	-793.0022	-793.0022	1	all.identical
Bradi1g07920.1	-946.177412	-946.177412	1	all.identical
Bradi1g07950.1	-1957.596185	-1957.596185	1	all.identical
Bradi1g07960.1	-3091.328541	-3091.328541	1	all.identical
Bradi1g08020.1	-1843.183232	-1843.183232	1	all.identical
Bradi1g08060.1	-2985.27717	-2985.27717	1	all.identical
Bradi1g08070.1	-3180.992495	-3180.992495	1	all.identical
Bradi1g08240.1	-2462.768542	-2462.768542	1	all.identical
Bradi1g08280.1	-4155.189191	-4151.022031	999	start.omega0.5
Bradi1g08340.1	-2100.301347	-2100.300997	1.14934	all.identical
Bradi1g08380.3	-2515.275957	-2513.735901	68.88107	all.identical
Bradi1g08400.1	-5340.990992	-5340.985831	2.74609	all.identical
Bradi1g08440.2	-941.374651	-941.374651	1	start.omega1
Bradi1g08470.1	-2533.908415	-2533.908415	1	all.identical
Bradi1g08480.1	-1792.542626	-1792.542626	1	all.identical
Bradi1g08540.1	-5750.313582	-5750.313582	1	all.identical
Bradi1g08550.2	-5347.850856	-5347.850856	1	all.identical
Bradi1g08660.2	-3548.400021	-3548.400021	1	all.identical
Bradi1g08760.1	-2443.126614	-2443.126614	1	all.identical
Bradi1g08780.1	-5511.26133	-5511.26133	1	all.identical
Bradi1g08810.1	-4621.405989	-4621.405989	1	all.identical
Bradi1g08880.1	-1837.764816	-1836.587079	13.03878	all.identical
Bradi1g08930.1	-2027.905062	-2027.905062	1	all.identical
Bradi1g09030.1	-3891.856846	-3891.856846	1	all.identical
Bradi1g09100.1	-4036.880404	-4036.880404	1	start.omega0.5
Bradi1g09120.1	-865.901032	-865.901032	1	all.identical
Bradi1g09200.1	-1853.52375	-1853.52375	1	all.identical
Bradi1g09300.3	-4068.983402	-4068.983402	1	start.omega0.5
Bradi1g09370.1	-693.445221	-693.445221	1	all.identical
Bradi1g09380.1	-1490.388196	-1490.388196	1	all.identical
Bradi1g09390.1	-2169.060026	-2169.060026	1	all.identical
Bradi1g09440.1	-1556.487375	-1556.487375	1	all.identical
Bradi1g09460.1	-3996.649817	-3996.649817	1	all.identical
Bradi1g09530.1	-254.151203	-254.151203	1	all.identical
Bradi1g09550.1	-1289.456724	-1288.796427	999	all.identical
Bradi1g09660.1	-1974.397323	-1974.397323	1	all.identical
Bradi1g09680.1	-449.951942	-449.932953	1.59263	all.identical
Bradi1g09800.1	-2636.016827	-2635.435722	16.04502	all.identical
Bradi1g09900.1	-2599.954165	-2599.909142	5.01155	all.identical
Bradi1g09910.1	-2182.123847	-2182.123847	1	all.identical
Bradi1g09930.1	-1086.070327	-1082.087106	999	all.identical
Bradi1g09950.1	-905.511	-905.511	1	all.identical
Bradi1g09960.1	-1564.401798	-1564.401798	1	all.identical
Bradi1g09970.1	-2915.916433	-2915.916433	1	all.identical
Bradi1g10000.1	-1804.877602	-1804.877602	1	all.identical
Bradi1g10120.1	-2654.032656	-2653.9538	87.82608	start.omega1
Bradi1g10170.1	-2075.700082	-2075.700082	1	all.identical
Bradi1g10180.2	-1285.810034	-1285.810034	1	start.omega0.5
Bradi1g10190.1	-1392.788602	-1392.788602	1	all.identical
Bradi1g10250.1	-955.325219	-955.325219	1	all.identical
Bradi1g10270.1	-2878.267379	-2877.316264	145.0894	all.identical
Bradi1g10300.1	-1625.925894	-1625.628734	999	start.omega1
Bradi1g10340.1	-1607.173454	-1607.046203	3.80305	all.identical
Bradi1g10370.1	-3868.077293	-3868.077293	1	all.identical
Bradi1g10490.1	-5628.949153	-5628.949153	1	all.identical
Bradi1g10520.1	-5609.393317	-5609.3435	2.78274	all.identical
Bradi1g10530.1	-4172.258328	-4171.683673	19.05837	start.omega1.5
Bradi1g10540.1	-2616.762904	-2616.162004	4.51772	all.identical
Bradi1g10550.1	-483.247802	-483.247802	1	all.identical
Bradi1g10580.1	-719.095546	-719.095546	1	all.identical
Bradi1g10640.1	-3697.351601	-3697.351601	1	all.identical
Bradi1g10660.1	-1920.301447	-1920.301447	1	all.identical
Bradi1g10720.1	-1256.814692	-1256.814692	1	all.identical
Bradi1g10760.1	-2100.268308	-2100.258557	2.27927	all.identical
Bradi1g10970.1	-1609.096664	-1609.096661	1	start.omega0.5
Bradi1g10990.1	-1460.144567	-1459.740092	5.43283	all.identical
Bradi1g11040.1	-2547.553191	-2547.553191	1	start.omega0.5
Bradi1g11070.1	-3852.504185	-3852.504185	1	start.omega0.5
Bradi1g11080.1	-1185.944587	-1185.944587	1	start.omega0.5
Bradi1g11110.2	-1484.221746	-1484.221746	1	all.identical
Bradi1g11130.1	-1106.099356	-1106.099356	1	all.identical
Bradi1g11150.1	-2964.702796	-2963.032046	43.75798	start.omega1
Bradi1g11180.1	-2068.570211	-2068.570211	1	start.omega1
Bradi1g11280.1	-1666.871475	-1666.871475	1	all.identical
Bradi1g11300.1	-1893.178877	-1890.973677	1	start.omega1
Bradi1g11340.1	-2609.415097	-2609.415097	1	all.identical
Bradi1g11380.2	-495.201764	-495.201764	1	all.identical
Bradi1g11430.1	-3537.612368	-3533.19084	85.70168	all.identical
Bradi1g11440.1	-5061.433837	-5061.370129	11.85851	all.identical
Bradi1g11500.1	-3310.871514	-3310.871514	1	all.identical
Bradi1g11520.2	-983.860186	-983.860186	1	all.identical
Bradi1g11530.1	-1350.237474	-1350.237474	1	all.identical
Bradi1g11640.1	-1105.559335	-1105.559335	1	all.identical
Bradi1g11670.1	-7322.818299	-7307.251482	44.39833	all.identical
Bradi1g11700.1	-1352.930798	-1352.930798	1	all.identical
Bradi1g11760.1	-3443.331068	-3443.331068	1	all.identical
Bradi1g11800.2	-2215.464908	-2215.464908	1	all.identical
Bradi1g11920.1	-2302.034307	-2301.95576	1.80053	all.identical
Bradi1g11980.1	-580.834791	-580.826715	18.29349	start.omega2
Bradi1g12110.1	-692.843637	-692.843637	1	all.identical
Bradi1g12140.1	-6313.429386	-6313.429386	1	all.identical
Bradi1g12170.1	-1509.878796	-1509.878796	1	all.identical
Bradi1g12180.1	-2546.828156	-2546.828156	1	start.omega0.5
Bradi1g12190.1	-3697.922416	-3697.922416	1	all.identical
Bradi1g12230.1	-613.695773	-605.361185	999	all.identical
Bradi1g12250.1	-1932.81473	-1932.72077	999	start.omega0.5
Bradi1g12260.1	-956.229325	-956.229325	1	all.identical
Bradi1g12460.1	-3128.836438	-3128.836438	1	all.identical
Bradi1g12510.1	-5945.471861	-5945.428882	2.24254	all.identical
Bradi1g12550.2	-3155.418485	-3155.418485	1	start.omega1
Bradi1g12660.1	-2104.983802	-2102.542851	48.5361	all.identical
Bradi1g12810.1	-2344.023014	-2344.023014	1	all.identical
Bradi1g12820.1	-1178.933094	-1178.933047	1	start.omega0.5
Bradi1g12870.1	-1336.082107	-1335.353818	999	all.identical
Bradi1g12890.1	-1564.499951	-1564.499951	1	all.identical
Bradi1g12910.1	-3138.150145	-3138.150145	1	start.omega0.5
Bradi1g12920.1	-2567.974037	-2567.974037	1	all.identical
Bradi1g12940.1	-482.536007	-482.536007	1	all.identical
Bradi1g13160.1	-2123.898266	-2123.898266	1	all.identical
Bradi1g13180.1	-5167.709106	-5167.607305	3.88034	all.identical
Bradi1g13190.1	-990.377075	-990.377075	1	all.identical
Bradi1g13310.1	-3604.117589	-3604.117589	1	all.identical
Bradi1g13340.1	-1029.92791	-1029.92791	1	all.identical
Bradi1g13350.1	-959.865004	-959.862257	3.3561	all.identical
Bradi1g13440.1	-1771.63451	-1771.63451	1	start.omega0.5
Bradi1g13450.1	-2835.965071	-2835.965071	1	all.identical
Bradi1g13470.1	-1902.403072	-1902.403072	1	all.identical
Bradi1g13480.1	-1425.269637	-1425.269637	1	start.omega0.5
Bradi1g13500.2	-1129.040118	-1129.040118	1	start.omega1
Bradi1g13510.1	-1604.823886	-1604.823886	1	start.omega1
Bradi1g13520.1	-4481.470031	-4481.422959	6.64111	all.identical
Bradi1g13580.1	-3122.360308	-3122.360308	1	all.identical
Bradi1g13590.1	-1859.791567	-1859.791567	1	all.identical
Bradi1g13640.1	-2546.193067	-2546.193067	1	all.identical
Bradi1g13650.3	-2785.003356	-2784.590299	30.16189	all.identical
Bradi1g13670.1	-1180.645833	-1180.645833	1	all.identical
Bradi1g13770.1	-1361.92324	-1361.92324	1	all.identical
Bradi1g13850.1	-6983.106545	-6982.963035	6.27956	all.identical
Bradi1g13870.1	-1467.608194	-1467.608194	1	all.identical
Bradi1g13900.1	-3232.390986	-3232.390986	1	all.identical
Bradi1g13910.1	-5643.923635	-5643.923635	1	start.omega1
Bradi1g13950.1	-1828.795961	-1828.795961	1	all.identical
Bradi1g13960.1	-2028.579198	-2028.579198	1	all.identical
Bradi1g13970.4	-1643.643664	-1643.603715	4.90104	all.identical
Bradi1g14020.1	-2571.844718	-2571.844718	1	all.identical
Bradi1g14040.1	-3759.190953	-3758.418	999	start.omega0.5
Bradi1g14160.1	-2131.921593	-2131.921593	1	start.omega1
Bradi1g14220.1	-880.546686	-880.546686	1	start.omega1.5
Bradi1g14250.1	-1541.712736	-1541.712736	1	all.identical
Bradi1g14320.1	-2177.753631	-2177.753631	1	all.identical
Bradi1g14340.1	-1341.026182	-1341.026182	1	all.identical
Bradi1g14360.1	-4125.45098	-4122.345378	7.47028	all.identical
Bradi1g14370.1	-551.684022	-551.679069	4.58671	all.identical
Bradi1g14430.1	-3344.623203	-3342.984084	998.99959	start.omega1
Bradi1g14450.1	-1631.531023	-1631.531023	1	start.omega1
Bradi1g14590.1	-3580.598419	-3580.598419	1	all.identical
Bradi1g14660.1	-888.142621	-888.045445	999	start.omega1
Bradi1g14670.1	-783.483186	-783.396449	8.19926	start.omega1
Bradi1g14710.1	-4060.344841	-4060.344841	1	all.identical
Bradi1g14770.1	-6588.544924	-6588.544924	1	all.identical
Bradi1g14830.1	-1300.597425	-1300.597425	1	all.identical
Bradi1g14850.1	-1702.635186	-1702.635186	1	all.identical
Bradi1g14900.1	-3754.63217	-3751.440954	274.52447	all.identical
Bradi1g14940.1	-4056.766289	-4056.766289	1	all.identical
Bradi1g15010.1	-2487.383216	-2487.383216	1	all.identical
Bradi1g15050.1	-1435.845108	-1435.845108	1.78652	all.identical
Bradi1g15060.1	-2179.729058	-2179.729058	1	all.identical
Bradi1g15090.1	-447.819468	-447.819468	1	all.identical
Bradi1g15140.1	-5176.848805	-5176.848805	1	all.identical
Bradi1g15180.1	-1415.7988	-1415.749104	999	start.omega2
Bradi1g15260.1	-2323.051578	-2323.051578	1	all.identical
Bradi1g15270.1	-1365.165103	-1365.165103	1	all.identical
Bradi1g15300.3	-1308.046659	-1308.046659	1	all.identical
Bradi1g15330.1	-868.946054	-868.946054	1	all.identical
Bradi1g15360.1	-2920.615955	-2920.615955	1	all.identical
Bradi1g15370.2	-2220.705897	-2217.915646	95.18143	all.identical
Bradi1g15400.1	-2526.905589	-2526.905589	1	start.omega1
Bradi1g15590.1	-3009.256973	-3009.256517	1.08651	start.omega0.5
Bradi1g15610.1	-3741.715507	-3741.715507	1	all.identical
Bradi1g15710.1	-1497.83959	-1497.83959	1	all.identical
Bradi1g15730.1	-1485.248675	-1485.219474	1.76471	all.identical
Bradi1g15780.1	-4423.673755	-4423.673755	1	start.omega0.5
Bradi1g15800.1	-4993.857228	-4993.857228	1	all.identical
Bradi1g15810.1	-1029.772573	-1026.704749	999	all.identical
Bradi1g15830.1	-2776.388341	-2773.663273	546.07554	all.identical
Bradi1g15850.1	-1618.665229	-1618.665229	1	all.identical
Bradi1g15900.1	-3229.48859	-3229.356984	999	start.omega1
Bradi1g15940.1	-1558.972215	-1558.972215	1	all.identical
Bradi1g15960.1	-488.019995	-487.833103	999	all.identical
Bradi1g15970.1	-3664.732876	-3664.732876	1	start.omega0.5
Bradi1g16120.1	-3207.918536	-3206.687448	27.53031	all.identical
Bradi1g16190.1	-7126.824964	-7126.824964	1	all.identical
Bradi1g16210.1	-3237.724576	-3237.724576	1	all.identical
Bradi1g16240.1	-2190.519442	-2190.519442	1	all.identical
Bradi1g16500.1	-675.810815	-675.810815	1	start.omega0.5
Bradi1g16510.1	-2064.771161	-2064.771161	1	all.identical
Bradi1g16570.1	-9258.58625	-9258.58625	1	all.identical
Bradi1g16590.1	-6259.676919	-6259.676919	1	all.identical
Bradi1g16620.1	-3506.778596	-3506.778596	1	all.identical
Bradi1g16770.1	-1844.822696	-1844.822696	1	all.identical
Bradi1g17080.1	-4776.758015	-4776.758015	1	all.identical
Bradi1g17190.1	-1038.811969	-1038.811969	1	start.omega0.5
Bradi1g17220.1	-927.141662	-927.141662	1	all.identical
Bradi1g17340.1	-2177.373566	-2177.373566	1	all.identical
Bradi1g17410.1	-5052.803753	-5052.803753	1	start.omega0.5
Bradi1g17430.1	-2308.872554	-2308.001379	210.80588	all.identical
Bradi1g17460.1	-671.482881	-668.068491	999	start.omega1.5
Bradi1g17510.1	-2950.793257	-2950.793257	1	all.identical
Bradi1g17580.1	-937.199932	-937.199932	1	all.identical
Bradi1g17590.1	-5225.116212	-5225.116212	1	all.identical
Bradi1g17680.1	-2917.062312	-2917.062312	1	all.identical
Bradi1g17700.1	-1007.901116	-1007.901116	1	all.identical
Bradi1g17730.1	-2144.108818	-2144.108818	1	all.identical
Bradi1g17820.1	-4578.305342	-4578.305342	1	all.identical
Bradi1g17950.1	-3385.14534	-3385.14534	1	all.identical
Bradi1g17970.1	-1362.486418	-1357.698462	999	all.identical
Bradi1g18040.1	-1012.065122	-1012.065122	1	all.identical
Bradi1g18070.7	-2397.224827	-2397.224827	1	all.identical
Bradi1g18080.1	-1520.76306	-1520.76306	1	all.identical
Bradi1g18130.1	-782.569	-782.569	1	all.identical
Bradi1g18340.2	-1439.449436	-1436.957755	44.81901	all.identical
Bradi1g18360.1	-4603.038203	-4603.038203	1	all.identical
Bradi1g18500.1	-3182.515198	-3182.515198	1	all.identical
Bradi1g18550.2	-4193.997617	-4193.997617	1	all.identical
Bradi1g18600.1	-5411.689895	-5411.328212	11.96004	all.identical
Bradi1g18650.1	-1426.023325	-1426.023325	1	all.identical
Bradi1g18710.1	-2113.437081	-2112.533496	19.29752	all.identical
Bradi1g18790.2	-2427.848593	-2427.848593	1	all.identical
Bradi1g18800.1	-3339.0609	-3339.0609	1	all.identical
Bradi1g18900.1	-876.667131	-876.667131	1	start.omega0.5
Bradi1g18910.1	-3138.790664	-3138.790664	1	all.identical
Bradi1g18930.1	-4020.990221	-4020.990221	1	all.identical
Bradi1g18980.1	-887.330951	-887.330951	1	all.identical
Bradi1g19010.1	-2206.84651	-2205.263048	33.40242	all.identical
Bradi1g19050.1	-2623.600631	-2623.600631	3.61354	all.identical
Bradi1g19140.1	-2096.13302	-2090.08511	92.9881	all.identical
Bradi1g19210.1	-5074.872215	-5074.872215	1	start.omega1
Bradi1g19220.1	-7234.841873	-7234.700833	183.07359	start.omega1.5
Bradi1g19230.1	-3274.071816	-3271.017366	30.24379	all.identical
Bradi1g19270.1	-4006.790095	-4006.705749	1.62999	all.identical
Bradi1g19280.1	-2210.82233	-2210.82233	1	all.identical
Bradi1g19340.1	-2309.296091	-2309.296091	1	all.identical
Bradi1g19380.1	-2768.473042	-2768.4416	2.39833	all.identical
Bradi1g19550.2	-1210.180311	-1210.180311	1	all.identical
Bradi1g19570.1	-2818.700597	-2818.700597	1	all.identical
Bradi1g19690.1	-885.072553	-885.072553	1	all.identical
Bradi1g19710.1	-1288.453263	-1288.453263	1	all.identical
Bradi1g19790.1	-7950.224044	-7949.681499	6.60554	all.identical
Bradi1g19800.2	-2277.355823	-2277.355823	1	all.identical
Bradi1g19810.1	-1833.788305	-1833.788305	1	all.identical
Bradi1g19830.1	-1300.187998	-1298.212475	28.60733	all.identical
Bradi1g19920.1	-2838.910101	-2838.910101	1	all.identical
Bradi1g19950.1	-1451.959971	-1451.959971	1	all.identical
Bradi1g19960.1	-1902.910688	-1902.910688	1	all.identical
Bradi1g20080.1	-1757.242311	-1757.242311	1	all.identical
Bradi1g20170.1	-7609.635063	-7609.635063	1	all.identical
Bradi1g20180.1	-990.733917	-990.733917	1	all.identical
Bradi1g20270.1	-3652.007024	-3652.007024	1	all.identical
Bradi1g20280.1	-2016.721714	-2015.298904	78.15045	all.identical
Bradi1g20300.1	-1974.79727	-1974.79727	1	all.identical
Bradi1g20360.1	-986.793604	-986.793604	1	all.identical
Bradi1g20370.1	-1917.464033	-1917.450487	3.23648	all.identical
Bradi1g20390.1	-1044.317124	-1044.317124	1	all.identical
Bradi1g20410.1	-2656.064711	-2656.059259	1.59541	all.identical
Bradi1g20440.1	-1841.474775	-1841.474775	1	all.identical
Bradi1g20490.3	-2978.699207	-2976.277964	52.37145	all.identical
Bradi1g20560.2	-2755.705617	-2755.705617	1	all.identical
Bradi1g20620.1	-2640.172551	-2640.172551	1	all.identical
Bradi1g20630.1	-2884.740023	-2884.740023	1	all.identical
Bradi1g20640.1	-1833.824309	-1833.824309	1	all.identical
Bradi1g20670.1	-1644.218186	-1644.218186	1	all.identical
Bradi1g20700.1	-1296.890639	-1296.890639	1	all.identical
Bradi1g20750.1	-8849.319837	-8849.319837	1	all.identical
Bradi1g20770.1	-3348.347626	-3348.347626	1	all.identical
Bradi1g20790.1	-3714.544754	-3714.499712	1.94424	all.identical
Bradi1g20820.1	-1121.481352	-1118.86151	999	all.identical
Bradi1g20830.2	-3729.481862	-3729.481862	1	all.identical
Bradi1g20840.1	-2277.76491	-2277.76404	1.11265	start.omega0.5
Bradi1g20860.1	-3893.112832	-3890.008732	120.78521	all.identical
Bradi1g21070.1	-1425.813656	-1424.812574	42.86532	all.identical
Bradi1g21200.1	-1258.214912	-1258.214912	1	all.identical
Bradi1g21260.1	-1533.418272	-1533.418272	1	all.identical
Bradi1g21310.2	-3042.237909	-3039.618841	25.23303	all.identical
Bradi1g21330.1	-1830.301658	-1830.301658	1	all.identical
Bradi1g21350.1	-1131.335223	-1131.280784	3.06824	all.identical
Bradi1g21440.1	-3933.099732	-3933.099732	1	all.identical
Bradi1g21770.1	-1095.930439	-1095.540162	9.83204	all.identical
Bradi1g22060.1	-2052.499107	-2052.499107	1	all.identical
Bradi1g22110.1	-2192.424245	-2192.405859	3.44065	all.identical
Bradi1g22170.1	-399.504584	-399.504584	1	all.identical
Bradi1g22240.1	-4045.065737	-4045.053254	1.66882	all.identical
Bradi1g22300.1	-3997.250068	-3997.250068	1	all.identical
Bradi1g22510.2	-3185.26584	-3185.26584	1	all.identical
Bradi1g22520.1	-2527.760783	-2527.760783	1	all.identical
Bradi1g22660.1	-3584.017498	-3582.83752	19.9673	all.identical
Bradi1g22690.1	-2540.642325	-2540.638677	1.52746	all.identical
Bradi1g22840.1	-3083.312712	-3083.312712	1	all.identical
Bradi1g22850.1	-1383.374628	-1383.011635	999	all.identical
Bradi1g23090.1	-2795.437005	-2795.437005	1	all.identical
Bradi1g23100.1	-1804.972558	-1803.988913	1	start.omega1
Bradi1g23140.1	-1083.131657	-1083.131656	1	start.omega1
Bradi1g23160.1	-1353.488317	-1353.488317	1	all.identical
Bradi1g23250.1	-2290.020496	-2290.020496	1	all.identical
Bradi1g23280.3	-3645.18499	-3645.18499	1	all.identical
Bradi1g23320.1	-1587.65432	-1587.284342	1	start.omega0.5
Bradi1g23340.1	-4421.174861	-4421.174861	1	all.identical
Bradi1g23450.1	-4474.187375	-4473.414538	5.25581	all.identical
Bradi1g23490.1	-3759.513441	-3759.513441	19.56955	all.identical
Bradi1g23560.1	-2218.086721	-2218.086721	1	all.identical
Bradi1g23580.1	-2901.606129	-2901.606129	1	all.identical
Bradi1g23600.1	-1976.877113	-1976.877113	1	all.identical
Bradi1g23610.2	-1484.044189	-1484.044189	1	all.identical
Bradi1g23750.1	-5146.741909	-5145.648366	8.55647	all.identical
Bradi1g23770.1	-3128.200847	-3128.200847	1	start.omega0.5
Bradi1g23780.1	-2212.935944	-2212.935944	1	all.identical
Bradi1g23900.1	-2012.693122	-2012.693122	1	all.identical
Bradi1g23910.1	-1377.935997	-1378.209696	1	start.omega0.5
Bradi1g23970.1	-1617.15778	-1617.15778	1	all.identical
Bradi1g23980.1	-628.100951	-628.089564	999	start.omega1.5
Bradi1g24010.1	-6195.183906	-6195.04176	3.11933	all.identical
Bradi1g24030.1	-1019.039614	-1019.039614	1	all.identical
Bradi1g24040.1	-3311.889824	-3311.889824	1	all.identical
Bradi1g24070.3	-950.594827	-950.594827	1	all.identical
Bradi1g24090.1	-1328.626372	-1328.626372	1	all.identical
Bradi1g24110.2	-1291.005191	-1291.005191	1	all.identical
Bradi1g24130.1	-3330.398639	-3329.498591	10.53251	all.identical
Bradi1g24140.1	-148.957871	-148.957871	1	all.identical
Bradi1g24220.1	-1036.787841	-1027.982309	999	all.identical
Bradi1g24250.1	-2565.94609	-2565.94609	1	all.identical
Bradi1g24270.1	-1277.350249	-1277.332586	1.6543	all.identical
Bradi1g24320.2	-730.253848	-730.253848	1	all.identical
Bradi1g24330.1	-1275.644557	-1275.644557	1	all.identical
Bradi1g24400.1	-3835.464056	-3835.464056	1	all.identical
Bradi1g24610.1	-2551.92239	-2545.665709	83.20163	all.identical
Bradi1g24680.1	-4346.671335	-4346.534864	9.72781	all.identical
Bradi1g24690.1	-1760.561619	-1759.794372	6.18064	all.identical
Bradi1g24700.1	-8144.868789	-8141.298408	27.87891	all.identical
Bradi1g24730.1	-3924.157233	-3924.157233	1	start.omega0.5
Bradi1g24760.1	-1713.874547	-1713.874547	1	all.identical
Bradi1g24850.1	-1964.909428	-1964.909428	1	all.identical
Bradi1g24860.3	-2523.034403	-2523.034403	1	all.identical
Bradi1g24980.1	-1855.127827	-1855.127827	1	all.identical
Bradi1g25090.1	-1566.284032	-1566.284032	1	all.identical
Bradi1g25130.1	-5485.108535	-5485.108535	1	all.identical
Bradi1g25180.1	-3137.121201	-3137.121201	1	all.identical
Bradi1g25260.2	-2437.711582	-2437.711582	1	all.identical
Bradi1g25350.1	-1864.980183	-1862.661076	40.40658	all.identical
Bradi1g25360.1	-1008.187	-1008.187	1	all.identical
Bradi1g25370.1	-4953.735042	-4953.735042	1	all.identical
Bradi1g25470.1	-2235.638463	-2233.387595	59.84425	all.identical
Bradi1g25780.1	-3087.404561	-3087.404561	1	all.identical
Bradi1g25790.1	-507.328351	-507.328351	1	all.identical
Bradi1g25830.1	-3278.093006	-3278.093006	1	all.identical
Bradi1g25870.1	-2040.52308	-2040.52308	1	start.omega0.5
Bradi1g25900.1	-2605.472011	-2605.472011	1	all.identical
Bradi1g26060.1	-688.472298	-688.472298	1	start.omega1
Bradi1g26100.1	-2973.837608	-2973.837608	1	all.identical
Bradi1g26110.1	-1100.698039	-1100.698039	1	all.identical
Bradi1g26180.1	-3573.527404	-3573.527404	1	all.identical
Bradi1g26210.1	-2457.634527	-2457.634527	1	all.identical
Bradi1g26310.4	-4382.509276	-4382.509276	1	all.identical
Bradi1g26330.1	-1566.483574	-1566.483574	1	all.identical
Bradi1g26400.4	-1054.399269	-1054.399269	1	all.identical
Bradi1g26440.1	-1948.353415	-1948.353415	1	all.identical
Bradi1g26520.4	-2699.876597	-2699.876597	1	all.identical
Bradi1g26530.1	-3226.965324	-3226.965324	1	all.identical
Bradi1g26560.1	-3886.95862	-3886.95862	1	all.identical
Bradi1g26570.1	-1463.726243	-1463.726243	1	all.identical
Bradi1g26580.1	-2725.342384	-2725.342384	1	all.identical
Bradi1g26590.1	-2357.14227	-2357.14227	1	start.omega0.5
Bradi1g26600.1	-2455.625596	-2455.625596	1	start.omega0.5
Bradi1g26620.1	-5825.88983	-5825.710008	1	start.omega1
Bradi1g26670.1	-5943.354279	-5943.354279	1	all.identical
Bradi1g26680.1	-1924.012092	-1924.012092	1	all.identical
Bradi1g26690.1	-1848.309061	-1848.309061	1	all.identical
Bradi1g26710.1	-1540.104431	-1540.104431	1	start.omega0.5
Bradi1g26810.1	-4060.994848	-4060.994848	1	all.identical
Bradi1g26830.1	-3508.475753	-3508.381997	119.30982	all.identical
Bradi1g26850.1	-1510.035628	-1510.035628	1	all.identical
Bradi1g26890.1	-251.698944	-251.698944	1	all.identical
Bradi1g26930.1	-766.151152	-766.151152	1	all.identical
Bradi1g26960.1	-4771.162021	-4770.592297	24.08481	all.identical
Bradi1g27000.1	-4699.397859	-4697.559517	23.34998	all.identical
Bradi1g27040.1	-1229.659595	-1229.378863	999	start.omega1
Bradi1g27060.1	-571.752383	-571.752383	1	all.identical
Bradi1g27110.1	NA	NA	NA	all.identical
Bradi1g27120.1	-1354.512194	-1354.512194	1	all.identical
Bradi1g27130.1	-1825.71418	-1825.71418	1	all.identical
Bradi1g27140.1	-1546.461215	-1546.461215	1	all.identical
Bradi1g27170.1	-4840.413015	-4840.413015	1	all.identical
Bradi1g27180.1	-383.835285	-383.835285	1	all.identical
Bradi1g27230.1	-2043.60919	-2043.608659	1.22089	all.identical
Bradi1g27300.1	-1216.236128	-1216.236128	1	all.identical
Bradi1g27310.1	-3362.500529	-3362.500529	1	all.identical
Bradi1g27450.1	-1289.240147	-1289.240147	1	all.identical
Bradi1g27460.1	-809.647636	-809.647636	1	all.identical
Bradi1g27740.1	-8789.041841	-8789.041841	1	all.identical
Bradi1g27890.1	-1537.291562	-1537.291562	1	start.omega0.5
Bradi1g27920.1	-3565.520245	-3562.814833	35.22423	all.identical
Bradi1g28000.1	-4128.147107	-4128.147107	1	start.omega0.5
Bradi1g28090.2	-2209.977263	-2208.81137	14.07418	all.identical
Bradi1g28280.1	-2761.287951	-2758.580161	999	start.omega1
Bradi1g28390.1	-1518.588919	-1518.588919	1	all.identical
Bradi1g28400.1	-1925.551856	-1925.545772	2.05466	all.identical
Bradi1g28530.2	-4378.408597	-4378.408597	1	all.identical
Bradi1g28540.1	-2395.294275	-2395.294275	1	all.identical
Bradi1g28550.1	-2403.845432	-2395.954066	999	all.identical
Bradi1g28660.1	-824.930351	-824.930351	1	all.identical
Bradi1g28780.1	-2454.452839	-2454.452674	5.3304	start.omega1.5
Bradi1g28790.1	-2870.810079	-2870.810079	1	all.identical
Bradi1g28820.1	-2518.883815	-2518.883815	1	all.identical
Bradi1g28920.3	-2229.801592	-2229.801592	1	all.identical
Bradi1g28960.1	-3327.542168	-3327.542168	1	all.identical
Bradi1g28990.1	-4831.794486	-4831.794486	1	all.identical
Bradi1g29000.1	-1020.770879	-1020.770879	1	all.identical
Bradi1g29010.1	-3752.460853	-3752.460853	1	all.identical
Bradi1g29020.1	-2791.342345	-2791.342345	1	all.identical
Bradi1g29070.1	-1186.841378	-1186.840982	1.12078	start.omega0.5
Bradi1g29130.1	-1690.0462	-1690.0462	1	all.identical
Bradi1g29240.1	-2204.702155	-2204.702155	1	all.identical
Bradi1g29300.1	-2393.792239	-2389.694785	999	all.identical
Bradi1g29390.2	-1579.86188	-1573.313165	450.27492	all.identical
Bradi1g29480.1	-1329.003902	-1329.003902	1	all.identical
Bradi1g29490.1	-1853.109916	-1853.102754	1.59966	all.identical
Bradi1g29510.1	-3961.67511	-3959.554046	57.95715	start.omega1
Bradi1g29520.1	-5154.021401	-5154.021401	1	start.omega0.5
Bradi1g29560.1	-6550.624517	-6550.624517	1	all.identical
Bradi1g29590.1	-2550.601135	-2550.601135	1	all.identical
Bradi1g29680.1	-3308.994222	-3308.994222	1	all.identical
Bradi1g29720.1	-2646.443512	-2646.443512	1	all.identical
Bradi1g29750.1	-1491.405322	-1491.405322	1	all.identical
Bradi1g29830.1	-3893.260361	-3893.260361	1	all.identical
Bradi1g29840.1	-4417.08907	-4417.08907	1	all.identical
Bradi1g29850.1	-5004.240443	-5000.279938	999	all.identical
Bradi1g29900.1	-2713.773244	-2713.773244	1	all.identical
Bradi1g29960.1	-1613.259541	-1613.259541	1	all.identical
Bradi1g30130.1	-6123.0744	-6123.0744	1	all.identical
Bradi1g30190.1	-1679.328769	-1679.328769	1	start.omega0.5
Bradi1g30200.1	-3242.784413	-3242.784413	1	start.omega0.5
Bradi1g30220.1	-2038.596838	-2038.596838	1	all.identical
Bradi1g30260.1	-5681.87951	-5680.695767	60.49102	all.identical
Bradi1g30330.1	-2999.539525	-2999.539525	1	start.omega0.5
Bradi1g30360.2	-2558.385457	-2558.331352	999	start.omega2
Bradi1g30370.1	-1197.692893	-1195.84946	44.75935	all.identical
Bradi1g30400.1	-2752.650243	-2750.840831	760.9337	start.omega1
Bradi1g30450.1	-631.409614	-631.409614	1	all.identical
Bradi1g30490.1	-2363.696796	-2363.696796	1	start.omega0.5
Bradi1g30580.1	-3174.365727	-3174.365727	1	all.identical
Bradi1g30590.1	-2955.97976	-2955.97976	1	all.identical
Bradi1g30600.1	-2659.518097	-2659.518097	1	all.identical
Bradi1g30610.1	-1954.683228	-1954.682228	1.53671	all.identical
Bradi1g30720.1	-3763.225961	-3763.225961	1	all.identical
Bradi1g30830.1	-3240.608336	-3240.608336	1	all.identical
Bradi1g30900.1	-1338.178139	-1338.177829	1.37115	start.omega0.5
Bradi1g30910.1	-2299.092501	-2299.092501	1	start.omega0.5
Bradi1g31080.1	-2562.179101	-2562.179101	1	all.identical
Bradi1g31170.1	-1995.660489	-1995.660489	1	start.omega0.5
Bradi1g31370.1	-4976.984798	-4976.984798	1	all.identical
Bradi1g31380.1	-1729.987854	-1729.987854	1	start.omega0.5
Bradi1g31650.1	-1536.907183	-1535.866662	178.99933	all.identical
Bradi1g31680.2	-2124.856732	-2124.461537	1	start.omega1
Bradi1g31750.1	-3723.998645	-3723.998645	1	all.identical
Bradi1g31780.1	-1474.473119	-1467.688144	999	start.omega1.5
Bradi1g31800.2	-1866.346094	-1866.346094	1	all.identical
Bradi1g31810.1	-2039.130831	-2039.130831	1	start.omega0.5
Bradi1g31850.1	-1160.979513	-1160.833048	993.14638	start.omega0.5
Bradi1g31890.1	-2556.542173	-2556.246346	42.55866	start.omega1.5
Bradi1g32260.1	-2827.83356	-2827.83356	1	all.identical
Bradi1g32310.1	-3165.836284	-3165.836284	1	all.identical
Bradi1g32350.1	-1786.231506	-1786.231506	1	all.identical
Bradi1g32530.1	-1861.337153	-1861.337153	1	all.identical
Bradi1g32560.1	-922.056143	-922.056143	1	all.identical
Bradi1g32580.1	-5678.369215	-5678.369215	1	all.identical
Bradi1g32610.1	-1024.843564	-1024.843564	1	start.omega0.5
Bradi1g32640.1	-2845.163365	-2842.674973	308.98759	all.identical
Bradi1g32660.1	-1310.701613	-1310.693301	1	start.omega1
Bradi1g32970.1	-1630.883378	-1630.883054	1	start.omega0.5
Bradi1g32990.1	-1851.454008	-1851.454008	1	all.identical
Bradi1g33010.1	-1035.65377	-1035.653725	1	start.omega0.5
Bradi1g33030.1	-820.290649	-820.255878	87.10052	start.omega0.5
Bradi1g33040.1	-3576.673865	-3576.673865	1	start.omega0.5
Bradi1g33110.1	-807.581938	-807.581938	1	all.identical
Bradi1g33290.1	-1791.427759	-1789.35358	24.50282	all.identical
Bradi1g33310.1	-3551.766022	-3551.766022	1	all.identical
Bradi1g33330.1	-5031.533383	-5029.161703	16.34009	all.identical
Bradi1g33340.1	-3122.605959	-3122.605959	1	all.identical
Bradi1g33380.1	-3076.491952	-3076.491952	1	all.identical
Bradi1g33520.1	-1249.420179	-1249.420179	1	all.identical
Bradi1g33540.1	-1892.784553	-1890.485912	207.59138	start.omega1.5
Bradi1g33610.1	-3105.742557	-3105.742557	1	all.identical
Bradi1g33750.1	-1463.617551	-1463.488294	6.36021	all.identical
Bradi1g33940.1	-2269.078894	-2269.078894	1	all.identical
Bradi1g33970.1	-4690.480763	-4690.453039	2.78358	all.identical
Bradi1g34030.1	-2090.636621	-2090.636621	1	all.identical
Bradi1g34070.1	-4971.86746	-4971.86746	1	all.identical
Bradi1g34130.1	-2670.962715	-2670.962715	1	all.identical
Bradi1g34150.1	-1765.616465	-1765.584967	3.73384	all.identical
Bradi1g34170.4	-2037.323457	-2037.323457	1	all.identical
Bradi1g34180.1	-1500.635386	-1499.065336	998.99985	all.identical
Bradi1g34190.2	-1207.099306	-1207.099306	1	all.identical
Bradi1g34470.6	-1754.982406	-1754.931937	999	start.omega0.5
Bradi1g34560.1	-2221.605179	-2221.605179	1	all.identical
Bradi1g34700.1	-3672.295	-3672.295	1	all.identical
Bradi1g34750.1	-1873.204269	-1873.203857	1.30455	all.identical
Bradi1g34770.4	-2772.261404	-2772.259823	1	start.omega1
Bradi1g34830.1	-2015.0185	-2015.0185	1	all.identical
Bradi1g34970.1	-1542.016415	-1540.132602	20.03456	all.identical
Bradi1g35020.1	-2392.781862	-2392.781862	1	start.omega0.5
Bradi1g35050.1	-2268.176267	-2264.851537	111.48966	all.identical
Bradi1g35070.1	-1184.892212	-1184.892212	1	all.identical
Bradi1g35090.1	-3157.450676	-3157.450676	1	all.identical
Bradi1g35200.2	-2251.08902	-2241.895314	376.85263	all.identical
Bradi1g35230.1	-2512.527029	-2512.527029	1	start.omega1
Bradi1g35240.1	-2258.530616	-2255.713129	79.52637	all.identical
Bradi1g35460.2	-1321.909669	-1321.909669	1	all.identical
Bradi1g35490.1	-988.760563	-988.172394	999	start.omega0.5
Bradi1g35530.1	-4073.334175	-4073.115987	14.1813	all.identical
Bradi1g35600.1	-1405.782812	-1405.782812	1	start.omega0.5
Bradi1g35670.1	-5109.084451	-5109.084451	1	all.identical
Bradi1g35900.1	-1492.850339	-1492.850339	1	all.identical
Bradi1g35910.1	-320.436628	-320.436628	1	all.identical
Bradi1g35920.1	-2478.605082	-2478.605082	1	all.identical
Bradi1g35940.1	-746.513589	-746.513589	1	all.identical
Bradi1g35950.1	-1604.927034	-1604.927034	1	all.identical
Bradi1g35990.1	-1113.926145	-1113.924654	1.304	all.identical
Bradi1g36150.1	-5219.898428	-5219.898428	1	all.identical
Bradi1g36210.1	-482.392433	-482.392433	1	all.identical
Bradi1g36250.2	-2695.885355	-2695.885355	1	all.identical
Bradi1g36320.5	-1746.127625	-1746.127624	1	start.omega0.5
Bradi1g36350.2	-1310.031034	-1310.031034	1	all.identical
Bradi1g36570.2	-3668.836428	-3667.960388	12.44546	all.identical
Bradi1g36610.1	-2169.194299	-2169.194299	1	all.identical
Bradi1g36640.1	-1891.106019	-1889.872235	16.19074	all.identical
Bradi1g36660.1	-1240.982226	-1240.95278	3.15509	all.identical
Bradi1g36720.1	-2279.311423	-2279.311423	1	all.identical
Bradi1g36770.1	-1115.564695	-1115.564695	1	all.identical
Bradi1g36810.1	-4898.119802	-4896.025619	10.08564	all.identical
Bradi1g36880.3	-1970.969629	-1968.653702	43.09424	all.identical
Bradi1g36950.1	-881.282453	-881.282453	1	all.identical
Bradi1g36960.1	-2090.520265	-2090.520265	1	start.omega0.5
Bradi1g37010.1	-3265.132292	-3263.378444	19.32011	all.identical
Bradi1g37020.1	-683.597067	-683.597067	1	all.identical
Bradi1g37130.3	-4332.871899	-4332.871899	1	all.identical
Bradi1g37250.1	-3944.616623	-3941.721807	153.98102	all.identical
Bradi1g37370.1	-2794.090531	-2794.090531	1	all.identical
Bradi1g37390.1	-1100.211894	-1100.211894	1	all.identical
Bradi1g37490.1	-2401.927392	-2401.92616	1.60783	all.identical
Bradi1g37510.1	-223.89948	-223.89948	1	all.identical
Bradi1g37520.1	-915.527252	-915.527252	1	all.identical
Bradi1g37590.1	-3775.554298	-3775.554298	1	all.identical
Bradi1g37620.1	-1277.168017	-1277.168017	1	all.identical
Bradi1g37630.2	-637.36767	-637.36767	1	all.identical
Bradi1g37700.1	-4721.578514	-4721.536851	1	start.omega1
Bradi1g37750.1	-2267.199047	-2267.199047	1	all.identical
Bradi1g37870.1	-845.78607	-845.786069	1	all.identical
Bradi1g37920.1	-1958.705362	-1958.705362	1	all.identical
Bradi1g37960.1	-8205.736221	-8202.43711	11.79139	all.identical
Bradi1g38150.1	-1038.996328	-1038.996328	1	all.identical
Bradi1g38170.1	-3111.5015	-3111.5015	1	all.identical
Bradi1g38370.1	-1915.108165	-1915.108165	1	all.identical
Bradi1g38390.1	-3264.920576	-3264.920576	1	all.identical
Bradi1g38400.1	-3643.093	-3643.093	1	all.identical
Bradi1g38670.1	-2442.498655	-2440.877303	14.04996	all.identical
Bradi1g38700.1	-1450.068186	-1450.068186	1	all.identical
Bradi1g38760.1	-1241.795533	-1241.795533	1	all.identical
Bradi1g39150.2	-2221.188399	-2221.188399	1	all.identical
Bradi1g39510.1	-2168.214462	-2168.214462	1	all.identical
Bradi1g39950.1	-1858.521848	-1858.520903	1.11386	all.identical
Bradi1g40150.1	-1575.918162	-1575.913249	1	start.omega1
Bradi1g40780.1	-5763.115165	-5763.115165	1	all.identical
Bradi1g41010.2	-1022.193905	-1022.193905	1	all.identical
Bradi1g41670.3	-1097.177327	-1097.177327	1	all.identical
Bradi1g41820.2	-2223.77634	-2223.77634	1	all.identical
Bradi1g41860.1	-380.41439	-380.41439	1	all.identical
Bradi1g41930.1	-7402.136531	-7402.136531	1	all.identical
Bradi1g41940.1	-1216.394362	-1216.388531	1	all.identical
Bradi1g41990.1	-3635.034206	-3634.409118	4.03661	all.identical
Bradi1g42010.1	-3430.564093	-3430.564086	1	start.omega0.5
Bradi1g42030.1	-1038.103089	-1038.103089	1	all.identical
Bradi1g42040.1	-3652.016832	-3652.016832	1	start.omega0.5
Bradi1g42270.1	-1218.089363	-1218.089363	1	all.identical
Bradi1g42310.1	-5221.190037	-5221.190037	1	all.identical
Bradi1g42340.1	-4997.855253	-4997.855253	1	all.identical
Bradi1g42620.1	-2393.365164	-2393.365164	1	all.identical
Bradi1g42650.1	-2746.251444	-2744.203401	51.42262	all.identical
Bradi1g42660.1	-1029.642538	-1029.642538	1	all.identical
Bradi1g42680.1	-1042.117788	-1042.096589	4.6774	all.identical
Bradi1g42700.1	-63.29069	-63.290688	1.88616	start.omega1
Bradi1g42730.1	-1861.123592	-1861.123592	1	all.identical
Bradi1g42770.1	-2561.782235	-2561.782235	1	all.identical
Bradi1g42780.1	-624.646092	-624.646092	1	start.omega0.5
Bradi1g42790.1	-4337.893278	-4337.231812	19.60094	all.identical
Bradi1g42800.1	-2795.535193	-2794.894476	38.08041	all.identical
Bradi1g42880.1	-1499.291265	-1499.260915	999	start.omega0.5
Bradi1g43000.1	-1243.779802	-1243.779802	1	all.identical
Bradi1g43210.1	-5814.106224	-5814.106224	1	all.identical
Bradi1g43230.1	-1754.997404	-1754.927348	999	start.omega1
Bradi1g43240.1	-632.149819	-632.149819	1	all.identical
Bradi1g43540.1	-2111.511939	-2111.511939	1	all.identical
Bradi1g43560.1	-3023.27716	-3020.711375	41.98746	all.identical
Bradi1g43570.1	-3823.57004	-3823.57004	1	all.identical
Bradi1g43580.1	-970.267618	-970.267618	1	all.identical
Bradi1g43620.1	-1953.254016	-1953.254016	1	all.identical
Bradi1g43630.2	-2943.308584	-2943.308584	1	all.identical
Bradi1g43700.1	-3643.049132	-3643.049132	1	all.identical
Bradi1g43770.1	-3051.803051	-3051.803051	1	all.identical
Bradi1g43830.2	-8.940075	-8.789034	2.32465	start.omega1
Bradi1g43940.1	-70.933865	-70.933864	1	all.identical
Bradi1g43970.1	-4180.37339	-4180.37339	1	all.identical
Bradi1g44060.1	-1506.990438	-1506.990438	1	all.identical
Bradi1g44090.1	-2451.121649	-2449.158513	999	all.identical
Bradi1g44160.1	-2574.767475	-2573.345292	56.55978	start.omega1
Bradi1g44290.1	-1180.129902	-1180.124284	1.66113	all.identical
Bradi1g44460.1	-3520.646863	-3520.646863	1	all.identical
Bradi1g44480.1	-1220.413383	-1220.413383	1	all.identical
Bradi1g44510.1	-668.081169	-664.672113	916.51202	all.identical
Bradi1g44530.1	-8331.241974	-8331.226447	4.04881	all.identical
Bradi1g44560.1	-2083.333381	-2083.333381	1	all.identical
Bradi1g44640.1	-1152.033201	-1152.051258	8.50217	all.identical
Bradi1g44650.1	-4906.482036	-4906.482036	1	all.identical
Bradi1g44670.1	-4870.433542	-4870.349878	999	start.omega0.5
Bradi1g44730.1	-478.920127	-478.920127	1	all.identical
Bradi1g44760.1	-3502.608001	-3502.608001	1	all.identical
Bradi1g44850.1	-2532.531083	-2532.492563	1.58321	all.identical
Bradi1g44990.1	-3016.857589	-3015.516014	30.73748	all.identical
Bradi1g45010.1	-2229.807179	-2229.807179	1	all.identical
Bradi1g45030.1	-3019.649817	-3018.459861	10.35423	all.identical
Bradi1g45060.2	-1995.748512	-1990.00203	218.01755	all.identical
Bradi1g45080.1	-2130.788067	-2129.599055	65.10209	all.identical
Bradi1g45150.1	-1970.201528	-1970.201528	1	all.identical
Bradi1g45200.1	-2202.705805	-2202.705804	9.99135	start.omega0.5
Bradi1g45240.1	-1801.276016	-1801.062245	999	all.identical
Bradi1g45320.1	-1791.272563	-1791.149677	6.42438	all.identical
Bradi1g45370.1	-1524.575738	-1524.575738	1	all.identical
Bradi1g45400.1	-2102.007398	-2102.007398	1	all.identical
Bradi1g45800.1	-1402.735929	-1402.735929	1	start.omega0.5
Bradi1g45820.1	-1906.774113	-1906.761305	1.3488	all.identical
Bradi1g45880.1	-3234.670681	-3234.670681	1	all.identical
Bradi1g45890.1	-5790.582986	-5790.582986	1	all.identical
Bradi1g45900.1	-2491.564219	-2488.080163	999	all.identical
Bradi1g45920.1	-1744.339681	-1744.15049	999	all.identical
Bradi1g45990.1	-2123.287781	-2123.287781	1	start.omega0.5
Bradi1g46060.1	-1200.033757	-1199.695351	999	all.identical
Bradi1g46150.1	-1502.422049	-1502.422049	1	all.identical
Bradi1g46230.3	-2374.289202	-2374.286136	1.51992	all.identical
Bradi1g46310.1	-2193.227661	-2193.227661	1	all.identical
Bradi1g46330.1	-4609.585836	-4609.585836	1	all.identical
Bradi1g46360.1	-4449.74472	-4449.725562	1.35772	start.omega0.5
Bradi1g46440.1	-3225.510619	-3225.510619	1	all.identical
Bradi1g46470.1	-4253.048003	-4252.997845	2.62933	all.identical
Bradi1g46550.1	-4926.81239	-4926.81239	1	all.identical
Bradi1g46580.1	-1926.507005	-1926.507005	1	all.identical
Bradi1g46590.1	-1714.518711	-1713.729604	15.2827	all.identical
Bradi1g46610.1	-3072.417043	-3072.417043	12.98823	start.omega0.5
Bradi1g46620.1	-1418.022245	-1418.022245	49.33207	start.omega0.5
Bradi1g46650.3	-4666.887276	-4666.486861	3.94485	all.identical
Bradi1g46660.1	-5312.42916	-5312.008562	1	start.omega1
Bradi1g46670.1	-3431.266929	-3429.754939	24.66772	all.identical
Bradi1g46690.3	-2872.918436	-2872.918436	1	all.identical
Bradi1g46700.1	-2475.281884	-2475.281884	1	all.identical
Bradi1g46730.1	-1943.490619	-1943.490619	1	all.identical
Bradi1g46900.1	-1554.089223	-1554.089222	1	all.identical
Bradi1g46960.1	-2443.730117	-2443.254857	1	start.omega1
Bradi1g46970.1	-6388.581034	-6387.910789	15.25227	all.identical
Bradi1g47050.1	-256.744438	-256.744438	1	all.identical
Bradi1g47090.1	-1982.785432	-1982.785432	1	start.omega0.5
Bradi1g47320.1	-758.903923	-758.903923	2.02835	start.omega1
Bradi1g47340.2	-748.654613	-748.654613	1	start.omega1
Bradi1g47360.1	-847.483577	-847.483577	1	all.identical
Bradi1g47400.1	-5653.211373	-5653.211373	1	start.omega1
Bradi1g47515.1	-229.570462	-229.319819	999	all.identical
Bradi1g47710.1	-3300.389489	-3300.389489	1	all.identical
Bradi1g47760.1	-4976.152614	-4976.096016	4.71333	all.identical
Bradi1g47790.1	-2582.671292	-2582.671292	1	all.identical
Bradi1g47820.1	-2919.113952	-2919.113952	1	all.identical
Bradi1g47860.1	-2160.881512	-2160.881512	1	all.identical
Bradi1g47920.1	-1889.450757	-1889.450492	1.56738	all.identical
Bradi1g47930.1	-2089.975334	-2089.975334	1	start.omega1
Bradi1g48110.1	-1453.96625	-1451.501888	998.99988	all.identical
Bradi1g48120.3	-1480.325306	-1470.531609	999	all.identical
Bradi1g48140.1	-3465.907628	-3462.189006	983.46778	all.identical
Bradi1g48170.1	-1376.253925	-1376.253925	1	all.identical
Bradi1g48210.1	-602.834929	-602.211179	999	all.identical
Bradi1g48370.2	-1686.165594	-1682.809359	227.0798	all.identical
Bradi1g48440.1	-3341.172482	-3341.172482	1	all.identical
Bradi1g48470.1	-1773.587256	-1772.37314	999	all.identical
Bradi1g48510.1	-742.557236	-742.355721	999	start.omega0.5
Bradi1g48540.1	-2227.780649	-2227.780649	1	all.identical
Bradi1g48610.1	-2975.49561	-2973.833622	712.82528	start.omega0.5
Bradi1g48630.2	-732.546951	-732.546951	1	all.identical
Bradi1g48670.1	-3267.414948	-3267.396273	1.53827	all.identical
Bradi1g48730.1	-1102.029975	-1102.005344	999	start.omega0.5
Bradi1g48880.1	-916.426188	-916.426188	1	all.identical
Bradi1g49040.1	-2779.210512	-2779.200882	1.78116	all.identical
Bradi1g49070.2	-2273.939275	-2273.606597	669.46018	start.omega2
Bradi1g49100.1	-2802.253003	-2802.253003	1	all.identical
Bradi1g49120.1	-1184.250246	-1184.250246	1	all.identical
Bradi1g49130.1	-2034.841644	-2034.841644	1	all.identical
Bradi1g49160.2	-1060.292504	-1060.292504	1	all.identical
Bradi1g49220.1	-2107.840341	-2107.840341	1	all.identical
Bradi1g49240.1	-767.976608	-767.976608	1	all.identical
Bradi1g49260.1	-3631.811376	-3631.811376	4.0989	all.identical
Bradi1g49460.1	-2899.715207	-2899.715207	1	all.identical
Bradi1g49580.1	-801.594005	-801.13848	999	start.omega0.5
Bradi1g49590.1	-1508.931109	-1508.833993	9.12081	all.identical
Bradi1g49650.1	-906.866185	-906.778748	396.83105	start.omega1.5
Bradi1g49670.1	-902.212641	-902.212641	1	all.identical
Bradi1g49730.1	-5181.530929	-5180.717811	5.09516	all.identical
Bradi1g49750.1	-1274.794626	-1274.794625	1	start.omega0.5
Bradi1g49770.1	-2145.476423	-2145.476423	1	all.identical
Bradi1g49790.1	-6024.325005	-6024.325005	1	start.omega0.5
Bradi1g49940.2	-3587.142123	-3587.142123	1	all.identical
Bradi1g49950.1	-4407.822882	-4407.822882	1	start.omega0.5
Bradi1g50010.1	-1381.552292	-1381.552292	1	all.identical
Bradi1g50020.1	-1363.097316	-1360.350928	54.99724	all.identical
Bradi1g50050.1	-2169.18503	-2169.18503	1	all.identical
Bradi1g50170.1	-6883.787229	-6883.787229	1	all.identical
Bradi1g50220.1	-3994.777796	-3994.777796	1	all.identical
Bradi1g50230.1	-4766.772224	-4766.772224	1	all.identical
Bradi1g50270.2	-1827.280845	-1827.280845	1	all.identical
Bradi1g50420.1	-3920.522564	-3917.11795	127.8731	start.omega1
Bradi1g50520.1	-1332.357361	-1332.357361	1	start.omega0.5
Bradi1g50530.1	-2572.508907	-2572.508907	1	all.identical
Bradi1g50580.1	-3303.327307	-3303.327307	1	all.identical
Bradi1g50590.1	-4149.629836	-4147.971513	26.53083	all.identical
Bradi1g50610.1	-906.318158	-906.318158	1	all.identical
Bradi1g50790.1	-2170.036779	-2170.036779	1	all.identical
Bradi1g50810.1	-1876.710443	-1876.710443	1	all.identical
Bradi1g50860.2	-2963.831566	-2961.548984	121.1976	all.identical
Bradi1g50920.1	-1246.799098	-1246.799098	1	all.identical
Bradi1g51020.1	-2581.163571	-2581.158971	2.03057	all.identical
Bradi1g51130.2	-3237.717969	-3237.717969	1	all.identical
Bradi1g51140.1	-1110.061106	-1110.061106	1	all.identical
Bradi1g51240.1	-2769.57211	-2769.571592	1.11323	all.identical
Bradi1g51290.1	-607.717236	-607.717236	1	all.identical
Bradi1g51300.1	-586.516813	-586.516813	1	all.identical
Bradi1g51390.1	-1416.89696	-1416.89696	1	all.identical
Bradi1g51400.1	-2483.258234	-2480.746168	999	start.omega0.5
Bradi1g51430.1	-1641.293709	-1641.293709	1	all.identical
Bradi1g51460.1	-2667.660619	-2667.660619	1	all.identical
Bradi1g51480.1	-2231.955797	-2231.253502	85.65483	all.identical
Bradi1g51530.1	-2542.127655	-2542.127655	1	all.identical
Bradi1g51550.2	-1223.734413	-1223.70167	1.73973	all.identical
Bradi1g51620.1	-3058.183458	-3056.383005	97.06951	all.identical
Bradi1g51630.1	-2885.624965	-2885.624965	1	all.identical
Bradi1g51640.1	-1837.12697	-1837.12697	1	all.identical
Bradi1g51660.1	-2217.689678	-2217.689678	1	all.identical
Bradi1g51720.1	-1279.269682	-1279.269682	1	all.identical
Bradi1g51740.1	-2182.542812	-2182.542812	1	all.identical
Bradi1g51790.1	-3077.461188	-3077.4611	1.06238	all.identical
Bradi1g51880.1	-1991.139981	-1991.139981	1	start.omega0.5
Bradi1g51890.1	-48.596819	-48.596819	3.37695	all.identical
Bradi1g51910.1	-2703.257869	-2703.257868	1	start.omega1
Bradi1g51940.2	-4436.946756	-4436.946756	1	all.identical
Bradi1g52110.1	-3771.771078	-3771.771078	1	all.identical
Bradi1g52160.1	-3806.296474	-3806.296474	1	all.identical
Bradi1g52170.2	-943.040215	-943.040215	1	start.omega0.5
Bradi1g52180.1	-1624.300158	-1624.300158	1	all.identical
Bradi1g52200.1	-5602.615389	-5602.615389	1	all.identical
Bradi1g52230.1	-6077.914419	-6077.914419	1	all.identical
Bradi1g52250.1	-1498.199978	-1496.256515	40.294	all.identical
Bradi1g52280.1	-3525.105564	-3525.105564	1	all.identical
Bradi1g52290.1	-926.733429	-926.733429	1	all.identical
Bradi1g52320.1	-2598.510196	-2598.510196	1	all.identical
Bradi1g52330.1	-760.142309	-760.04762	25.71008	all.identical
Bradi1g52340.1	-3293.952706	-3293.952706	1	all.identical
Bradi1g52510.1	-1275.211723	-1275.211723	1	all.identical
Bradi1g52520.1	-1929.93176	-1929.93176	1	all.identical
Bradi1g52530.1	-1332.121457	-1332.121457	1	all.identical
Bradi1g52540.1	-2846.058325	-2846.058325	1	all.identical
Bradi1g52640.1	-4849.871485	-4849.871485	1	all.identical
Bradi1g52650.1	-722.435716	-722.435715	1	start.omega0.5
Bradi1g52680.1	-2967.495039	-2967.495039	1	start.omega0.5
Bradi1g52690.1	-1322.484258	-1322.484258	1	all.identical
Bradi1g53060.1	-1174.305011	-1174.305011	1	all.identical
Bradi1g53160.1	-1178.923324	-1178.923324	1	start.omega1
Bradi1g53320.1	-3777.282164	-3777.282164	1	all.identical
Bradi1g53620.1	-1815.44967	-1815.44967	1	all.identical
Bradi1g53680.1	-3214.785304	-3214.785304	1	all.identical
Bradi1g53700.1	-3023.084507	-3023.080223	1.27707	all.identical
Bradi1g53790.1	-1774.394916	-1774.394916	1	all.identical
Bradi1g53800.1	-3983.254116	-3983.254116	1	all.identical
Bradi1g53840.1	-4647.342134	-4647.187027	999	start.omega0.5
Bradi1g53920.1	-2477.822384	-2477.822384	1	all.identical
Bradi1g53960.1	-362.650853	-362.650853	2.8477	start.omega0.5
Bradi1g54030.1	-2559.470919	-2559.470919	1	all.identical
Bradi1g54190.1	-2691.770226	-2687.747955	999	all.identical
Bradi1g54200.1	-1843.976892	-1843.976891	1	start.omega1.5
Bradi1g54210.1	-6004.508501	-6004.478894	1.44233	all.identical
Bradi1g54220.1	-800.7973	-800.7973	1	all.identical
Bradi1g54250.1	-6755.627329	-6755.627329	1	all.identical
Bradi1g54280.1	-7307.359882	-7307.359882	1	all.identical
Bradi1g54410.1	-1324.890814	-1324.890814	1	all.identical
Bradi1g54510.1	-4798.706158	-4798.706158	1	all.identical
Bradi1g54570.1	-1056.687791	-1056.687791	1	all.identical
Bradi1g54650.1	-2290.359626	-2290.359626	1	start.omega1.5
Bradi1g54670.1	-6624.898971	-6616.247533	67.52384	all.identical
Bradi1g54700.1	-5558.80035	-5557.120424	23.8222	all.identical
Bradi1g54920.1	-1580.093637	-1580.093637	1	all.identical
Bradi1g55020.1	-1218.484141	-1218.484141	1	all.identical
Bradi1g55090.1	-1782.516429	-1782.516429	1	all.identical
Bradi1g55110.1	-1187.323204	-1187.323204	1	start.omega0.5
Bradi1g55150.1	-815.067297	-812.265564	999	start.omega1.5
Bradi1g55180.3	-876.103219	-876.103219	1	start.omega1
Bradi1g55230.1	-4058.503845	-4056.869237	59.15072	all.identical
Bradi1g55300.1	-4022.654411	-4022.654411	1	all.identical
Bradi1g55310.1	-3488.3912	-3488.3912	1	all.identical
Bradi1g55380.1	-1913.523531	-1913.523531	1	all.identical
Bradi1g55500.1	-2124.286388	-2124.253321	2.85225	all.identical
Bradi1g55520.1	-1612.421894	-1612.421894	1	all.identical
Bradi1g55530.1	-1686.785526	-1684.786916	37.50269	all.identical
Bradi1g55540.1	-862.494075	-862.494075	1	all.identical
Bradi1g55560.1	-1351.010439	-1351.010439	1	all.identical
Bradi1g55650.1	-2039.713641	-2039.713641	1	all.identical
Bradi1g55710.1	-2615.994548	-2615.994548	1	all.identical
Bradi1g55720.1	-2998.123256	-2997.856084	10.26011	all.identical
Bradi1g55740.1	-2373.112349	-2371.800265	31.7144	all.identical
Bradi1g55820.1	-3781.180616	-3781.180615	1	start.omega0.5
Bradi1g55990.1	-2171.896491	-2171.896491	1	all.identical
Bradi1g56040.1	-2610.809573	-2610.809573	1	all.identical
Bradi1g56090.1	-4588.847952	-4588.847952	1	all.identical
Bradi1g56150.1	-2038.961523	-2038.961523	1	all.identical
Bradi1g56240.1	-1705.253132	-1705.253132	1	all.identical
Bradi1g56280.1	-5320.9447	-5320.9447	1	all.identical
Bradi1g56290.1	-1261.760251	-1261.760251	1	all.identical
Bradi1g56580.1	-2425.764265	-2420.057273	999	start.omega0.5
Bradi1g56600.1	-4147.165556	-4147.165556	1	start.omega0.5
Bradi1g56620.1	-516.997683	-516.997683	1	start.omega2
Bradi1g56640.1	-1664.949682	-1664.802927	999	all.identical
Bradi1g56720.1	-2545.323577	-2545.323577	1	all.identical
Bradi1g56740.5	-2753.527079	-2753.527079	1	all.identical
Bradi1g56780.1	-4357.821927	-4357.70736	35.34148	all.identical
Bradi1g56930.1	-641.054005	-641.054005	1	all.identical
Bradi1g56980.1	-206.061098	-206.061098	1	all.identical
Bradi1g57030.1	-1859.051217	-1859.051217	1	start.omega1.5
Bradi1g57450.1	-2113.477062	-2113.476948	1	start.omega2
Bradi1g57570.1	-2973.491487	-2973.461549	1.93005	all.identical
Bradi1g57920.1	-3361.046947	-3361.046947	1	all.identical
Bradi1g58030.1	-2803.418753	-2803.418753	1	all.identical
Bradi1g58080.1	-3131.862142	-3131.862142	1	all.identical
Bradi1g58160.1	-2011.95143	-2011.95143	1	all.identical
Bradi1g58180.2	-1326.578653	-1326.18531	999	all.identical
Bradi1g58240.1	-1676.084368	-1676.084368	1	all.identical
Bradi1g58250.1	-3086.759777	-3086.756769	1.1955	all.identical
Bradi1g58380.1	-5123.124749	-5123.124749	1	start.omega0.5
Bradi1g58390.2	-3345.990214	-3345.95693	1.83302	all.identical
Bradi1g58440.1	-1590.916763	-1590.916763	1	all.identical
Bradi1g58600.1	-1177.29335	-1177.29335	1	all.identical
Bradi1g59010.1	-2614.99288	-2614.99288	1	all.identical
Bradi1g59070.1	-4142.918506	-4142.918506	1	all.identical
Bradi1g59170.1	-1568.392491	-1568.392491	1	all.identical
Bradi1g59220.1	-4234.835325	-4234.835325	1	all.identical
Bradi1g59360.1	-4701.450568	-4701.450568	1	all.identical
Bradi1g59410.1	-1181.852615	-1181.848277	1.22888	all.identical
Bradi1g59510.1	-1469.793582	-1468.487126	30.54393	all.identical
Bradi1g59710.1	-3190.553061	-3190.553061	1	all.identical
Bradi1g59760.1	-2543.582726	-2543.582726	1	all.identical
Bradi1g59850.1	-1405.690292	-1405.690292	1	all.identical
Bradi1g59970.1	-2422.734176	-2422.700202	1.94723	all.identical
Bradi1g59990.1	-1290.257026	-1288.195462	999	all.identical
Bradi1g60010.1	-2237.356847	-2237.356847	1	all.identical
Bradi1g60050.1	-4244.865628	-4244.865628	1	all.identical
Bradi1g60100.1	-2270.667967	-2270.667967	1	all.identical
Bradi1g60120.1	-2066.756925	-2066.756925	1	start.omega0.5
Bradi1g60190.1	-2290.799942	-2290.799942	1	all.identical
Bradi1g60260.1	-3021.877679	-3021.877679	1	all.identical
Bradi1g60280.1	-2531.826739	-2531.826739	1	all.identical
Bradi1g60300.1	-3574.809274	-3574.809274	1	start.omega0.5
Bradi1g60340.1	-1625.470834	-1624.921203	12.79447	all.identical
Bradi1g60440.1	-3351.404286	-3351.404286	1	all.identical
Bradi1g60450.1	-2777.022941	-2777.022941	1	all.identical
Bradi1g60510.1	-5957.824611	-5957.822587	1.19888	all.identical
Bradi1g60550.1	-3537.91577	-3537.91577	1	all.identical
Bradi1g60620.1	-1585.194336	-1585.194336	1	start.omega0.5
Bradi1g60720.1	-2344.576137	-2344.576137	1	all.identical
Bradi1g60800.1	-3333.528066	-3323.354439	40.68226	all.identical
Bradi1g61100.1	-1546.964393	-1546.941886	4.15995	all.identical
Bradi1g61180.1	-3428.846629	-3428.846629	1	all.identical
Bradi1g61200.1	-3713.030336	-3713.030336	1	all.identical
Bradi1g61220.1	-4382.956224	-4382.956224	1	all.identical
Bradi1g61230.2	-4895.475011	-4895.475011	1	all.identical
Bradi1g61260.1	-2407.198173	-2407.198173	1	all.identical
Bradi1g61340.1	-3213.696374	-3213.696374	1	all.identical
Bradi1g61350.1	-2351.090218	-2351.090218	1	all.identical
Bradi1g61360.1	-1578.80441	-1578.80441	1	all.identical
Bradi1g61380.1	-2854.419993	-2854.419993	1	all.identical
Bradi1g61450.1	-3250.5171	-3250.5171	1	all.identical
Bradi1g61510.1	-1652.099508	-1652.099508	1	all.identical
Bradi1g61590.1	-4075.313629	-4075.313629	1	all.identical
Bradi1g61680.1	-2165.107816	-2165.107816	1	all.identical
Bradi1g61690.1	-3856.146326	-3856.146326	1	all.identical
Bradi1g61720.1	-179.445296	-179.445296	1.63514	all.identical
Bradi1g61730.1	-1620.851948	-1620.851948	1	all.identical
Bradi1g61790.1	-3015.405874	-3015.187545	2.85615	all.identical
Bradi1g61860.1	-1930.209392	-1930.209392	1	all.identical
Bradi1g61890.3	-2279.536856	-2279.362811	999	start.omega2
Bradi1g62020.1	-1906.759814	-1906.759814	1	all.identical
Bradi1g62110.1	-1489.621636	-1489.112256	999	all.identical
Bradi1g62140.1	-1811.291262	-1809.418009	93.87862	all.identical
Bradi1g62210.1	-4838.553945	-4838.553945	1	all.identical
Bradi1g62240.1	-873.035673	-873.035673	1	start.omega0.5
Bradi1g62310.1	-1129.260836	-1129.260836	1	all.identical
Bradi1g62330.1	-1792.866522	-1792.866522	1	all.identical
Bradi1g62340.1	-1222.614216	-1222.614216	1	all.identical
Bradi1g62350.1	-1973.214374	-1973.214374	1	all.identical
Bradi1g62480.1	-3871.774324	-3871.774324	1	all.identical
Bradi1g62590.1	-5419.825908	-5419.825908	1	all.identical
Bradi1g62630.1	-1660.936457	-1660.936039	1.5334	all.identical
Bradi1g62640.1	-982.272922	-982.272922	1	all.identical
Bradi1g62720.3	-1845.840558	-1845.830625	1.63264	all.identical
Bradi1g62770.1	-4015.358855	-4015.262471	2.10188	all.identical
Bradi1g62780.2	-1410.60345	-1410.47329	999	start.omega2
Bradi1g62840.1	-927.380186	-927.380186	1	all.identical
Bradi1g62940.1	-2027.814829	-2027.814829	1	all.identical
Bradi1g63020.1	-1163.3409	-1163.3409	1	all.identical
Bradi1g63050.1	-1683.669993	-1683.669993	1	all.identical
Bradi1g63160.1	-5255.806911	-5255.806911	1	all.identical
Bradi1g63170.1	-1948.680358	-1948.680358	1	all.identical
Bradi1g63190.1	-1266.524684	-1265.6715	999	all.identical
Bradi1g63200.1	-1436.810257	-1436.690146	999	start.omega0.5
Bradi1g63210.1	-5431.966543	-5431.966543	1	all.identical
Bradi1g63240.1	-3240.475771	-3240.475771	1	start.omega0.5
Bradi1g63270.1	-2867.30264	-2867.220117	2.20609	start.omega0.5
Bradi1g63290.1	-4468.309374	-4468.309374	1	all.identical
Bradi1g63310.4	-2329.563364	-2329.563364	1	all.identical
Bradi1g63330.1	-4734.44583	-4734.44583	1	all.identical
Bradi1g63340.1	-1501.27769	-1501.27769	1	all.identical
Bradi1g63350.1	-2265.535834	-2265.473848	1	start.omega1
Bradi1g63380.2	-254.196944	-254.196944	1	all.identical
Bradi1g63410.1	-2269.46707	-2269.46707	1	all.identical
Bradi1g63470.1	-711.318075	-711.318075	1	all.identical
Bradi1g63490.1	-1944.544412	-1944.544412	1	all.identical
Bradi1g63520.1	-1927.813121	-1927.813121	1	all.identical
Bradi1g63530.2	-2759.636444	-2759.636444	1	all.identical
Bradi1g63540.1	-1614.8135	-1614.8135	1	all.identical
Bradi1g63550.1	-5491.904143	-5491.904143	1	all.identical
Bradi1g63640.1	-2164.968984	-2164.968984	1	all.identical
Bradi1g63690.1	-3389.248536	-3385.252863	45.71079	all.identical
Bradi1g63730.1	-1933.566677	-1933.566677	1	all.identical
Bradi1g63780.1	-5099.577031	-5099.577031	1	start.omega1.5
Bradi1g63800.1	-409.695981	-409.695981	2.16322	all.identical
Bradi1g63890.2	-1162.093013	-1162.093013	1	all.identical
Bradi1g63940.1	-2529.209567	-2529.209567	1	start.omega0.5
Bradi1g64010.1	-3506.085069	-3506.085069	1	all.identical
Bradi1g64040.1	-1340.515471	-1337.224386	224.76958	all.identical
Bradi1g64110.1	-2622.749963	-2620.884671	64.63823	all.identical
Bradi1g64130.2	-1885.888601	-1883.943687	25.20152	all.identical
Bradi1g64150.1	-3477.771791	-3477.759543	1.83596	all.identical
Bradi1g64190.1	-3991.107359	-3991.107359	1	start.omega0.5
Bradi1g64210.1	-2317.969451	-2317.969451	1	all.identical
Bradi1g64250.1	-1445.656319	-1445.656319	1	all.identical
Bradi1g64310.1	-475.067758	-475.067756	1	start.omega2
Bradi1g64360.1	-7467.697709	-7467.697709	1	all.identical
Bradi1g64370.1	-1999.202943	-1999.202943	1	all.identical
Bradi1g64390.1	-1548.072054	-1548.072054	1	all.identical
Bradi1g64410.1	-2456.20535	-2456.20535	1	all.identical
Bradi1g64420.2	-1453.273043	-1453.018514	999	all.identical
Bradi1g64430.1	-1822.944361	-1822.944361	1	all.identical
Bradi1g64440.1	-2629.153766	-2627.57187	20.36761	all.identical
Bradi1g64460.4	-2855.595804	-2855.251242	9.87589	all.identical
Bradi1g64530.2	-1835.362362	-1835.362362	1	all.identical
Bradi1g64770.1	-2723.273712	-2723.259662	3.24156	all.identical
Bradi1g64810.1	-1385.909103	-1385.909103	1	all.identical
Bradi1g64850.1	-559.00544	-559.00544	1	all.identical
Bradi1g65000.1	-2080.307487	-2080.285435	2.9375	all.identical
Bradi1g65080.1	-1170.014205	-1170.014205	1	all.identical
Bradi1g65140.2	-2846.430951	-2846.424541	2.42415	all.identical
Bradi1g65150.1	-1524.635061	-1524.635061	1	all.identical
Bradi1g65170.1	-1115.271683	-1115.271683	1	all.identical
Bradi1g65210.1	-2819.99148	-2819.99148	1	all.identical
Bradi1g65220.1	-1330.985593	-1329.796138	127.48177	all.identical
Bradi1g65300.1	-1483.3343	-1483.3343	1	all.identical
Bradi1g65440.1	-2821.866486	-2821.866486	1	start.omega0.5
Bradi1g65600.1	-1553.683938	-1553.683938	1	all.identical
Bradi1g65650.1	-3987.825982	-3987.825982	1	all.identical
Bradi1g65670.1	-3299.82088	-3299.82088	1	start.omega0.5
Bradi1g65700.1	-2267.353505	-2265.62005	998.99999	all.identical
Bradi1g65710.1	-1377.233479	-1377.233479	1	start.omega0.5
Bradi1g65750.1	-1782.265151	-1782.265151	1	all.identical
Bradi1g65800.1	-1629.750585	-1627.989342	67.46114	all.identical
Bradi1g65820.2	-1709.076197	-1709.076197	1	all.identical
Bradi1g65860.1	-2504.001298	-2504.001298	1	all.identical
Bradi1g65870.1	-847.305906	-847.305906	37.76011	start.omega1
Bradi1g65890.1	-614.39246	-614.39246	1	start.omega1
Bradi1g65900.1	-1448.838393	-1448.838393	5.49443	all.identical
Bradi1g65910.1	-4282.089705	-4282.02607	2.70675	all.identical
Bradi1g66010.1	-1543.977945	-1542.336629	23.38417	all.identical
Bradi1g66040.1	-2608.020659	-2608.008075	2.29419	all.identical
Bradi1g66050.1	-749.753822	-749.753822	1	all.identical
Bradi1g66220.1	-3627.53136	-3627.53136	1	all.identical
Bradi1g66240.1	-1857.509593	-1857.503782	1.23625	all.identical
Bradi1g66250.1	-1886.36466	-1886.36466	1	all.identical
Bradi1g66420.1	-2155.557952	-2155.551165	3.56552	all.identical
Bradi1g66440.1	-2452.451374	-2452.451374	1	all.identical
Bradi1g66450.1	-2164.563562	-2164.563562	1	all.identical
Bradi1g66620.1	-5182.544652	-5182.544652	1	all.identical
Bradi1g66660.1	-3419.018789	-3417.892847	9.1635	all.identical
Bradi1g66670.1	-2194.868504	-2194.868504	1	all.identical
Bradi1g66710.1	-2224.865216	-2224.865216	1	all.identical
Bradi1g66740.1	-1000.718324	-1000.718324	1	all.identical
Bradi1g66760.3	-2637.054219	-2637.054219	1	all.identical
Bradi1g66800.1	-2308.576909	-2308.576909	1	all.identical
Bradi1g66830.1	-2809.324918	-2809.324918	1	all.identical
Bradi1g66850.1	-3135.231135	-3133.3886	1	start.omega1
Bradi1g66860.1	-2171.587025	-2170.773808	20.3208	all.identical
Bradi1g66870.1	-3304.117799	-3302.938053	999	all.identical
Bradi1g66930.1	-2724.109002	-2723.761912	21.97	all.identical
Bradi1g66940.1	-4362.228763	-4362.228763	1	all.identical
Bradi1g66950.1	-2661.992924	-2661.992924	1	all.identical
Bradi1g66960.1	-1669.51354	-1669.51354	1	all.identical
Bradi1g66980.1	-3217.911119	-3215.189787	108.55301	all.identical
Bradi1g66990.1	-2255.288878	-2255.288878	1	all.identical
Bradi1g67020.1	-2423.955723	-2423.907398	999	start.omega1.5
Bradi1g67050.2	-5087.388647	-5084.993159	903.9317	all.identical
Bradi1g67060.1	-3394.126595	-3393.57424	999	start.omega0.5
Bradi1g67110.1	-1306.276463	-1306.276463	1	all.identical
Bradi1g67140.1	-1038.683257	-1038.683257	1	all.identical
Bradi1g67170.1	-2373.257212	-2373.257212	1	all.identical
Bradi1g67180.1	-2629.518293	-2627.165165	49.60815	all.identical
Bradi1g67190.1	-713.555885	-713.554603	1.3128	all.identical
Bradi1g67200.1	-3000.980936	-3000.980936	1	start.omega0.5
Bradi1g67210.1	-2047.181257	-2047.152491	1.97298	all.identical
Bradi1g67260.1	-1380.921723	-1380.921723	1	all.identical
Bradi1g67270.1	-5348.05547	-5348.05547	27.15791	all.identical
Bradi1g67280.1	-1606.902754	-1606.902754	1	all.identical
Bradi1g67320.1	-2694.222034	-2694.161019	999	start.omega0.5
Bradi1g67330.1	-2352.135629	-2352.135629	1	all.identical
Bradi1g67360.1	-504.723732	-504.723732	1	start.omega0.5
Bradi1g67380.1	-1898.888703	-1898.888703	1	all.identical
Bradi1g67430.1	-958.894269	-958.894269	1	all.identical
Bradi1g67530.2	-1647.097551	-1647.097551	1	all.identical
Bradi1g67540.1	-1938.484753	-1938.484753	1	all.identical
Bradi1g67630.1	-760.682411	-758.500184	34.282	all.identical
Bradi1g67680.1	-625.083677	-625.083677	1	all.identical
Bradi1g67740.1	-3804.453177	-3804.453177	1	all.identical
Bradi1g67760.1	-7594.125492	-7591.646299	61.42563	all.identical
Bradi1g67770.1	-2245.828021	-2245.828021	1	all.identical
Bradi1g67780.1	-2261.222155	-2261.222155	1	all.identical
Bradi1g67790.1	-793.34831	-793.34831	1	all.identical
Bradi1g67800.1	-2162.096078	-2162.096078	1	all.identical
Bradi1g67880.1	-2969.103769	-2968.099599	11.67225	all.identical
Bradi1g67900.1	-1966.801408	-1966.801408	1	start.omega0.5
Bradi1g67920.3	-4394.125616	-4394.125616	1	all.identical
Bradi1g67960.1	-2664.233237	-2664.233237	1	all.identical
Bradi1g67980.1	-1291.890148	-1291.890148	1	all.identical
Bradi1g67990.4	-1418.760742	-1418.760742	1	all.identical
Bradi1g68000.2	-1212.121214	-1211.867678	999	start.omega1
Bradi1g68030.1	-1033.834209	-1033.834209	1	start.omega0.5
Bradi1g68060.2	-1268.285514	-1268.283877	1.08005	all.identical
Bradi1g68110.1	-858.034912	-858.034912	1	all.identical
Bradi1g68140.1	-1102.058267	-1102.058267	1	all.identical
Bradi1g68160.1	-2208.475969	-2208.475969	1	all.identical
Bradi1g68180.1	-4973.461248	-4973.461248	1	all.identical
Bradi1g68210.1	-3912.392143	-3912.392143	1	all.identical
Bradi1g68290.1	-3223.638416	-3223.638415	1	start.omega0.5
Bradi1g68310.1	-1858.340982	-1856.516907	36.9351	all.identical
Bradi1g68380.1	-3012.824788	-3011.162947	20.71217	all.identical
Bradi1g68460.2	-593.075765	-593.075765	1	all.identical
Bradi1g68510.2	-4329.464502	-4328.151323	9.97093	all.identical
Bradi1g68540.1	-1553.276698	-1553.27162	1.72398	all.identical
Bradi1g68560.3	-1209.006153	-1209.006153	1	all.identical
Bradi1g68580.1	-2214.459774	-2214.459774	1	all.identical
Bradi1g68600.1	-2413.583788	-2413.583788	1	all.identical
Bradi1g68620.1	-1752.81802	-1752.81802	1	all.identical
Bradi1g68710.2	-5667.850351	-5667.826651	4.29997	all.identical
Bradi1g68740.1	-2035.403309	-2033.436687	33.84903	all.identical
Bradi1g68750.1	-2950.381455	-2950.381455	1	start.omega0.5
Bradi1g68950.1	-648.654281	-648.654281	1	all.identical
Bradi1g69070.1	-2586.27167	-2585.979806	999	start.omega1
Bradi1g69080.1	-1503.84287	-1502.038459	16.60141	all.identical
Bradi1g69130.1	-1729.220884	-1729.220884	1	start.omega0.5
Bradi1g69170.1	-3133.527108	-3133.527108	1	all.identical
Bradi1g69200.1	-2492.349975	-2492.349975	1	all.identical
Bradi1g69230.2	-1883.842833	-1880.290502	999	all.identical
Bradi1g69260.1	-3203.557885	-3203.557885	1	all.identical
Bradi1g69300.1	-1336.383295	-1335.980812	1	start.omega1
Bradi1g69350.1	-1156.025257	-1156.025257	1	all.identical
Bradi1g69360.1	-3299.361174	-3299.361174	1	start.omega0.5
Bradi1g69370.1	-2062.36929	-2060.491684	134.35718	all.identical
Bradi1g69510.1	-4644.898471	-4644.898457	1.04648	all.identical
Bradi1g69540.1	-4357.748597	-4357.748597	1	all.identical
Bradi1g69550.1	-2868.126661	-2864.476337	253.51791	all.identical
Bradi1g69590.1	-3653.25648	-3653.25648	1	all.identical
Bradi1g69700.1	-1698.391587	-1698.391587	1	all.identical
Bradi1g69780.1	-3626.662069	-3626.662069	1	all.identical
Bradi1g69870.1	-2840.186041	-2839.514682	11.77103	all.identical
Bradi1g69910.2	-3112.34683	-3112.34683	1	all.identical
Bradi1g69930.1	-3520.034637	-3520.034637	1	all.identical
Bradi1g69980.1	-2729.808243	-2729.70667	38.70525	start.omega0.5
Bradi1g69990.1	-3750.417191	-3750.417191	1	all.identical
Bradi1g70000.1	-3468.689176	-3468.685911	1.42859	all.identical
Bradi1g70040.1	-709.417509	-709.417509	1	all.identical
Bradi1g70180.1	-2860.531698	-2860.531698	1	all.identical
Bradi1g70200.2	-2030.845333	-2030.845333	1	all.identical
Bradi1g70220.1	-2719.737285	-2719.737285	1	all.identical
Bradi1g70250.1	-1219.150947	-1219.150947	1	all.identical
Bradi1g70290.1	-2843.467084	-2843.467084	1	start.omega0.5
Bradi1g70300.1	-966.026249	-966.026249	1	all.identical
Bradi1g70360.1	-2506.045145	-2506.045145	1	all.identical
Bradi1g70370.1	-1910.363103	-1909.74118	1	start.omega1
Bradi1g70440.1	-1521.705853	-1521.705853	1	all.identical
Bradi1g70450.1	-1278.995892	-1278.595453	999	all.identical
Bradi1g70590.1	-3477.730344	-3477.730344	1	all.identical
Bradi1g70600.1	-994.555007	-994.555007	1	all.identical
Bradi1g70620.1	-3198.005761	-3198.005761	1	start.omega0.5
Bradi1g70650.1	-1941.285008	-1941.266147	1	start.omega1
Bradi1g70740.1	-599.43688	-599.43688	1	all.identical
Bradi1g70760.1	-2790.867797	-2790.465905	999	start.omega0.5
Bradi1g70770.1	-2018.527142	-2018.527142	1	all.identical
Bradi1g70790.1	-539.291092	-539.291092	1	all.identical
Bradi1g70830.1	-2883.234893	-2883.234893	1	all.identical
Bradi1g70840.1	-867.862185	-866.261107	20.09636	all.identical
Bradi1g70850.1	-4599.333373	-4599.333373	1	all.identical
Bradi1g70880.1	-363.922758	-363.922758	1	all.identical
Bradi1g70930.1	-2099.614185	-2099.614185	1	all.identical
Bradi1g71000.1	-2412.827679	-2412.827679	1	all.identical
Bradi1g71180.1	-1475.225146	-1475.225146	1	all.identical
Bradi1g71190.1	-4197.286106	-4196.953159	1	start.omega1
Bradi1g71240.1	-931.803951	-931.803951	1	all.identical
Bradi1g71260.1	-1403.654454	-1402.111732	999	all.identical
Bradi1g71290.2	-1642.065635	-1642.065635	1	all.identical
Bradi1g71310.1	-3522.894298	-3519.199384	196.69423	all.identical
Bradi1g71340.1	-3016.65608	-3016.65608	1	all.identical
Bradi1g71360.1	-3285.798975	-3285.798975	1	all.identical
Bradi1g71540.1	-3613.047683	-3613.047683	1	all.identical
Bradi1g71570.1	-1931.545872	-1931.545872	1	all.identical
Bradi1g71600.2	-438.845528	-438.845528	1	start.omega0.5
Bradi1g71800.2	-1534.835317	-1534.835317	1	all.identical
Bradi1g71810.2	-3900.880804	-3900.879226	1.27541	all.identical
Bradi1g71830.1	-2981.306455	-2981.306455	1	all.identical
Bradi1g72100.1	-1181.78914	-1181.78914	1	all.identical
Bradi1g72120.1	-2270.536458	-2260.906662	999	all.identical
Bradi1g72150.7	-838.539569	-838.539563	1	all.identical
Bradi1g72160.1	-701.861359	-701.861359	1	start.omega0.5
Bradi1g72330.1	-808.188826	-808.188826	1	all.identical
Bradi1g72390.1	-1699.070985	-1699.070985	1	all.identical
Bradi1g72470.1	-1003.979385	-1003.979385	1	all.identical
Bradi1g72490.1	-2290.623154	-2290.623154	1	all.identical
Bradi1g72510.4	-1837.186906	-1837.186906	1	all.identical
Bradi1g72620.1	-962.411537	-962.340614	1	all.identical
Bradi1g72640.1	-1995.001756	-1994.8135	999	start.omega1
Bradi1g72650.2	-2383.454936	-2383.454936	1	all.identical
Bradi1g72690.1	-4342.705899	-4342.705899	1	all.identical
Bradi1g72740.1	-2040.530921	-2040.530921	1	all.identical
Bradi1g72750.1	-1210.380701	-1210.380701	1	all.identical
Bradi1g72830.1	-2748.968641	-2748.968641	1	all.identical
Bradi1g72960.1	-2367.660954	-2367.660954	1	all.identical
Bradi1g73000.1	-499.273847	-499.273847	1	all.identical
Bradi1g73030.1	-2969.984271	-2968.444251	21.9956	all.identical
Bradi1g73040.2	-2213.736031	-2211.531225	999	all.identical
Bradi1g73110.1	-2409.656385	-2409.656385	1	all.identical
Bradi1g73120.1	-3788.202953	-3788.202953	1	all.identical
Bradi1g73210.1	-3819.006393	-3819.006393	1	all.identical
Bradi1g73220.2	-3101.158923	-3101.158923	1	all.identical
Bradi1g73700.1	-1270.414755	-1270.414755	1	start.omega0.5
Bradi1g73710.1	-1640.277318	-1640.277318	1	all.identical
Bradi1g73720.1	-1360.851442	-1360.851442	1	all.identical
Bradi1g73740.1	-3274.870761	-3273.419385	29.94964	all.identical
Bradi1g73770.1	-2418.891748	-2418.891748	1	all.identical
Bradi1g73830.1	-1377.347635	-1377.347635	1	all.identical
Bradi1g73910.1	-1528.191302	-1528.191302	1	all.identical
Bradi1g74050.1	-4711.681109	-4711.352909	7.83208	all.identical
Bradi1g74150.1	-1700.369552	-1700.364392	1.41796	all.identical
Bradi1g74210.1	-3387.049906	-3387.049906	1	all.identical
Bradi1g74310.1	-1680.34767	-1679.237233	30.402	all.identical
Bradi1g74360.1	-1378.384134	-1378.384134	1	all.identical
Bradi1g74420.1	-4385.089516	-4385.002442	3.05686	all.identical
Bradi1g74560.1	-5505.810725	-5505.58008	3.87091	all.identical
Bradi1g74580.1	-3456.446835	-3456.426296	1.98682	all.identical
Bradi1g74630.1	-2209.060729	-2209.060729	1	all.identical
Bradi1g74640.1	-955.471084	-955.471083	1	all.identical
Bradi1g74650.1	-3520.635368	-3519.360673	13.13984	all.identical
Bradi1g74660.1	-373.466665	-373.466665	1	all.identical
Bradi1g74670.1	-1675.786075	-1675.786075	1	all.identical
Bradi1g74700.1	-1001.07525	-1001.07525	1	all.identical
Bradi1g74760.1	-3073.75714	-3073.75714	1	all.identical
Bradi1g74860.1	-2012.325067	-2012.325067	1	all.identical
Bradi1g74910.1	-1643.375909	-1643.375909	1	all.identical
Bradi1g75080.1	-1448.132427	-1448.132427	1	all.identical
Bradi1g75140.1	-2270.780982	-2270.780982	1	all.identical
Bradi1g75180.1	-476.54018	-476.540175	1	all.identical
Bradi1g75290.1	-1837.879317	-1837.879317	1	all.identical
Bradi1g75360.1	-2072.554571	-2072.554571	1	all.identical
Bradi1g75460.1	-815.482259	-815.482259	1	all.identical
Bradi1g75500.1	-4572.519269	-4571.885608	8.20598	all.identical
Bradi1g75530.1	-2945.154823	-2944.112002	11.04699	all.identical
Bradi1g75580.1	-2117.464911	-2117.464911	1	all.identical
Bradi1g75660.2	-1478.600856	-1478.600856	1	all.identical
Bradi1g75720.1	-1586.688738	-1586.157244	7.01229	all.identical
Bradi1g75740.1	-1808.615122	-1808.615122	1	all.identical
Bradi1g75860.1	-1108.008813	-1108.008813	1	all.identical
Bradi1g75910.1	-2491.330967	-2491.330967	1	all.identical
Bradi1g75920.1	-1677.419084	-1677.419084	1	start.omega0.5
Bradi1g75930.1	-1559.722268	-1559.722268	1	all.identical
Bradi1g75940.1	-3790.759047	-3790.759047	1	all.identical
Bradi1g76050.1	-5535.31367	-5531.324617	33.56784	all.identical
Bradi1g76060.1	-1500.235388	-1499.06063	28.46909	all.identical
Bradi1g76070.1	-2216.716702	-2216.716702	1	all.identical
Bradi1g76080.1	-1925.382178	-1924.589233	1.57307	start.omega1
Bradi1g76190.1	-2068.562942	-2068.562942	1	all.identical
Bradi1g76280.1	-3389.05641	-3389.05641	1	all.identical
Bradi1g76290.1	-3169.103918	-3168.840077	6.03692	all.identical
Bradi1g76400.1	-1926.439765	-1926.439765	1	start.omega0.5
Bradi1g76480.1	-3045.489393	-3045.489393	1	all.identical
Bradi1g76500.1	-5672.862936	-5671.374939	63.68325	all.identical
Bradi1g76590.1	-885.566814	-885.566814	1	all.identical
Bradi1g76660.1	-5054.4049	-5054.4049	1	all.identical
Bradi1g76740.2	-793.433365	-793.302287	999	start.omega1
Bradi1g76760.2	-3871.522348	-3871.522348	1	all.identical
Bradi1g76800.1	-903.208468	-903.208467	1	start.omega1
Bradi1g76830.1	-4086.880732	-4086.880732	1	all.identical
Bradi1g76860.1	-1554.365481	-1554.365481	1	all.identical
Bradi1g76890.1	-2667.745883	-2664.986981	999	all.identical
Bradi1g76920.1	-8386.081889	-8384.816277	16.35059	all.identical
Bradi1g76950.1	-1368.344985	-1368.344985	1	all.identical
Bradi1g76960.2	-1712.580482	-1712.580482	2.75482	all.identical
Bradi1g77000.1	-2406.109215	-2406.109215	1	all.identical
Bradi1g77040.1	-2878.258711	-2878.258711	1	start.omega0.5
Bradi1g77060.1	-1707.518989	-1707.518989	1	all.identical
Bradi1g77080.1	-880.938556	-880.938556	1	all.identical
Bradi1g77200.1	-3232.257883	-3232.257883	1	all.identical
Bradi1g77260.1	-2868.730241	-2868.238245	6.12518	all.identical
Bradi1g77270.1	-1024.186062	-1024.186062	1	start.omega0.5
Bradi1g77290.3	-3882.529852	-3882.529852	1	all.identical
Bradi1g77320.1	-1004.435768	-1004.435768	1	start.omega0.5
Bradi1g77330.1	-2077.567827	-2077.567827	1	all.identical
Bradi1g77350.1	-3151.064452	-3151.064452	1	all.identical
Bradi1g77370.1	-2165.251926	-2165.251926	1	all.identical
Bradi1g77380.1	-2312.923667	-2312.923667	1	all.identical
Bradi1g77440.1	-4146.648184	-4146.648184	1	all.identical
Bradi1g77510.1	-2617.650082	-2617.650082	1	all.identical
Bradi1g77580.1	-3503.276881	-3503.276881	1	all.identical
Bradi1g77700.1	-6626.3737	-6625.16359	19.79764	all.identical
Bradi1g77830.1	-1090.552491	-1090.552491	1	start.omega0.5
Bradi1g77950.1	-2438.830733	-2436.498143	403.05973	start.omega0.5
Bradi1g78020.1	-1103.417059	-1103.417059	1	all.identical
Bradi1g78090.1	-1730.815337	-1730.815337	1	all.identical
Bradi1g78190.1	-4429.960037	-4429.724943	5.37044	all.identical
Bradi1g78220.1	-4519.976234	-4519.286141	5.7063	all.identical
Bradi1g78420.1	-1383.369371	-1383.369371	1	all.identical
Bradi1g78560.3	-2549.202621	-2549.202621	1	all.identical
Bradi1g78620.1	-313.806364	-313.806364	1	start.omega0.5
Bradi1g78680.1	-744.765585	-744.13001	999	all.identical
Bradi1g78690.1	-3153.978117	-3153.978117	1	all.identical
Bradi1g78710.1	-2671.368775	-2671.176306	3.54152	all.identical
Bradi2g00320.1	-3714.704656	-3710.575271	999	all.identical
Bradi2g00370.1	-2044.883097	-2044.883097	1	all.identical
Bradi2g00620.1	-1954.538072	-1954.538072	1	all.identical
Bradi2g00640.1	-672.813209	-672.813209	1	all.identical
Bradi2g00650.1	-4211.222117	-4211.222117	1	start.omega0.5
Bradi2g00670.1	-2407.68063	-2407.68063	1	start.omega0.5
Bradi2g00690.1	-2883.164707	-2883.164707	1	all.identical
Bradi2g00840.1	-937.378648	-937.378648	1	all.identical
Bradi2g00870.1	-1675.876259	-1675.671373	3.27692	all.identical
Bradi2g00900.1	-1837.132173	-1834.055904	57.33728	all.identical
Bradi2g00980.3	-1895.181517	-1895.181517	1	all.identical
Bradi2g01100.1	-1503.084651	-1503.084651	1	all.identical
Bradi2g01340.1	-1578.483713	-1578.233349	6.44659	start.omega1
Bradi2g01350.1	-2379.765594	-2379.765594	1	start.omega1
Bradi2g01360.1	-6245.154532	-6242.74763	18.29164	all.identical
Bradi2g01430.3	-3513.385383	-3509.867585	403.28594	start.omega0.5
Bradi2g01520.1	-1672.685315	-1672.241777	999	all.identical
Bradi2g01550.1	-1821.34435	-1821.34435	1	all.identical
Bradi2g01590.1	-5456.363656	-5456.363656	1	all.identical
Bradi2g01610.1	-3527.786506	-3527.786506	1	all.identical
Bradi2g01800.1	-1296.040884	-1296.040884	1	start.omega0.5
Bradi2g01810.1	-1465.233155	-1465.233155	1	start.omega0.5
Bradi2g01870.1	-3326.330058	-3326.330058	1	all.identical
Bradi2g01980.1	-636.644388	-636.644388	1	all.identical
Bradi2g02000.1	-2252.340643	-2250.48403	50.78574	all.identical
Bradi2g02010.1	-3759.345349	-3759.343033	1.53754	all.identical
Bradi2g02070.1	-2867.436048	-2867.436048	1	all.identical
Bradi2g02230.1	-4588.988932	-4582.305398	102.20646	all.identical
Bradi2g02310.1	-3978.772746	-3977.726479	39.65863	all.identical
Bradi2g02340.1	-1103.887182	-1103.887182	1	all.identical
Bradi2g02350.1	-1423.649199	-1423.649199	1	all.identical
Bradi2g02430.1	-3014.696965	-3014.696965	1	all.identical
Bradi2g02470.1	-2496.67269	-2496.67269	1	start.omega0.5
Bradi2g02700.1	-3245.203979	-3245.203979	1	all.identical
Bradi2g02730.1	-3186.257334	-3186.257334	1	start.omega0.5
Bradi2g02760.1	-1058.017883	-1058.017883	1	all.identical
Bradi2g02770.1	-932.959088	-932.959088	1	all.identical
Bradi2g02780.1	-1680.332601	-1680.332601	1	all.identical
Bradi2g02870.1	-2022.352236	-2022.352236	1	all.identical
Bradi2g02890.1	-638.8203	-637.247107	17.46454	all.identical
Bradi2g02900.1	-1346.414956	-1343.065781	116.27279	all.identical
Bradi2g02930.2	-1615.802305	-1615.802305	1	all.identical
Bradi2g02940.1	-1784.104865	-1784.104865	1	start.omega0.5
Bradi2g02990.1	-1329.925935	-1329.925935	1	all.identical
Bradi2g03120.1	-2404.721816	-2404.721816	1	all.identical
Bradi2g03170.1	-2528.119921	-2528.119921	1	all.identical
Bradi2g03310.1	-277.430834	-277.257269	999	all.identical
Bradi2g03350.1	-3812.269365	-3811.978171	5.75714	all.identical
Bradi2g03370.1	-1142.774894	-1142.774894	1	all.identical
Bradi2g03400.2	-3045.700674	-3045.699935	1.16665	all.identical
Bradi2g03420.1	-2976.566928	-2976.566928	1	all.identical
Bradi2g03530.1	-2218.779904	-2218.779904	1	all.identical
Bradi2g03800.1	-2948.318389	-2946.855335	15.40065	all.identical
Bradi2g03960.1	-5808.931248	-5807.157583	23.50244	all.identical
Bradi2g03970.1	-2066.456877	-2066.456877	1	all.identical
Bradi2g03980.1	-1949.385715	-1949.385715	1	start.omega0.5
Bradi2g04000.1	-2548.05041	-2548.05041	1	start.omega0.5
Bradi2g04070.1	-2894.246673	-2893.228325	5.76694	all.identical
Bradi2g04150.1	-1066.782953	-1066.782953	1	all.identical
Bradi2g04180.4	-4583.91238	-4583.91238	1	all.identical
Bradi2g04220.1	-3657.760717	-3657.633424	4.39056	all.identical
Bradi2g04470.1	-1269.118379	-1269.118379	1	all.identical
Bradi2g04480.1	-1299.706866	-1299.706866	1	all.identical
Bradi2g04530.1	-1241.18048	-1241.141899	947.94486	start.omega0.5
Bradi2g04610.1	-2724.496262	-2724.496262	1	start.omega0.5
Bradi2g04650.1	-943.846148	-943.846148	1	all.identical
Bradi2g04690.1	-2845.867888	-2845.867888	1	start.omega0.5
Bradi2g04720.1	-1187.804468	-1187.804468	1	all.identical
Bradi2g04830.1	-925.55762	-925.55762	1	start.omega0.5
Bradi2g04870.1	-1749.276535	-1749.276535	1	all.identical
Bradi2g04960.1	-4623.272841	-4623.272841	1	all.identical
Bradi2g05160.1	-1052.708257	-1052.708257	1	all.identical
Bradi2g05250.1	-2708.57595	-2708.57595	1	all.identical
Bradi2g05310.1	-1124.529563	-1124.529563	1	all.identical
Bradi2g05420.1	-1460.135384	-1458.41834	19.1653	all.identical
Bradi2g05530.1	-3300.583253	-3298.869158	22.73075	all.identical
Bradi2g05590.1	-2887.746457	-2887.746457	1	all.identical
Bradi2g05700.1	-1131.073573	-1131.073573	1	all.identical
Bradi2g05710.1	-5254.966	-5254.037915	1	start.omega1
Bradi2g05720.1	-2998.16738	-2998.025438	39.81391	start.omega0.5
Bradi2g05730.1	-2375.862146	-2375.862146	1	all.identical
Bradi2g05770.1	-3358.38728	-3358.38728	1	all.identical
Bradi2g05940.1	-1651.800421	-1651.800421	1	start.omega0.5
Bradi2g05980.1	-1520.35777	-1520.35777	1	start.omega0.5
Bradi2g06080.1	-2760.131018	-2760.120896	1.32432	all.identical
Bradi2g06120.1	-2543.856387	-2543.856387	1	start.omega0.5
Bradi2g06160.1	-262.55381	-262.55381	1	all.identical
Bradi2g06230.2	-4460.017665	-4460.017665	1	all.identical
Bradi2g06260.1	-3716.731084	-3716.706743	1.45694	start.omega1
Bradi2g06420.1	-506.969303	-506.916623	999	all.identical
Bradi2g06590.1	-5058.098121	-5056.850992	999	all.identical
Bradi2g06610.1	-1407.835219	-1407.835219	1	all.identical
Bradi2g06650.1	-1760.809118	-1760.809118	1	all.identical
Bradi2g06800.1	-5186.524199	-5186.524199	1	all.identical
Bradi2g06810.1	-3363.615998	-3363.615998	1	all.identical
Bradi2g07030.1	-1269.629169	-1269.629169	1	all.identical
Bradi2g07040.1	-2995.746507	-2995.746507	1	all.identical
Bradi2g07060.1	-852.428985	-852.428985	1	all.identical
Bradi2g07120.1	-1181.906945	-1180.427959	63.69291	all.identical
Bradi2g07170.1	-1181.62744	-1181.62744	1	all.identical
Bradi2g07260.1	-2479.259424	-2479.259424	1	all.identical
Bradi2g07290.1	-2276.241699	-2276.241699	1	all.identical
Bradi2g07320.1	-2089.926913	-2089.169103	999	all.identical
Bradi2g07400.1	-876.964926	-876.964926	1	all.identical
Bradi2g07430.1	-4253.698577	-4253.698577	1	all.identical
Bradi2g07470.1	-328.219598	-328.011339	999	all.identical
Bradi2g07480.1	-1455.990074	-1455.990074	1	all.identical
Bradi2g07510.1	-2246.253917	-2246.253917	1	all.identical
Bradi2g07520.2	-3783.442876	-3782.554304	21.54037	all.identical
Bradi2g07550.1	-3939.557939	-3939.557939	1	start.omega0.5
Bradi2g07700.1	-4659.99299	-4659.99299	1	all.identical
Bradi2g07760.1	-1574.674874	-1574.674874	1	all.identical
Bradi2g07790.5	-2514.804755	-2514.804755	1	all.identical
Bradi2g07970.1	-3443.808158	-3443.808158	1	all.identical
Bradi2g08040.1	-732.703299	-732.703299	1	all.identical
Bradi2g08080.1	-3774.064615	-3774.064615	1	all.identical
Bradi2g08170.1	-802.866321	-802.866255	1.08317	all.identical
Bradi2g08340.1	-3275.498815	-3275.498815	1	all.identical
Bradi2g08380.1	-1110.506523	-1110.506523	1	all.identical
Bradi2g08470.1	-1599.963106	-1599.963106	1	all.identical
Bradi2g08490.1	-616.990172	-616.990172	1	all.identical
Bradi2g08500.2	-5308.990271	-5308.247042	9.42417	all.identical
Bradi2g08510.1	-3477.379301	-3477.379301	1	all.identical
Bradi2g08560.2	-1127.896449	-1127.896449	1	start.omega0.5
Bradi2g08840.1	-2238.708524	-2238.708524	1	all.identical
Bradi2g08890.1	-3365.074523	-3365.074523	1	all.identical
Bradi2g08900.1	-2123.049654	-2123.048792	1.09156	all.identical
Bradi2g08960.1	-2724.585307	-2724.585307	1	all.identical
Bradi2g09030.1	-951.241075	-951.241075	1	all.identical
Bradi2g09080.1	-6912.449938	-6912.449938	1	all.identical
Bradi2g09120.1	-484.637853	-484.637853	1	all.identical
Bradi2g09130.1	-3230.195537	-3230.195537	1	all.identical
Bradi2g09160.2	-1058.221746	-1058.089236	68.21683	all.identical
Bradi2g09170.1	-2305.737264	-2305.737264	1	all.identical
Bradi2g09340.1	-3714.547838	-3714.547838	1	all.identical
Bradi2g09350.1	-2286.042817	-2286.042817	1	all.identical
Bradi2g09360.1	-4396.244238	-4396.244238	1	all.identical
Bradi2g09380.1	-2315.406773	-2315.406773	1	all.identical
Bradi2g09470.1	-694.833341	-694.833341	1	all.identical
Bradi2g09480.1	-3463.136411	-3463.136411	1	start.omega0.5
Bradi2g09520.1	-2497.462492	-2497.46249	4.28696	start.omega1
Bradi2g09530.1	-1329.513661	-1329.513661	1	all.identical
Bradi2g09540.2	-514.67462	-514.67462	1	start.omega1
Bradi2g09620.1	-989.755518	-989.755518	1	all.identical
Bradi2g09770.2	-731.308857	-731.308857	1	all.identical
Bradi2g09790.1	-931.335635	-931.335635	1	all.identical
Bradi2g09800.1	-1794.649894	-1794.258118	999	all.identical
Bradi2g09830.1	-2091.403639	-2091.403639	1	all.identical
Bradi2g09850.1	-1820.636682	-1820.636682	1	all.identical
Bradi2g09860.1	-536.693264	-536.383729	999	all.identical
Bradi2g09940.1	-3875.138954	-3875.138954	1	all.identical
Bradi2g09980.1	-1232.030654	-1232.030654	1	all.identical
Bradi2g09990.1	-2421.799733	-2421.753522	999	start.omega0.5
Bradi2g10040.1	-1472.00645	-1472.00645	1	all.identical
Bradi2g10060.1	-2024.937471	-2024.90423	1.93495	all.identical
Bradi2g10080.1	-2168.162793	-2168.162793	1	all.identical
Bradi2g10090.1	-1234.920807	-1234.920807	1	all.identical
Bradi2g10100.1	-3619.847446	-3619.847446	1	all.identical
Bradi2g10130.1	-1110.895341	-1110.895341	1	all.identical
Bradi2g10170.1	-2252.919791	-2251.239147	29.22473	all.identical
Bradi2g10180.1	-1710.927024	-1710.927024	1	all.identical
Bradi2g10200.1	-1716.468403	-1714.87999	16.46184	all.identical
Bradi2g10250.1	-1793.466908	-1793.466908	1	all.identical
Bradi2g10260.1	-801.764524	-801.764524	1	all.identical
Bradi2g10350.1	-1579.547587	-1579.547587	1	all.identical
Bradi2g10540.1	-5474.320503	-5474.320503	1	all.identical
Bradi2g10670.1	-834.451384	-834.451384	1	all.identical
Bradi2g10770.1	-3078.684146	-3078.684146	1	all.identical
Bradi2g10780.3	-3215.669061	-3215.510094	1	all.identical
Bradi2g10810.1	-3600.460805	-3599.101242	10.82039	all.identical
Bradi2g10830.1	-2274.278798	-2274.278798	1	all.identical
Bradi2g10840.1	-2233.395391	-2233.395391	1	all.identical
Bradi2g10850.1	-1685.034204	-1685.034204	1	all.identical
Bradi2g10870.1	-3642.885748	-3642.879212	1.2739	all.identical
Bradi2g11000.1	-2309.856212	-2309.856212	1	all.identical
Bradi2g11050.1	-2072.243972	-2072.243972	1	start.omega0.5
Bradi2g11480.1	-2892.960674	-2892.960674	1	all.identical
Bradi2g11500.1	-1861.094468	-1861.094468	1	all.identical
Bradi2g11510.1	-239.824238	-237.272079	999	start.omega1
Bradi2g11560.1	-3979.34022	-3979.34022	1	all.identical
Bradi2g11740.1	-1016.809095	-1016.809095	1	start.omega1
Bradi2g11790.1	-1106.182441	-1105.996189	999	start.omega1
Bradi2g11800.1	-4822.15792	-4820.334646	999	all.identical
Bradi2g11830.1	-2981.90358	-2981.90358	1	all.identical
Bradi2g11860.1	-2456.06524	-2456.06524	1	all.identical
Bradi2g11910.1	-1462.767286	-1462.767286	1	all.identical
Bradi2g12080.1	-4469.990368	-4469.990368	1	all.identical
Bradi2g12100.1	-1990.7011	-1990.142298	999	all.identical
Bradi2g12110.1	-2986.74107	-2986.74107	1	all.identical
Bradi2g12120.3	-3914.957922	-3914.946766	1.61082	all.identical
Bradi2g12170.1	-3212.845577	-3212.845577	1	all.identical
Bradi2g12290.1	-2786.184709	-2786.184709	1	all.identical
Bradi2g12300.1	-2075.171919	-2075.171919	1	start.omega0.5
Bradi2g12310.1	-2687.402091	-2687.402091	1	start.omega0.5
Bradi2g12340.1	-2262.77976	-2262.77976	1	all.identical
Bradi2g12380.1	-2171.278336	-2171.278336	1	all.identical
Bradi2g12390.2	-2426.364412	-2426.364412	1	start.omega0.5
Bradi2g12510.1	-1302.624487	-1302.505855	22.68498	all.identical
Bradi2g12530.1	-4157.963446	-4157.963446	1	all.identical
Bradi2g12550.1	-4769.529127	-4769.529127	1	all.identical
Bradi2g12600.1	-2101.514268	-2101.514268	1	all.identical
Bradi2g12650.1	-2679.34345	-2679.34345	1	all.identical
Bradi2g12680.1	-5490.943172	-5490.943172	1	all.identical
Bradi2g12700.1	-1559.49697	-1559.49697	1	all.identical
Bradi2g12790.2	-7838.250169	-7838.250169	1	all.identical
Bradi2g12920.1	-2303.115199	-2302.18598	26.99104	all.identical
Bradi2g13170.4	-4407.580557	-4407.575699	1.35027	all.identical
Bradi2g13180.1	-345.002084	-345.002084	40.72332	all.identical
Bradi2g13210.1	-2685.519185	-2685.519185	1	all.identical
Bradi2g13400.2	-1299.257455	-1299.257455	1	all.identical
Bradi2g13450.1	-3170.425952	-3170.425952	1	all.identical
Bradi2g13510.1	-1785.851045	-1785.851045	1	all.identical
Bradi2g13610.1	-30.899081	-30.899081	2.47191	all.identical
Bradi2g13630.1	-1026.249078	-1023.245188	999	all.identical
Bradi2g13660.1	-2848.091198	-2848.091198	1	all.identical
Bradi2g13680.1	-2820.293211	-2820.293211	1	all.identical
Bradi2g13710.2	-2362.582082	-2362.582082	1	all.identical
Bradi2g13810.2	-2507.511531	-2507.498635	1.58633	all.identical
Bradi2g13840.1	-1784.985656	-1784.985656	1	all.identical
Bradi2g14190.1	-1019.678509	-1019.266021	999	all.identical
Bradi2g14210.1	-1649.066715	-1649.066715	1	all.identical
Bradi2g14250.1	-2302.867983	-2302.867983	1	all.identical
Bradi2g14270.1	-3955.52219	-3955.52219	1	start.omega0.5
Bradi2g14350.2	-741.956737	-738.963637	999	all.identical
Bradi2g14400.1	-3331.361405	-3331.041013	18.34834	all.identical
Bradi2g14440.1	-5706.877793	-5706.872544	1.65639	all.identical
Bradi2g14460.1	-63.863587	-63.199384	2.21802	start.omega1
Bradi2g14510.1	-4413.611356	-4413.611356	19.29015	all.identical
Bradi2g14580.2	-2398.084784	-2398.084784	1	all.identical
Bradi2g14590.1	-1394.397594	-1394.397594	1	all.identical
Bradi2g14600.1	-1147.023552	-1147.023552	1	all.identical
Bradi2g14750.1	-2614.336726	-2614.336726	1	all.identical
Bradi2g14820.1	-2481.26041	-2481.26041	1	all.identical
Bradi2g14830.1	-2216.278146	-2216.278146	1	all.identical
Bradi2g14840.1	-1615.059082	-1615.059082	1	all.identical
Bradi2g14950.1	-1633.889378	-1633.889378	1	all.identical
Bradi2g14970.2	-4489.420971	-4489.420971	1	all.identical
Bradi2g15260.1	-5739.206064	-5739.206064	1	start.omega0.5
Bradi2g15390.1	-1441.238443	-1441.238443	1	all.identical
Bradi2g15410.1	-1526.355431	-1526.1112	7.79532	all.identical
Bradi2g15550.1	-1961.350214	-1961.350214	1	all.identical
Bradi2g15570.1	-1271.139191	-1270.000239	9.20984	all.identical
Bradi2g15630.1	-1051.070978	-1051.070978	1	all.identical
Bradi2g15730.1	-1528.827779	-1528.827779	1	all.identical
Bradi2g15790.1	-2145.466857	-2145.466857	1	all.identical
Bradi2g15900.1	-139.66642	-139.666419	1.85884	start.omega0.5
Bradi2g15930.1	-2361.957662	-2361.957662	1	all.identical
Bradi2g15940.1	-848.282894	-848.251335	1.51544	all.identical
Bradi2g16300.2	-1890.94833	-1890.94833	1	all.identical
Bradi2g16320.1	-1243.246839	-1241.083431	10.89839	all.identical
Bradi2g16330.1	-6006.651386	-6006.409886	2.96011	all.identical
Bradi2g16410.1	-881.801849	-881.801849	1	start.omega1
Bradi2g16500.1	-4527.802894	-4527.770085	15.27638	all.identical
Bradi2g16560.1	-2454.317815	-2449.162268	999	all.identical
Bradi2g16600.1	-433.375787	-433.375787	1	all.identical
Bradi2g16670.1	-1829.781852	-1829.777848	1.35724	all.identical
Bradi2g16680.1	-3145.382736	-3145.382736	1	all.identical
Bradi2g16810.1	-1050.478574	-1050.478574	1	start.omega1
Bradi2g16840.1	-2960.304276	-2960.304276	1	all.identical
Bradi2g16850.1	-1991.075018	-1991.075018	1	all.identical
Bradi2g16910.3	-1897.781045	-1897.781045	1	all.identical
Bradi2g16920.1	-936.800564	-935.212372	16.26804	all.identical
Bradi2g16930.1	-3596.28602	-3596.28602	1	all.identical
Bradi2g16940.1	-1397.832644	-1397.832644	1	start.omega0.5
Bradi2g16960.1	-1050.973593	-1050.481262	999	start.omega1
Bradi2g17170.1	-1508.183999	-1508.183999	1	all.identical
Bradi2g17220.1	-1913.18449	-1913.18449	1	all.identical
Bradi2g17330.5	-2376.725187	-2376.713579	5.6887	all.identical
Bradi2g17600.1	-2871.146129	-2869.788247	40.79076	all.identical
Bradi2g17630.1	-1303.137297	-1303.137297	1	all.identical
Bradi2g17660.3	-3457.772916	-3457.772916	1	all.identical
Bradi2g17670.1	-2378.019603	-2378.019603	1	start.omega1
Bradi2g17790.1	-987.880601	-987.880601	1	all.identical
Bradi2g17860.3	-3078.148094	-3078.148094	1	start.omega1
Bradi2g17970.1	-3278.056106	-3278.056106	1	all.identical
Bradi2g17990.1	-2916.676635	-2916.676635	1	all.identical
Bradi2g18080.1	-3228.960463	-3228.960463	1	all.identical
Bradi2g18150.1	-1295.320185	-1295.112633	3.87879	all.identical
Bradi2g18210.2	-1263.211619	-1263.211619	1	all.identical
Bradi2g18250.1	-2000.532028	-2000.532028	1	all.identical
Bradi2g18260.1	-4693.612814	-4691.538452	998.9999	start.omega1
Bradi2g18270.1	-1590.378641	-1590.378641	1	all.identical
Bradi2g18290.1	-2912.320904	-2912.320904	1	start.omega1
Bradi2g18300.1	-3124.180444	-3124.180444	1	all.identical
Bradi2g18330.1	-2614.047109	-2612.706368	1	start.omega1
Bradi2g18420.1	-3206.526743	-3206.526743	1	all.identical
Bradi2g18430.1	-1105.543614	-1105.543614	1	all.identical
Bradi2g18510.1	-2291.305302	-2291.305302	1	all.identical
Bradi2g18630.1	-2898.130671	-2896.15274	999	start.omega1
Bradi2g18640.2	-4382.761973	-4382.761973	1	all.identical
Bradi2g18650.1	-529.92079	-529.92079	1	all.identical
Bradi2g18710.1	-1546.499732	-1546.499732	1	all.identical
Bradi2g18810.1	-3653.853485	-3653.853485	1	all.identical
Bradi2g18960.1	-563.93377	-563.38468	999	all.identical
Bradi2g19010.1	-3132.564983	-3132.462966	3.41793	all.identical
Bradi2g19040.1	-1744.480511	-1744.480511	1	all.identical
Bradi2g19090.3	-6323.155988	-6323.155988	1	all.identical
Bradi2g19240.1	-1351.985409	-1351.985131	1.97498	all.identical
Bradi2g19260.1	-1267.441989	-1267.441989	1	all.identical
Bradi2g19450.1	-4836.493677	-4836.493677	1	all.identical
Bradi2g19510.1	-2325.16753	-2325.16753	1	all.identical
Bradi2g19520.1	-4317.932167	-4317.932167	1	all.identical
Bradi2g19530.1	-1956.480934	-1956.480934	1	all.identical
Bradi2g19540.1	-5336.04323	-5336.785228	23.17502	start.omega0.5
Bradi2g19560.1	-3672.632173	-3672.632173	1	all.identical
Bradi2g19570.1	-1492.7153	-1492.7153	1	start.omega1
Bradi2g19580.1	-4638.889461	-4638.889461	1	all.identical
Bradi2g19590.1	-5906.281698	-5904.080285	51.05699	all.identical
Bradi2g19640.1	-1017.194483	-1017.194483	1	all.identical
Bradi2g19660.1	-1008.685484	-1008.685484	1	start.omega0.5
Bradi2g19680.1	-1785.762962	-1785.704473	11.48993	all.identical
Bradi2g19710.1	-1624.532301	-1624.532301	1	all.identical
Bradi2g20020.2	-2527.966573	-2527.966573	1	all.identical
Bradi2g20030.1	-2007.798298	-2007.798298	1	all.identical
Bradi2g20080.1	-1066.963525	-1066.963525	1	start.omega0.5
Bradi2g20110.1	-2700.941342	-2699.312244	315.28288	start.omega0.5
Bradi2g20190.1	-2144.499011	-2144.499011	1	all.identical
Bradi2g20200.1	-3915.507862	-3915.507862	1	all.identical
Bradi2g20250.1	-594.768255	-594.768255	1	all.identical
Bradi2g20260.1	-2275.873935	-2273.938284	999	all.identical
Bradi2g20290.1	-2932.030095	-2932.030095	1	all.identical
Bradi2g20310.1	-1757.780734	-1757.780734	1	all.identical
Bradi2g20340.1	-1530.015383	-1524.762951	999	all.identical
Bradi2g20370.2	-1215.426113	-1215.426113	1	all.identical
Bradi2g20540.1	-2229.80426	-2229.80426	1	all.identical
Bradi2g20550.1	-2785.959473	-2785.959473	11.38555	all.identical
Bradi2g20570.1	-2180.109978	-2170.683491	998.99999	all.identical
Bradi2g20650.1	-2910.413924	-2910.091166	17.86565	all.identical
Bradi2g20890.4	-2834.966993	-2834.966993	1	all.identical
Bradi2g21050.1	-3117.929363	-3117.929363	1	all.identical
Bradi2g21420.1	-2605.251749	-2605.225133	1.87133	all.identical
Bradi2g21460.1	-862.355029	-862.355029	7.60286	start.omega2
Bradi2g21510.1	-1222.935055	-1222.935055	1	all.identical
Bradi2g21760.1	-3217.561989	-3217.561989	1	all.identical
Bradi2g21820.1	-2713.938356	-2713.938356	1	all.identical
Bradi2g21850.1	-4255.292882	-4255.292882	1	start.omega0.5
Bradi2g21870.1	-3563.082691	-3563.082691	1	all.identical
Bradi2g21980.3	-1057.152814	-1057.152814	1	all.identical
Bradi2g22090.1	-1982.815139	-1982.815139	1	all.identical
Bradi2g22170.1	-5063.001897	-5063.001897	1	all.identical
Bradi2g22210.1	-4542.840588	-4542.840588	1	all.identical
Bradi2g22320.1	-1429.284031	-1429.284031	1	all.identical
Bradi2g22360.1	-1445.921983	-1445.921983	1	all.identical
Bradi2g22400.1	-4453.406525	-4453.406525	1	all.identical
Bradi2g22410.1	-3888.47622	-3888.473433	1.51438	all.identical
Bradi2g22420.1	-5789.622009	-5789.622009	1	all.identical
Bradi2g22430.1	-2319.084801	-2319.084801	1	all.identical
Bradi2g22490.1	-5333.266501	-5333.266501	1	all.identical
Bradi2g22540.1	-1369.792001	-1369.79199	1.03187	all.identical
Bradi2g22550.1	-2694.031749	-2694.031476	1.11083	all.identical
Bradi2g22630.1	-263.757216	-263.593639	999	all.identical
Bradi2g22670.1	-3260.789098	-3256.435596	999	all.identical
Bradi2g22850.1	-1324.724226	-1324.724226	1	all.identical
Bradi2g23040.1	-3531.631784	-3531.631784	1	all.identical
Bradi2g23150.1	-1631.686663	-1631.686663	1	all.identical
Bradi2g23300.1	-683.843588	-683.825825	999	start.omega2
Bradi2g23380.6	-1218.98095	-1218.98095	1	all.identical
Bradi2g23430.1	-3344.174584	-3342.500963	34.08526	all.identical
Bradi2g23450.1	-1560.320769	-1560.320769	1	all.identical
Bradi2g23500.1	-1537.372832	-1537.3699	1.29945	all.identical
Bradi2g23530.1	-3418.100701	-3418.100701	1	all.identical
Bradi2g23560.1	-1445.91794	-1445.91794	1	all.identical
Bradi2g23570.1	-823.329882	-823.19952	999	all.identical
Bradi2g23650.1	-3430.393422	-3430.393422	1	all.identical
Bradi2g23740.1	-2973.093596	-2973.093596	1	all.identical
Bradi2g23790.1	-5364.824757	-5364.824757	1	all.identical
Bradi2g23820.1	-1057.350924	-1053.422829	72.05263	all.identical
Bradi2g23860.1	-3904.616673	-3904.616673	1	all.identical
Bradi2g23900.1	-3980.578541	-3980.571538	1.38335	all.identical
Bradi2g24030.1	-1125.017357	-1125.017357	1	all.identical
Bradi2g24110.1	-2761.333584	-2761.333584	1	all.identical
Bradi2g24210.2	-3050.432952	-3050.432952	1	all.identical
Bradi2g24270.1	-789.315171	-789.153952	999	all.identical
Bradi2g24290.1	-4377.291569	-4375.190753	12.21235	all.identical
Bradi2g24370.1	-2459.422632	-2459.422632	1	all.identical
Bradi2g24450.1	-6566.872708	-6562.953382	999	all.identical
Bradi2g24690.4	-1756.286119	-1756.286119	1	all.identical
Bradi2g24860.5	-3609.116623	-3609.111019	1.29207	all.identical
Bradi2g24880.1	-2763.599801	-2763.599801	1	all.identical
Bradi2g24940.2	-1713.262522	-1713.262522	1	all.identical
Bradi2g24950.2	-1969.532506	-1969.486198	999	start.omega2
Bradi2g25130.1	-2989.367823	-2989.367823	1	all.identical
Bradi2g25190.1	-1986.694145	-1986.694145	1	all.identical
Bradi2g25240.1	-2595.281077	-2595.281077	1	all.identical
Bradi2g25250.1	-2296.621679	-2296.621679	1	all.identical
Bradi2g25260.1	-2012.758085	-2012.758085	1	all.identical
Bradi2g25310.1	-4696.548811	-4696.548811	1	all.identical
Bradi2g25350.1	-2241.640249	-2238.997662	29.04032	all.identical
Bradi2g25360.1	-1614.637394	-1614.637394	1	all.identical
Bradi2g25390.1	-193.133045	-193.133044	1	all.identical
Bradi2g25400.1	-1051.388068	-1051.388068	1	all.identical
Bradi2g25410.1	-444.123512	-444.123512	1	all.identical
Bradi2g25450.1	-2714.077534	-2714.077534	1	all.identical
Bradi2g25470.1	-1577.229627	-1577.229626	1	start.omega0.5
Bradi2g25500.1	-3995.224918	-3995.224918	1	all.identical
Bradi2g25550.1	-5132.780451	-5128.820629	65.59425	all.identical
Bradi2g25580.1	-2296.411617	-2295.71443	9.46696	all.identical
Bradi2g25590.1	-532.216644	-532.216644	1	all.identical
Bradi2g25610.3	-1859.842985	-1855.826458	999	all.identical
Bradi2g25640.1	-1042.472434	-1042.267925	999	all.identical
Bradi2g25700.1	-3107.931068	-3107.931068	1	all.identical
Bradi2g25730.2	-686.233944	-686.233944	1	all.identical
Bradi2g25830.1	-3382.694429	-3382.694429	1	start.omega0.5
Bradi2g25870.1	-2555.606573	-2554.35485	16.80012	all.identical
Bradi2g25930.1	-1492.93253	-1492.93253	1	all.identical
Bradi2g25950.1	-737.78681	-737.78681	1	all.identical
Bradi2g26090.1	-2493.098123	-2493.098123	1	all.identical
Bradi2g26100.1	-4908.640997	-4908.640997	1	all.identical
Bradi2g26170.1	-3094.705543	-3094.705543	1	start.omega0.5
Bradi2g26200.1	-2767.647102	-2767.647102	1	all.identical
Bradi2g26260.1	-3511.235234	-3511.235234	1	all.identical
Bradi2g26270.1	-1009.723752	-1009.723752	1	all.identical
Bradi2g26310.1	-1170.026362	-1170.026361	1	all.identical
Bradi2g26330.1	-6223.251053	-6223.251053	1	all.identical
Bradi2g26440.1	-2327.467904	-2327.467904	1	all.identical
Bradi2g26480.1	-1525.779478	-1525.779478	1	all.identical
Bradi2g26510.1	-1807.523321	-1807.518103	1.38999	all.identical
Bradi2g26650.1	-4454.256134	-4454.256134	1	all.identical
Bradi2g26660.1	-3712.978114	-3710.551202	121.21899	start.omega0.5
Bradi2g26690.1	-1727.751167	-1727.751167	1	all.identical
Bradi2g26700.1	-1387.833663	-1387.833663	1	all.identical
Bradi2g26720.1	-612.3952	-612.3952	1	all.identical
Bradi2g26760.1	-2718.2582	-2715.626715	88.96025	all.identical
Bradi2g26770.1	-1001.895698	-1000.788447	26.35809	all.identical
Bradi2g26790.1	-682.540416	-682.540416	1	all.identical
Bradi2g26860.1	-1687.595419	-1687.595419	1	all.identical
Bradi2g26910.1	-739.361123	-739.361123	1	start.omega0.5
Bradi2g26930.1	-1681.98189	-1681.98189	1	all.identical
Bradi2g26940.1	-1142.933028	-1142.744765	999	start.omega1
Bradi2g26950.1	-514.221786	-509.036487	999	all.identical
Bradi2g27060.1	-1854.172444	-1854.166333	1.40235	all.identical
Bradi2g27070.1	-2929.370702	-2929.370702	1	all.identical
Bradi2g27260.1	-3431.4638	-3431.4638	1	all.identical
Bradi2g27360.1	-1236.820966	-1236.820966	1	all.identical
Bradi2g27370.1	-1552.115539	-1552.093138	4.54903	all.identical
Bradi2g27790.2	-1654.535575	-1654.535575	1	all.identical
Bradi2g28110.1	-4176.385748	-4176.385748	1	all.identical
Bradi2g28390.1	-2042.636417	-2042.636417	1	start.omega0.5
Bradi2g28400.1	-3198.321483	-3196.810652	15.96817	all.identical
Bradi2g28680.2	-3210.651176	-3210.651176	1	all.identical
Bradi2g28900.1	-2309.522254	-2309.522254	1	all.identical
Bradi2g29350.1	-328.037916	-328.037916	1	all.identical
Bradi2g29750.1	-3926.29454	-3926.29454	1	all.identical
Bradi2g30170.3	-1557.567006	-1557.567006	1	all.identical
Bradi2g30370.1	-1405.155155	-1405.142731	3.11871	start.omega0.5
Bradi2g30400.1	-1664.904909	-1664.894321	271.12009	start.omega1
Bradi2g30410.1	-4394.845507	-4394.845507	1	all.identical
Bradi2g30560.1	-5120.877471	-5120.877471	1	start.omega0.5
Bradi2g30810.1	-3522.424586	-3522.388693	2.0577	all.identical
Bradi2g31100.1	-433.278969	-430.671355	999	start.omega1
Bradi2g31120.3	-1376.569253	-1376.569253	1	all.identical
Bradi2g31190.1	-3393.026138	-3393.026138	1	all.identical
Bradi2g31230.1	-1923.862237	-1923.862237	1	all.identical
Bradi2g31250.2	-1935.51219	-1935.511283	1.3743	all.identical
Bradi2g31260.1	-1284.271933	-1284.271933	1	all.identical
Bradi2g31490.1	-3334.704967	-3334.704967	1	all.identical
Bradi2g31520.1	-1611.122252	-1611.122252	1	all.identical
Bradi2g31550.1	-6064.62522	-6059.685109	999	all.identical
Bradi2g31570.1	-3954.992003	-3954.992003	1	start.omega0.5
Bradi2g31580.1	-5984.763206	-5984.763206	1	all.identical
Bradi2g31640.1	-2262.085119	-2260.339775	999	all.identical
Bradi2g31680.1	-633.877725	-633.877723	1	start.omega0.5
Bradi2g31810.1	-2634.017893	-2634.017893	1	all.identical
Bradi2g31830.1	-4863.73283	-4863.73283	1	start.omega0.5
Bradi2g31910.1	-6245.161299	-6234.429336	999	all.identical
Bradi2g31920.1	-1704.401178	-1704.401178	1	all.identical
Bradi2g31990.1	-1416.41891	-1416.41891	1	start.omega1
Bradi2g32220.1	-1397.144566	-1397.144566	1	start.omega1
Bradi2g32230.1	-2924.495276	-2924.495276	1	all.identical
Bradi2g32290.1	-2876.400947	-2876.400947	1	all.identical
Bradi2g32300.1	-1946.29508	-1946.29508	1	all.identical
Bradi2g32570.1	-365.852434	-365.852434	1	all.identical
Bradi2g32600.2	-2552.057123	-2552.057123	1	all.identical
Bradi2g32930.1	-1397.006605	-1397.006605	1	all.identical
Bradi2g33110.1	-2721.378615	-2721.378615	1	all.identical
Bradi2g33180.1	-2525.236761	-2525.236761	1	all.identical
Bradi2g33210.1	-1368.461901	-1368.461901	1	all.identical
Bradi2g33230.1	-3476.716516	-3476.716516	1	all.identical
Bradi2g33360.1	-746.392065	-746.392065	1	all.identical
Bradi2g33450.1	-5111.188972	-5106.924708	999	all.identical
Bradi2g33480.1	-4768.754668	-4767.733413	8.36769	all.identical
Bradi2g33500.1	-1287.863709	-1287.863709	1	all.identical
Bradi2g33550.1	-1337.132846	-1337.132846	1	all.identical
Bradi2g33560.2	-2446.582667	-2443.462355	97.62149	all.identical
Bradi2g33580.1	-6059.501121	-6059.501121	1	start.omega1
Bradi2g33920.1	-4647.002834	-4647.002834	1	all.identical
Bradi2g34010.5	-4099.25277	-4099.25277	1	all.identical
Bradi2g34200.1	-1498.029334	-1498.029334	1	all.identical
Bradi2g34270.1	-1832.277948	-1832.277948	1	start.omega0.5
Bradi2g34310.1	-1488.269242	-1488.269242	1	all.identical
Bradi2g34390.1	-3051.103941	-3051.103941	1	all.identical
Bradi2g34440.3	-1781.284885	-1778.50063	53.19998	all.identical
Bradi2g34460.2	-3658.977458	-3658.971096	1.45333	start.omega0.5
Bradi2g34470.1	-2435.545707	-2435.545707	1	start.omega0.5
Bradi2g34490.1	-2682.605916	-2682.605916	1	all.identical
Bradi2g34560.1	-3111.897586	-3111.893273	1.84892	all.identical
Bradi2g34580.1	-3427.682098	-3427.682013	1.11174	all.identical
Bradi2g34610.1	-1663.194484	-1663.194484	1	start.omega0.5
Bradi2g34710.1	-6031.019716	-6026.629931	147.73481	all.identical
Bradi2g34740.1	-1622.440705	-1622.440705	1	all.identical
Bradi2g34780.1	-2450.668265	-2450.668265	1	all.identical
Bradi2g34800.1	-876.854006	-876.854006	1	all.identical
Bradi2g34820.1	-2668.529104	-2668.499491	11.73466	all.identical
Bradi2g34910.1	-1598.857968	-1596.410302	63.87498	all.identical
Bradi2g34920.1	-1665.68177	-1665.68177	1	all.identical
Bradi2g34960.1	-3493.397676	-3493.397676	1	all.identical
Bradi2g35020.1	-2938.039357	-2938.039357	1	all.identical
Bradi2g35040.1	-1418.028583	-1418.028583	1	all.identical
Bradi2g35050.3	-4514.311129	-4514.311129	1	all.identical
Bradi2g35070.2	-941.664577	-941.664577	1	all.identical
Bradi2g35090.1	-1414.055544	-1412.228507	24.8766	all.identical
Bradi2g35110.1	-657.985741	-655.349976	110.89292	all.identical
Bradi2g35570.1	-2037.686181	-2034.79155	106.20925	all.identical
Bradi2g35620.1	-2338.210991	-2338.210991	1	all.identical
Bradi2g35680.1	-963.989016	-963.989016	1	all.identical
Bradi2g35690.1	-2754.343526	-2754.343526	1	all.identical
Bradi2g35720.1	-5292.095325	-5292.095325	1	all.identical
Bradi2g35730.1	-2111.151208	-2111.151208	1	all.identical
Bradi2g35820.1	-2905.74723	-2905.74723	1	start.omega0.5
Bradi2g36020.1	-842.579052	-842.572251	2.00311	all.identical
Bradi2g36130.1	-1728.323443	-1728.323443	1	all.identical
Bradi2g36230.1	-770.840346	-770.622693	999	all.identical
Bradi2g36350.1	-4340.150103	-4339.219327	999	start.omega1.5
Bradi2g36360.1	-1154.421781	-1154.421781	1	all.identical
Bradi2g36370.1	-1291.237277	-1291.237277	1	all.identical
Bradi2g36380.1	-8194.889095	-8193.644797	49.44095	all.identical
Bradi2g36430.1	-1580.634112	-1580.634112	1	start.omega0.5
Bradi2g36460.1	-2129.41038	-2129.41038	1	all.identical
Bradi2g36470.1	-4694.105666	-4693.379342	1	start.omega1
Bradi2g36710.1	-1687.360861	-1687.017262	1	start.omega1
Bradi2g36730.1	-2191.439642	-2191.439642	1	all.identical
Bradi2g36910.1	-2651.948333	-2651.948333	1	all.identical
Bradi2g36930.1	-949.674648	-949.674648	1	all.identical
Bradi2g36950.1	-1311.877081	-1311.877081	1	all.identical
Bradi2g36970.1	-1554.979321	-1554.979321	1	all.identical
Bradi2g36980.1	-2259.609524	-2259.609524	1	all.identical
Bradi2g37030.1	-1758.801524	-1758.801524	1	all.identical
Bradi2g37240.1	-1389.134926	-1389.134926	1	all.identical
Bradi2g37320.1	-2692.685313	-2692.508041	2.28998	all.identical
Bradi2g37400.1	-1320.08166	-1320.08166	1	all.identical
Bradi2g37440.1	-721.948116	-721.948116	1	all.identical
Bradi2g37450.1	-507.806872	-507.806872	1	all.identical
Bradi2g37460.1	-2408.212338	-2408.212338	1	all.identical
Bradi2g37470.1	-2773.673118	-2773.673118	1	start.omega0.5
Bradi2g37480.1	-1972.787597	-1972.787597	1	all.identical
Bradi2g37530.1	-3024.080652	-3024.080652	1	all.identical
Bradi2g37630.1	-3079.978865	-3078.009542	999	all.identical
Bradi2g37720.1	-1240.488842	-1239.089414	24.44468	all.identical
Bradi2g37740.1	-1777.300521	-1777.300521	1	all.identical
Bradi2g37760.1	-1435.499411	-1435.499411	1	all.identical
Bradi2g37770.1	-1509.029277	-1509.029277	1	all.identical
Bradi2g37780.2	-3163.864578	-3163.864578	1	all.identical
Bradi2g37930.1	-3099.708304	-3099.708304	1	start.omega0.5
Bradi2g37950.1	-2285.042552	-2285.042552	1	all.identical
Bradi2g37980.2	-4574.694145	-4572.230677	999	all.identical
Bradi2g38100.3	-2645.067986	-2645.067986	1	all.identical
Bradi2g38140.1	-1627.368456	-1627.368456	1	start.omega0.5
Bradi2g38170.1	-4651.422715	-4650.134627	998.99876	all.identical
Bradi2g38200.1	-1686.795631	-1686.795537	1	start.omega1
Bradi2g38210.1	-1535.566644	-1535.566644	1	start.omega0.5
Bradi2g38290.1	-1855.013133	-1855.013133	1	all.identical
Bradi2g38310.1	-2934.691421	-2934.691421	1	all.identical
Bradi2g38380.1	-999.690338	-999.690338	1	all.identical
Bradi2g38430.1	-1537.496897	-1537.496897	1	all.identical
Bradi2g38540.1	-1302.906652	-1302.906652	1	all.identical
Bradi2g38640.1	-1967.042611	-1967.040009	1.17564	all.identical
Bradi2g38660.1	-3126.029773	-3125.231058	10.21693	all.identical
Bradi2g38750.1	-1535.984598	-1532.48064	153.97856	all.identical
Bradi2g38780.1	-2761.679853	-2761.679853	1	all.identical
Bradi2g39150.1	-1689.93268	-1689.93268	1	all.identical
Bradi2g39160.1	-1641.629372	-1641.050983	24.73198	all.identical
Bradi2g39180.1	-2096.410007	-2096.410007	1	all.identical
Bradi2g39230.1	-7931.556062	-7929.938264	17.1138	all.identical
Bradi2g39420.1	-1494.604644	-1494.604644	1	start.omega0.5
Bradi2g39600.1	-5501.41876	-5501.41876	1	all.identical
Bradi2g39700.1	-1719.915495	-1719.915495	1	all.identical
Bradi2g39750.1	-858.527793	-858.527793	1	all.identical
Bradi2g39790.1	-2073.577207	-2073.577207	1	all.identical
Bradi2g39800.1	-2257.696523	-2257.696523	1	all.identical
Bradi2g39810.1	-906.268854	-906.268854	1	all.identical
Bradi2g39840.1	-1675.094076	-1675.094076	1	all.identical
Bradi2g39890.1	-4786.520097	-4786.498523	1.35219	all.identical
Bradi2g39900.1	-1002.651293	-1002.651293	1	all.identical
Bradi2g39950.1	-1942.625035	-1937.687319	999	all.identical
Bradi2g39980.1	-1925.313989	-1925.313989	1	all.identical
Bradi2g39990.1	-4085.335663	-4085.335663	1	all.identical
Bradi2g40030.1	-3683.270288	-3683.270288	1	all.identical
Bradi2g40060.1	-4177.85706	-4176.895238	10.82903	all.identical
Bradi2g40090.3	-1303.297755	-1303.297755	1	all.identical
Bradi2g40100.1	-2352.340166	-2351.106068	999	all.identical
Bradi2g40170.1	-2802.984856	-2802.984856	1	all.identical
Bradi2g40390.1	-2714.013976	-2714.013976	1	all.identical
Bradi2g40400.1	-1240.959949	-1240.959949	1	start.omega1
Bradi2g40420.1	-1443.236926	-1443.236926	1	all.identical
Bradi2g40480.1	-3164.173425	-3164.173425	1	start.omega1
Bradi2g40490.1	-6379.97931	-6379.97931	1	all.identical
Bradi2g40550.1	-1589.800959	-1589.800959	1	all.identical
Bradi2g40600.1	-2977.722037	-2977.63565	44.54615	start.omega1
Bradi2g40770.1	-719.210234	-719.210234	1	all.identical
Bradi2g40820.1	-2552.840974	-2552.840974	1	all.identical
Bradi2g40830.1	-1919.882029	-1919.882029	1	all.identical
Bradi2g40890.2	-1080.654367	-1080.654367	1	all.identical
Bradi2g40990.1	-1339.677016	-1339.677016	1	all.identical
Bradi2g41130.1	-984.933645	-984.933645	1	start.omega1
Bradi2g41150.1	-930.522571	-930.522571	1	all.identical
Bradi2g41180.1	-1465.211312	-1465.211312	1	all.identical
Bradi2g41210.1	-1671.363505	-1671.352822	61.36116	start.omega1.5
Bradi2g41220.1	-1543.050779	-1543.050779	1	all.identical
Bradi2g41270.1	-3773.44298	-3773.44298	1	start.omega1
Bradi2g41300.1	-3955.529246	-3955.529246	1	all.identical
Bradi2g41330.1	-1980.63342	-1980.63342	1	start.omega0.5
Bradi2g41340.1	-1731.667906	-1731.667906	1	all.identical
Bradi2g41500.1	-2889.875572	-2889.875572	1	all.identical
Bradi2g41520.1	-1386.093309	-1385.395164	38.58013	all.identical
Bradi2g41570.1	-3077.082264	-3077.082264	1	all.identical
Bradi2g41580.1	-1273.234766	-1273.234766	1	all.identical
Bradi2g41590.1	-5942.460617	-5942.460617	1	all.identical
Bradi2g41610.1	-4316.03011	-4315.872559	4.24475	all.identical
Bradi2g41630.1	-2694.287524	-2694.287524	1	all.identical
Bradi2g41660.1	-669.461562	-669.461561	1	start.omega0.5
Bradi2g41690.1	-2246.909249	-2246.732673	246.67701	all.identical
Bradi2g41710.1	-847.019584	-847.019584	1	all.identical
Bradi2g41770.1	-1298.904033	-1298.904033	1	all.identical
Bradi2g41780.1	-1228.91606	-1228.564865	999	all.identical
Bradi2g41890.1	-1491.239704	-1491.239704	1	all.identical
Bradi2g41950.1	-3930.009276	-3930.009276	1	all.identical
Bradi2g42030.1	-969.929121	-969.929121	1	all.identical
Bradi2g42060.1	-1721.794117	-1721.644414	999	start.omega0.5
Bradi2g42070.1	-4704.565186	-4704.565186	1	all.identical
Bradi2g42100.1	-2739.409235	-2739.409235	1	start.omega0.5
Bradi2g42180.1	-4626.711033	-4626.703464	2.92291	all.identical
Bradi2g42210.2	-816.785309	-816.785309	1	start.omega0.5
Bradi2g42240.1	-3133.666268	-3133.666268	1	all.identical
Bradi2g42270.1	-2327.22079	-2327.22079	1	start.omega0.5
Bradi2g42320.1	-959.275985	-959.275985	1	all.identical
Bradi2g42360.1	-4753.020864	-4750.567714	999	all.identical
Bradi2g42440.3	-2489.558934	-2489.558934	1	start.omega0.5
Bradi2g42470.1	-1213.094998	-1213.083058	4.45736	all.identical
Bradi2g42630.1	-1745.606377	-1745.606377	1	all.identical
Bradi2g42700.1	-3074.35048	-3070.657294	999	start.omega1
Bradi2g42830.1	-2274.320045	-2274.320045	1	all.identical
Bradi2g42940.1	-928.541821	-928.541821	1	all.identical
Bradi2g42970.1	-1486.634709	-1486.634709	1	all.identical
Bradi2g43100.1	-3375.159003	-3375.159003	1	all.identical
Bradi2g43160.1	-629.710669	-627.132241	998.99962	all.identical
Bradi2g43190.1	-1210.138457	-1210.138457	1	all.identical
Bradi2g43200.1	-1195.435211	-1195.435211	1	all.identical
Bradi2g43210.1	-571.596469	-571.355576	999	start.omega0.5
Bradi2g43230.1	-3089.649062	-3089.649062	1	start.omega0.5
Bradi2g43310.1	-516.135883	-515.864125	999	all.identical
Bradi2g43320.1	-1196.317116	-1196.317116	1	all.identical
Bradi2g43380.1	-857.483445	-857.483445	1	all.identical
Bradi2g43460.2	-2100.568526	-2100.568526	1	all.identical
Bradi2g43470.1	-2617.359212	-2617.359212	1	all.identical
Bradi2g43480.1	-1882.721038	-1882.720459	1.37293	all.identical
Bradi2g43580.1	-4464.045134	-4463.805816	14.87207	all.identical
Bradi2g43600.1	-875.088328	-875.088328	1	all.identical
Bradi2g43640.1	-4922.95195	-4922.95195	1	all.identical
Bradi2g43650.1	-5777.885709	-5777.885709	1	all.identical
Bradi2g43680.1	-1447.276771	-1447.275507	1.17857	all.identical
Bradi2g43690.1	-3098.927678	-3098.927678	1	all.identical
Bradi2g43710.1	-2817.172026	-2817.172026	1	start.omega0.5
Bradi2g43740.1	-3979.810909	-3979.810909	1	all.identical
Bradi2g43750.1	-872.80802	-872.80802	1	start.omega0.5
Bradi2g43780.1	-2963.710476	-2963.710476	1	all.identical
Bradi2g43820.1	-1271.460142	-1271.460139	1	start.omega0.5
Bradi2g43830.1	-5509.458439	-5509.458439	1	all.identical
Bradi2g43870.1	-1229.201711	-1229.201711	1	all.identical
Bradi2g43880.1	-2271.779514	-2271.779514	1	all.identical
Bradi2g43900.1	-2677.508932	-2677.508932	1	all.identical
Bradi2g43930.1	-2725.851052	-2725.816548	1.90957	all.identical
Bradi2g44010.1	-5452.733145	-5452.733145	1	all.identical
Bradi2g44030.1	-3361.960583	-3361.955985	2.11081	all.identical
Bradi2g44040.1	-1314.483186	-1314.483186	1	all.identical
Bradi2g44070.1	-4314.862935	-4314.862935	1	all.identical
Bradi2g44140.1	-2124.139302	-2124.139309	2.94206	start.omega1
Bradi2g44340.2	-675.893937	-675.837176	13.96636	all.identical
Bradi2g44760.1	-2052.289717	-2052.289717	1	all.identical
Bradi2g44930.1	-2337.68696	-2337.68696	1	all.identical
Bradi2g45100.1	-1921.730683	-1921.730683	1	start.omega0.5
Bradi2g45170.1	-4286.147756	-4281.492475	14.71619	all.identical
Bradi2g45350.1	-3127.739383	-3126.890389	12.99833	all.identical
Bradi2g45380.1	-470.316495	-470.316495	1	all.identical
Bradi2g45390.1	-4913.455015	-4913.455015	1	all.identical
Bradi2g45420.1	-3086.125363	-3086.124962	1.05555	all.identical
Bradi2g45430.1	-4722.647937	-4722.647937	1	all.identical
Bradi2g45450.1	-714.613863	-714.613863	1	all.identical
Bradi2g45460.1	-2396.128987	-2396.128987	1	all.identical
Bradi2g45670.1	-1960.655994	-1960.655994	1	start.omega0.5
Bradi2g45690.2	-2125.910153	-2125.834047	2.24303	all.identical
Bradi2g45700.6	-2613.395451	-2613.395451	1	all.identical
Bradi2g45730.2	-745.509469	-745.509469	1	start.omega0.5
Bradi2g45850.1	-4470.315706	-4470.1261	5.40346	all.identical
Bradi2g45870.1	-3164.413073	-3164.413073	1	all.identical
Bradi2g45880.1	-3454.250517	-3454.238517	1.58697	all.identical
Bradi2g45970.1	-1847.323792	-1847.323792	1	all.identical
Bradi2g46030.1	-494.44234	-494.44234	1	all.identical
Bradi2g46070.1	-2689.899188	-2689.899188	1	all.identical
Bradi2g46140.1	-2121.670613	-2121.665991	1.32911	all.identical
Bradi2g46260.1	-1934.069419	-1934.069419	1	all.identical
Bradi2g46270.1	-4626.739726	-4626.739726	1	all.identical
Bradi2g46340.1	-5287.962022	-5287.962022	1	all.identical
Bradi2g46350.1	-2035.187194	-2035.187194	1	all.identical
Bradi2g46360.1	-1471.855504	-1471.722631	999	all.identical
Bradi2g46370.1	-560.418345	-560.418345	1	start.omega1
Bradi2g46380.2	-1428.777996	-1428.777996	1	all.identical
Bradi2g46410.1	-818.12964	-818.12964	1	all.identical
Bradi2g46500.1	-10533.596564	-10533.596564	1	all.identical
Bradi2g46510.1	-1545.483833	-1545.483833	1	start.omega1
Bradi2g46520.1	-1610.029025	-1610.029025	1	all.identical
Bradi2g46550.1	-299.307626	-298.922635	999	start.omega0.5
Bradi2g46570.4	-1325.536875	-1325.536875	1	all.identical
Bradi2g46590.1	-2183.508104	-2183.508104	1	all.identical
Bradi2g46650.2	-4154.709776	-4154.709776	1	all.identical
Bradi2g46680.1	-4365.023364	-4365.023364	1	all.identical
Bradi2g46690.1	-3576.092813	-3576.092813	1	all.identical
Bradi2g46700.1	-3802.12865	-3802.127574	1.31374	all.identical
Bradi2g46830.1	-857.164925	-857.164925	1	all.identical
Bradi2g46840.1	-2662.716575	-2662.716575	1	all.identical
Bradi2g46850.1	-4106.880512	-4106.880512	1	all.identical
Bradi2g46900.1	-2552.530406	-2552.375905	6.89122	all.identical
Bradi2g46910.1	-1886.525081	-1884.101704	999	all.identical
Bradi2g46990.1	-1556.780548	-1556.780548	1	start.omega1
Bradi2g47080.1	-2376.929342	-2376.929342	1	all.identical
Bradi2g47090.1	-2019.284883	-2019.284883	1	all.identical
Bradi2g47130.1	-1496.930432	-1496.930432	1	all.identical
Bradi2g47240.1	-4116.624601	-4116.611923	1.7568	all.identical
Bradi2g47290.1	-4284.725157	-4284.725157	1	all.identical
Bradi2g47450.1	-2111.945307	-2110.836615	998.99981	all.identical
Bradi2g47620.1	-2181.54156	-2181.54156	1	start.omega0.5
Bradi2g47720.4	-673.181956	-673.181956	1	all.identical
Bradi2g47760.3	-608.249947	-608.249947	1	start.omega0.5
Bradi2g47800.1	-1871.566153	-1871.471083	999	all.identical
Bradi2g47830.1	-1496.904231	-1496.904231	1	all.identical
Bradi2g47880.1	-676.384071	-676.384071	1	all.identical
Bradi2g47910.1	-1758.409484	-1758.409484	1	all.identical
Bradi2g47940.1	-1635.364968	-1635.364968	1	all.identical
Bradi2g47970.1	-1693.914499	-1693.914499	1	all.identical
Bradi2g48010.1	-2767.135931	-2767.135931	1	all.identical
Bradi2g48020.1	-2287.676938	-2287.673464	1.98814	all.identical
Bradi2g48070.1	-566.40174	-566.40174	1	all.identical
Bradi2g48120.1	-1304.373752	-1304.337973	999	start.omega1.5
Bradi2g48150.1	-4709.815361	-4708.976848	10.14571	all.identical
Bradi2g48190.2	-1590.077097	-1584.815371	999	all.identical
Bradi2g48210.6	-3177.338863	-3177.338863	1	all.identical
Bradi2g48230.1	-3445.1012	-3444.999798	87.26055	start.omega2
Bradi2g48250.1	-3015.577608	-3015.577608	1	all.identical
Bradi2g48280.1	-5381.693656	-5381.693656	1	all.identical
Bradi2g48340.5	-2901.141481	-2900.960532	16.56295	all.identical
Bradi2g48500.1	-2260.829449	-2260.829449	1	all.identical
Bradi2g48590.1	-2738.71139	-2738.71139	1	all.identical
Bradi2g48650.1	-1335.484245	-1335.484245	1	all.identical
Bradi2g48720.1	-2050.876359	-2050.876359	1	all.identical
Bradi2g48830.2	-3924.760082	-3924.760082	1	all.identical
Bradi2g48850.1	-1557.103621	-1557.103621	1	all.identical
Bradi2g48890.1	-1622.260859	-1622.260859	1	all.identical
Bradi2g48940.1	-2012.798313	-2007.215104	999	all.identical
Bradi2g49010.1	-3037.025542	-3037.025542	1	all.identical
Bradi2g49200.1	-2148.219644	-2147.095002	15.60797	all.identical
Bradi2g49240.1	-2918.841349	-2918.841349	1	all.identical
Bradi2g49310.2	-992.059489	-992.059489	1	all.identical
Bradi2g49400.1	-1637.132287	-1637.132287	1	all.identical
Bradi2g49420.6	-2832.527024	-2832.527024	1	all.identical
Bradi2g49430.1	-1533.151705	-1533.151705	1	all.identical
Bradi2g49510.1	-1898.105173	-1898.105173	1	all.identical
Bradi2g49520.1	-3172.737191	-3172.737191	1	all.identical
Bradi2g49600.1	-3159.778414	-3159.615898	3.19144	all.identical
Bradi2g49690.1	-1223.57158	-1223.57158	1	all.identical
Bradi2g49710.1	-1422.747961	-1422.747961	1	all.identical
Bradi2g49790.1	-3113.838807	-3113.838807	1	all.identical
Bradi2g49800.1	-4120.586637	-4120.58648	1.06654	all.identical
Bradi2g49840.1	-1582.833236	-1582.833236	1	all.identical
Bradi2g49850.1	-1315.885703	-1313.422588	174.21366	all.identical
Bradi2g49860.1	-1732.168919	-1732.168404	1.21039	start.omega0.5
Bradi2g49870.1	-1965.826086	-1964.234569	44.62853	all.identical
Bradi2g49900.1	-1925.190368	-1925.182613	1.35473	all.identical
Bradi2g49980.1	-998.967577	-998.967577	1	all.identical
Bradi2g50010.1	-2165.551273	-2165.551273	1	all.identical
Bradi2g50030.1	-1052.551984	-1052.551984	1	all.identical
Bradi2g50050.1	-1937.063953	-1935.495088	31.51879	all.identical
Bradi2g50070.1	-3973.299997	-3973.299997	1	all.identical
Bradi2g50080.1	-3045.49312	-3045.49312	1	all.identical
Bradi2g50100.1	-2414.094255	-2414.065659	2.25921	all.identical
Bradi2g50120.1	-5614.110776	-5614.110776	1	all.identical
Bradi2g50140.1	-9222.480648	-9221.094173	19.97026	all.identical
Bradi2g50180.1	-541.641779	-541.641779	1	start.omega0.5
Bradi2g50250.1	-3549.600709	-3549.600709	1	start.omega0.5
Bradi2g50330.5	-3149.492595	-3148.893654	1	start.omega1
Bradi2g50340.1	-1418.688257	-1418.688257	1	all.identical
Bradi2g50410.1	-782.112848	-780.643933	999	all.identical
Bradi2g50450.1	-688.741078	-688.741078	1	all.identical
Bradi2g50460.1	-4580.061024	-4580.061024	1	all.identical
Bradi2g50520.1	-1794.75098	-1794.75098	1	all.identical
Bradi2g50540.2	-1849.11072	-1849.11072	1	all.identical
Bradi2g50590.1	-4369.626931	-4369.626931	1	all.identical
Bradi2g50610.1	-2827.122892	-2827.122892	1	all.identical
Bradi2g50630.1	-2375.817518	-2372.27146	999	all.identical
Bradi2g50670.1	-1570.027074	-1570.027074	1	start.omega0.5
Bradi2g50730.2	-913.348042	-913.348042	1	all.identical
Bradi2g50800.1	-2076.555005	-2076.555005	1	all.identical
Bradi2g50810.3	-3214.709834	-3214.709834	1	start.omega0.5
Bradi2g50820.1	-1053.054363	-1053.054363	1	start.omega1
Bradi2g50830.7	-1019.687398	-1019.687398	1	all.identical
Bradi2g50850.1	-774.294908	-774.294908	1	all.identical
Bradi2g50870.1	-1212.232979	-1212.232979	1	all.identical
Bradi2g50990.1	-2058.39454	-2058.39454	1	all.identical
Bradi2g51000.1	-3085.604878	-3085.604878	1	all.identical
Bradi2g51030.1	-5062.761984	-5062.761984	1	all.identical
Bradi2g51130.1	-6254.881297	-6254.881297	1	all.identical
Bradi2g51140.1	-1223.346416	-1223.346416	1	all.identical
Bradi2g51200.1	-632.203905	-632.203905	1	all.identical
Bradi2g51370.1	-3255.182997	-3255.182997	1	all.identical
Bradi2g51450.1	-929.864822	-929.864822	1	all.identical
Bradi2g51500.1	-832.954169	-832.954169	1	start.omega0.5
Bradi2g51510.1	-7052.358671	-7052.337145	1.34962	all.identical
Bradi2g51550.1	-1770.620055	-1770.620055	1	all.identical
Bradi2g51600.1	-3564.40261	-3561.678246	37.78048	all.identical
Bradi2g51700.1	-2466.055324	-2466.038501	2.16332	start.omega0.5
Bradi2g51790.1	-1259.90258	-1259.90258	1	all.identical
Bradi2g51860.1	-1926.06521	-1925.112075	73.48242	all.identical
Bradi2g51900.1	-2324.206947	-2324.20666	1.06242	all.identical
Bradi2g51980.1	-1854.247127	-1854.231359	1.95129	all.identical
Bradi2g52150.1	-2647.243247	-2647.243247	1	start.omega0.5
Bradi2g52170.1	-1025.698947	-1025.698947	1	all.identical
Bradi2g52270.1	-2657.62809	-2657.62809	1	all.identical
Bradi2g52350.1	-1859.98332	-1859.98332	1	start.omega0.5
Bradi2g52400.1	-2017.651313	-2017.636925	1.46547	all.identical
Bradi2g52470.1	-3855.656308	-3852.057541	22.99422	all.identical
Bradi2g52540.2	-2301.934545	-2301.934545	1	all.identical
Bradi2g52560.1	-2808.832375	-2808.493939	5.04948	all.identical
Bradi2g52580.1	-2198.585927	-2198.585927	1	all.identical
Bradi2g52600.2	-3143.273522	-3143.273522	1	all.identical
Bradi2g52670.3	-1442.924459	-1442.924459	1	all.identical
Bradi2g52720.1	-1690.372819	-1690.372819	1	start.omega1
Bradi2g52770.1	-2441.625727	-2441.54329	3.42075	all.identical
Bradi2g52800.1	-3131.422681	-3131.422365	1.12178	all.identical
Bradi2g52860.1	-3924.975313	-3924.965775	1.80129	all.identical
Bradi2g52900.1	-1619.13783	-1618.923114	999	start.omega1
Bradi2g52910.1	-2281.273597	-2281.273597	1	start.omega0.5
Bradi2g52920.1	-1418.793289	-1418.778062	1.58166	all.identical
Bradi2g53100.3	-6442.992418	-6442.992418	1	all.identical
Bradi2g53170.1	-1688.37989	-1688.37989	1	start.omega1
Bradi2g53340.3	-2316.565794	-2313.306763	27.93812	all.identical
Bradi2g53360.4	-3754.491784	-3754.484475	2.96189	all.identical
Bradi2g53390.1	-2076.427148	-2076.427148	1	all.identical
Bradi2g53460.1	-1249.933915	-1249.933915	1	all.identical
Bradi2g53540.1	-4104.005313	-4101.896603	45.59173	all.identical
Bradi2g53550.1	-2881.655097	-2881.608048	999	start.omega0.5
Bradi2g53570.1	-1053.893605	-1053.893605	1	all.identical
Bradi2g53670.1	-4040.486107	-4040.486107	1	all.identical
Bradi2g53720.1	-4993.05095	-4993.007156	3.14825	all.identical
Bradi2g53780.1	-1085.500847	-1085.50083	2.59726	start.omega1
Bradi2g53830.1	-3249.320059	-3248.306474	999	all.identical
Bradi2g53970.1	-2542.7523	-2542.588211	999	start.omega1
Bradi2g54110.1	-2798.198532	-2798.085936	2.47745	all.identical
Bradi2g54120.1	-2633.622918	-2633.622918	1	all.identical
Bradi2g54160.2	-1743.078668	-1743.078668	1	start.omega0.5
Bradi2g54200.2	-1030.334843	-1030.334843	1	all.identical
Bradi2g54220.1	-1026.800953	-1026.800953	1	start.omega0.5
Bradi2g54320.1	-2326.442402	-2326.442402	1	all.identical
Bradi2g54340.1	-3103.044941	-3103.044941	1	all.identical
Bradi2g54390.1	-1780.981341	-1780.981341	1	start.omega0.5
Bradi2g54410.1	-3256.761613	-3256.761613	1	all.identical
Bradi2g54520.1	-1448.202649	-1448.199878	1.64452	all.identical
Bradi2g54580.1	-2292.620811	-2292.620811	1	start.omega0.5
Bradi2g54640.1	-1353.322615	-1353.322615	1	start.omega0.5
Bradi2g54670.2	-7016.793717	-7016.793717	1	all.identical
Bradi2g54770.1	-1044.073343	-1044.073343	1	all.identical
Bradi2g54810.1	-2326.873226	-2326.873226	1	all.identical
Bradi2g54840.1	-3397.524082	-3397.170291	15.99924	all.identical
Bradi2g54850.1	-1163.460399	-1163.452799	1	all.identical
Bradi2g54860.6	-3210.059047	-3210.059047	1	all.identical
Bradi2g54870.1	-2973.848355	-2973.848355	1	all.identical
Bradi2g54880.1	-1565.157349	-1565.157349	1	all.identical
Bradi2g54920.1	-5962.047409	-5959.653715	57.84695	all.identical
Bradi2g55050.1	-2934.666086	-2931.791882	60.68072	all.identical
Bradi2g55070.1	-1729.434147	-1729.434147	1	all.identical
Bradi2g55090.1	-1883.681278	-1883.681278	1	all.identical
Bradi2g55120.1	-3255.634951	-3255.634951	1	all.identical
Bradi2g55150.1	-1104.721853	-1104.721853	1	all.identical
Bradi2g55200.1	-1251.796442	-1251.791676	1.28563	all.identical
Bradi2g55210.1	-5885.529855	-5885.529855	1	all.identical
Bradi2g55240.1	-1504.316544	-1504.316544	1	start.omega0.5
Bradi2g55290.1	-3634.104248	-3634.104248	1	all.identical
Bradi2g55310.1	-1754.70431	-1754.70431	1	all.identical
Bradi2g55320.1	-779.46866	-779.411248	50.00291	start.omega1
Bradi2g55350.1	-994.447693	-994.447693	1	all.identical
Bradi2g55520.1	-772.214027	-772.213167	1	start.omega1
Bradi2g55560.1	-1965.872538	-1965.872538	1	start.omega0.5
Bradi2g55580.1	-1170.239387	-1170.239387	1	all.identical
Bradi2g55750.1	-1800.274924	-1797.29927	110.16064	all.identical
Bradi2g55930.1	-4227.159456	-4227.155907	1.23997	all.identical
Bradi2g55950.1	-1060.797789	-1060.797789	1	all.identical
Bradi2g56020.3	-1237.418286	-1237.418286	1	all.identical
Bradi2g56030.1	-2620.316225	-2618.897504	999	all.identical
Bradi2g56060.2	-712.657592	-712.657592	1	all.identical
Bradi2g56070.1	-3511.644113	-3511.644113	1	all.identical
Bradi2g56090.3	-1292.268073	-1292.268073	1	all.identical
Bradi2g56190.1	-1376.461982	-1376.461982	1	all.identical
Bradi2g56230.1	-770.337347	-770.337347	1	all.identical
Bradi2g56250.1	-1547.027295	-1547.027295	1	start.omega1
Bradi2g56260.1	-1914.793139	-1914.793139	1	start.omega0.5
Bradi2g56310.1	-1982.246336	-1982.246336	1	all.identical
Bradi2g56440.1	-3550.616412	-3550.616412	1	all.identical
Bradi2g56460.1	-2973.110053	-2973.110053	1	all.identical
Bradi2g56510.1	-1413.729082	-1413.729082	1	all.identical
Bradi2g56620.1	-2768.046267	-2768.164527	42.27538	all.identical
Bradi2g56650.1	-1411.768146	-1411.755352	999	start.omega1.5
Bradi2g56710.1	-4916.644186	-4916.644186	1	all.identical
Bradi2g56750.1	-2827.799766	-2827.799766	1	all.identical
Bradi2g56760.1	-2374.596643	-2374.59664	1.02127	all.identical
Bradi2g56810.1	-5497.986201	-5497.970263	4.00018	start.omega1
Bradi2g56820.1	-2043.030136	-2043.030136	1	all.identical
Bradi2g56830.2	-1507.21879	-1507.21879	1	start.omega0.5
Bradi2g56880.1	-2802.587079	-2802.583217	1.36238	all.identical
Bradi2g56890.1	-2018.032833	-2017.317484	59.45773	all.identical
Bradi2g56900.1	-2791.850427	-2791.850427	1	all.identical
Bradi2g56910.1	-4471.561682	-4471.561682	1	all.identical
Bradi2g56920.1	-3673.336514	-3673.155478	8.42017	all.identical
Bradi2g57050.1	-929.305205	-929.304147	1.5016	all.identical
Bradi2g57060.1	-3834.598935	-3832.91483	35.81643	start.omega1
Bradi2g57120.1	-1757.833221	-1757.833221	1	start.omega1
Bradi2g57150.1	-2724.70043	-2724.70043	1	start.omega0.5
Bradi2g57170.1	-568.889616	-568.889616	1	all.identical
Bradi2g57210.1	-2417.338245	-2417.338245	1	all.identical
Bradi2g57240.1	-3498.538439	-3496.040296	193.55366	all.identical
Bradi2g57260.1	-1957.104783	-1957.104757	1.04544	all.identical
Bradi2g57310.1	-2271.384695	-2271.384695	1	all.identical
Bradi2g57330.1	-552.746278	-552.746278	1	start.omega0.5
Bradi2g57350.1	-760.283787	-760.283786	1	all.identical
Bradi2g57440.1	-2218.640786	-2218.640786	1	all.identical
Bradi2g57510.1	-1347.521048	-1342.22627	141.00344	all.identical
Bradi2g57580.1	-1034.008616	-1034.008616	1	start.omega0.5
Bradi2g57590.1	-1856.671904	-1856.671904	1	all.identical
Bradi2g57630.1	-3201.60142	-3201.60142	1	all.identical
Bradi2g57640.2	-3351.828488	-3351.545386	10.18034	all.identical
Bradi2g57650.1	-3827.174089	-3827.174089	1	all.identical
Bradi2g57910.1	-36.907363	-36.160147	1	start.omega1
Bradi2g57960.1	-632.825766	-632.825766	1.73024	all.identical
Bradi2g58040.1	-2047.688378	-2047.688378	1	all.identical
Bradi2g58050.1	-3245.658966	-3242.070689	26.60725	all.identical
Bradi2g58060.1	-1888.578793	-1888.451458	3.41771	all.identical
Bradi2g58070.1	-27.761298	-27.200598	1.00023	start.omega0.5
Bradi2g58110.1	-3087.293622	-3087.293605	1.02004	all.identical
Bradi2g58410.1	-1604.311516	-1604.311516	1	all.identical
Bradi2g58440.1	-1677.370739	-1677.370739	1	all.identical
Bradi2g58630.2	-2849.284516	-2849.284516	1	all.identical
Bradi2g58660.1	-2691.664595	-2691.664595	1	all.identical
Bradi2g58770.1	-1073.85702	-1073.85702	1	all.identical
Bradi2g58820.1	-1709.15952	-1706.852667	25.99795	all.identical
Bradi2g58980.1	-3984.918155	-3984.918155	1	all.identical
Bradi2g59080.1	-1993.228221	-1992.471592	999	all.identical
Bradi2g59090.1	-1349.491469	-1349.491469	1	all.identical
Bradi2g59150.1	-3828.036829	-3828.036829	1	all.identical
Bradi2g59200.1	-843.650075	-843.650075	1	all.identical
Bradi2g59260.1	-1449.916036	-1449.705014	999	start.omega0.5
Bradi2g59320.1	-259.369849	-259.369849	2.23388	all.identical
Bradi2g59330.1	-3236.422546	-3236.422546	1	all.identical
Bradi2g59340.1	-4297.982773	-4297.982773	1	all.identical
Bradi2g59350.1	-1264.291624	-1264.291624	1	all.identical
Bradi2g59360.4	-2154.452534	-2154.452534	1	start.omega1
Bradi2g59370.1	-1064.350282	-1063.321333	1	start.omega1
Bradi2g59400.1	-2822.863509	-2822.863509	1	all.identical
Bradi2g59420.1	-2501.490541	-2500.970968	148.88775	all.identical
Bradi2g59430.1	-6182.300128	-6177.225357	998.99991	start.omega1
Bradi2g59520.1	-3900.546063	-3895.863129	325.07276	all.identical
Bradi2g59530.1	-3791.432911	-3791.432911	12.28061	start.omega0.5
Bradi2g59620.1	-6544.32904	-6543.742035	9.41942	all.identical
Bradi2g59690.1	-2472.751303	-2472.751303	1	start.omega0.5
Bradi2g59710.1	-2722.340088	-2722.340088	1	all.identical
Bradi2g59740.1	-1559.305575	-1559.305575	1	all.identical
Bradi2g59880.1	-2667.613832	-2667.613832	1	start.omega0.5
Bradi2g59930.1	-2509.596983	-2509.596983	1	start.omega0.5
Bradi2g60390.1	-2589.550303	-2589.550303	1	all.identical
Bradi2g60400.1	-2671.728954	-2671.721462	1	start.omega1
Bradi2g60450.1	-4767.057799	-4767.057799	1	all.identical
Bradi2g60690.1	-1399.85542	-1399.85542	1	all.identical
Bradi2g60730.1	-2270.344614	-2270.344614	1	all.identical
Bradi2g60740.1	-2232.583929	-2231.772501	67.90531	all.identical
Bradi2g60810.1	-1042.760627	-1042.760627	1	all.identical
Bradi2g60850.1	-1677.741108	-1677.741108	1	all.identical
Bradi2g60990.1	-1074.606255	-1074.606255	1	all.identical
Bradi2g61010.1	-736.165157	-736.146782	999	start.omega0.5
Bradi2g61190.1	-1451.752795	-1450.40367	999	all.identical
Bradi2g61310.1	-4031.618533	-4031.618533	1	all.identical
Bradi2g61400.1	-2432.871239	-2432.871239	1	all.identical
Bradi2g61480.1	-1166.821372	-1166.350326	54.34465	all.identical
Bradi2g61570.1	-2077.155098	-2077.155098	1	all.identical
Bradi2g61580.1	-1409.656146	-1404.621576	36.64966	all.identical
Bradi2g61640.1	-577.59185	-577.59185	1	all.identical
Bradi2g61800.1	-3844.29119	-3841.606803	37.32839	all.identical
Bradi2g61820.1	-980.937497	-980.937497	1	start.omega1
Bradi2g61850.1	-2210.233297	-2210.232417	1.11998	all.identical
Bradi2g61870.1	-1740.898219	-1740.898219	1	all.identical
Bradi2g61940.1	-3113.660735	-3113.655936	2.02877	all.identical
Bradi2g61950.2	-1895.615897	-1895.615897	1	start.omega0.5
Bradi2g61960.1	-1908.221071	-1908.221071	1	start.omega0.5
Bradi2g61970.1	-2619.315669	-2619.315669	1	all.identical
Bradi2g61980.3	-4232.028275	-4232.028275	1	all.identical
Bradi2g62010.1	-1121.549201	-1121.549201	1	all.identical
Bradi2g62150.2	-2388.416073	-2388.416073	1	all.identical
Bradi2g62270.1	-4012.384306	-4012.384306	1	all.identical
Bradi2g62280.1	-1647.432778	-1647.432778	1	start.omega0.5
Bradi2g62300.1	-1607.795607	-1607.795607	1	all.identical
Bradi2g62310.1	-2094.569987	-2094.569987	1	all.identical
Bradi2g62470.2	-1835.073867	-1835.073867	1	all.identical
Bradi2g62550.1	-4207.079066	-4207.079066	1	all.identical
Bradi2g62630.1	-1267.728438	-1267.603071	999	start.omega1.5
Bradi2g62730.1	-4017.782157	-4016.760108	10.87531	all.identical
Bradi3g00210.1	-1095.078922	-1095.078922	1	all.identical
Bradi3g00260.1	-2534.400541	-2533.546674	7.78634	all.identical
Bradi3g00280.1	-3732.908648	-3732.665861	10.87068	all.identical
Bradi3g00330.1	-1785.136332	-1785.136332	1	start.omega0.5
Bradi3g00400.1	-1601.470858	-1601.470858	1	all.identical
Bradi3g00530.1	-1729.679016	-1729.679016	1	all.identical
Bradi3g00660.1	-2534.326077	-2531.942195	52.28525	all.identical
Bradi3g00720.1	-2228.637672	-2228.637672	1	all.identical
Bradi3g00960.1	-654.193808	-654.193808	1	all.identical
Bradi3g01080.1	-1351.232521	-1351.20786	4.02674	all.identical
Bradi3g01320.1	-3169.483551	-3169.483551	1	start.omega0.5
Bradi3g01350.1	-3892.145486	-3892.139558	54.18207	start.omega1
Bradi3g01370.1	-1031.053174	-1031.053174	1	all.identical
Bradi3g01470.1	-4031.073031	-4030.229283	3.32489	all.identical
Bradi3g01540.1	-1585.071602	-1585.071602	1	all.identical
Bradi3g01560.1	-823.066139	-822.324043	6.10467	all.identical
Bradi3g01620.1	-2810.120724	-2810.120724	1	all.identical
Bradi3g01690.1	-2691.846147	-2691.846147	1	start.omega0.5
Bradi3g01750.1	-1430.962695	-1430.962695	1	all.identical
Bradi3g01930.1	-1272.750559	-1272.750559	1	start.omega0.5
Bradi3g01950.1	-2372.722102	-2372.722102	1	all.identical
Bradi3g02100.1	-1768.24776	-1766.506718	276.97299	all.identical
Bradi3g02150.1	-1374.34198	-1374.34198	1	all.identical
Bradi3g02180.1	-2111.170907	-2109.870984	14.67056	all.identical
Bradi3g02190.1	-1931.47565	-1931.47565	1	start.omega0.5
Bradi3g02270.1	-2289.61437	-2289.61437	1	start.omega1
Bradi3g02410.1	-3743.728927	-3743.728927	1	all.identical
Bradi3g02520.2	-1096.306805	-1096.163757	999	start.omega0.5
Bradi3g02580.1	-1026.447807	-1026.447807	1	all.identical
Bradi3g02630.1	-1296.52454	-1296.52454	1	all.identical
Bradi3g02650.1	-1136.469357	-1136.469357	1	all.identical
Bradi3g02670.1	-2703.761998	-2703.761998	1	all.identical
Bradi3g02680.1	-3273.70538	-3273.70538	1	all.identical
Bradi3g02690.1	-1822.167146	-1821.283872	999	all.identical
Bradi3g02730.1	-3194.140475	-3194.140475	1	all.identical
Bradi3g02750.2	-3281.637517	-3278.966546	142.51146	all.identical
Bradi3g02790.1	-1255.086358	-1255.086358	1	start.omega1
Bradi3g02860.1	-619.31501	-619.214644	1	all.identical
Bradi3g02870.1	-3988.710694	-3986.821121	1	start.omega1
Bradi3g02880.1	-950.409193	-950.036415	477.97646	all.identical
Bradi3g02890.1	-1190.174779	-1190.174779	1	start.omega0.5
Bradi3g02900.1	-1964.600284	-1964.600284	1	all.identical
Bradi3g02930.1	-1810.676697	-1810.676697	1	all.identical
Bradi3g03020.1	-5052.58047	-5052.58047	1	all.identical
Bradi3g03040.1	-1661.819533	-1661.819533	1	all.identical
Bradi3g03080.1	-4350.597414	-4350.597414	1	all.identical
Bradi3g03140.1	-1688.614794	-1688.614794	1	all.identical
Bradi3g03160.2	-2276.178155	-2276.178155	1	all.identical
Bradi3g03180.1	-2422.581814	-2422.38461	69.75855	all.identical
Bradi3g03260.1	-1548.349955	-1548.349955	1	all.identical
Bradi3g03270.1	-1912.616167	-1911.139711	15.09958	all.identical
Bradi3g03340.2	-1695.537602	-1695.537602	1	all.identical
Bradi3g03490.1	-4218.560808	-4218.560808	1	all.identical
Bradi3g03510.1	-4542.152421	-4542.152421	1	all.identical
Bradi3g03520.1	-1288.990298	-1287.718192	30.36412	all.identical
Bradi3g03532.1	-1749.431585	-1748.978791	8.61939	all.identical
Bradi3g03550.1	-908.274962	-908.274962	1	all.identical
Bradi3g03620.1	-5438.521747	-5438.521747	1	all.identical
Bradi3g03680.1	-1820.044946	-1820.044784	1.52213	start.omega0.5
Bradi3g03740.1	-1819.717061	-1818.705192	14.36111	all.identical
Bradi3g03770.1	-2363.714165	-2363.714165	1	all.identical
Bradi3g03790.3	-3143.688415	-3143.688415	1	all.identical
Bradi3g03850.1	-2660.134079	-2656.29968	249.03201	all.identical
Bradi3g03870.5	-2818.674121	-2818.674121	1	all.identical
Bradi3g03930.1	-3311.45229	-3311.45229	1	all.identical
Bradi3g03990.1	-2599.451097	-2599.451097	1	all.identical
Bradi3g04130.1	-4613.775815	-4613.775815	1	all.identical
Bradi3g04140.3	-7637.923941	-7637.486035	24.89125	all.identical
Bradi3g04150.1	-1012.230804	-1012.230804	1	all.identical
Bradi3g04270.1	-1497.082387	-1497.082387	1	all.identical
Bradi3g04430.1	-3302.194591	-3302.194591	1	start.omega0.5
Bradi3g04450.1	-2295.58844	-2293.745759	738.25528	start.omega1
Bradi3g04550.1	-1880.874215	-1880.874215	1	all.identical
Bradi3g04630.1	-4380.885012	-4380.40095	11.9211	all.identical
Bradi3g04940.1	-3896.307509	-3896.307509	1	all.identical
Bradi3g05100.1	-1536.392492	-1536.392492	1	all.identical
Bradi3g05110.1	-920.38011	-919.112516	26.6316	all.identical
Bradi3g05130.1	-1533.612596	-1533.612596	1	all.identical
Bradi3g05140.2	-2023.997678	-2023.997678	1	all.identical
Bradi3g05160.1	-1528.634888	-1528.634888	1	all.identical
Bradi3g05210.1	-2408.154487	-2408.154228	1.13712	all.identical
Bradi3g05220.1	-1230.503253	-1230.503253	1	all.identical
Bradi3g05240.1	-1451.105685	-1451.105681	4.98773	start.omega1
Bradi3g05300.1	-2259.762856	-2259.762856	1	all.identical
Bradi3g05340.1	-897.177248	-897.177248	1	all.identical
Bradi3g05360.1	-2297.635095	-2297.635095	1	all.identical
Bradi3g05400.1	-1980.466791	-1980.466791	1	all.identical
Bradi3g05420.1	-1421.964174	-1421.964174	1	all.identical
Bradi3g05490.1	-1601.853567	-1601.853567	1	all.identical
Bradi3g05670.1	-6977.425441	-6973.64045	10.73608	all.identical
Bradi3g05880.1	-3633.098455	-3632.337219	276.69828	all.identical
Bradi3g05900.1	-1146.158854	-1146.158854	1	all.identical
Bradi3g05920.3	-2900.736959	-2900.394961	999	start.omega0.5
Bradi3g05970.1	-2293.18541	-2293.18541	1	all.identical
Bradi3g06000.1	-2882.184177	-2882.184177	1	all.identical
Bradi3g06010.1	-697.456645	-697.456499	3.78152	start.omega2
Bradi3g06060.1	-3323.074801	-3321.436889	7.0295	all.identical
Bradi3g06120.1	-4699.336468	-4699.336468	1	start.omega0.5
Bradi3g06260.1	-973.300488	-973.300488	1	all.identical
Bradi3g06290.1	-3582.401204	-3582.401204	1	start.omega0.5
Bradi3g06370.1	-2546.647385	-2546.647385	1	all.identical
Bradi3g06380.1	-2149.253849	-2149.253849	1	start.omega0.5
Bradi3g06480.1	-3061.243031	-3061.243031	1	all.identical
Bradi3g06530.1	-649.4089	-648.13351	999	all.identical
Bradi3g06540.1	-1161.769079	-1161.769079	1	all.identical
Bradi3g06590.1	-2113.514479	-2113.514326	1.12533	all.identical
Bradi3g06620.1	-3124.356506	-3124.356506	1	all.identical
Bradi3g06680.3	-2764.461396	-2764.460388	1.15156	all.identical
Bradi3g06700.1	-4385.254437	-4385.254437	1	start.omega0.5
Bradi3g06710.1	-3104.156629	-3104.156629	1	all.identical
Bradi3g06740.1	-2791.641471	-2791.641471	1	all.identical
Bradi3g06840.1	-1263.774969	-1263.774969	1	all.identical
Bradi3g06860.1	-1089.967696	-1089.94229	999	start.omega1
Bradi3g06930.1	-1837.586761	-1837.586761	1	all.identical
Bradi3g06970.1	-2832.573925	-2832.573925	1	all.identical
Bradi3g07040.2	-1220.363129	-1220.363129	1	all.identical
Bradi3g07060.2	-1812.502904	-1812.502904	1	all.identical
Bradi3g07140.1	-2526.156547	-2526.100831	41.86083	all.identical
Bradi3g07190.1	-1329.21969	-1329.21969	1	all.identical
Bradi3g07210.1	-5196.306421	-5196.306421	1	all.identical
Bradi3g07230.2	-498.542807	-497.880216	999	start.omega1
Bradi3g07300.2	-1696.877357	-1696.877345	1	all.identical
Bradi3g07330.1	-1086.432552	-1076.848992	999	all.identical
Bradi3g07370.1	-1302.686866	-1302.686866	1	start.omega0.5
Bradi3g07430.1	-559.035213	-559.035213	1	all.identical
Bradi3g07490.1	-297.921677	-297.921658	68.41375	start.omega0.5
Bradi3g07530.2	-2112.463646	-2112.463646	1	all.identical
Bradi3g07540.1	-1178.468863	-1178.468863	1	all.identical
Bradi3g07630.1	-533.982706	-533.973732	3.10625	all.identical
Bradi3g07660.1	-787.82202	-787.82171	1.11528	all.identical
Bradi3g07730.1	-4188.663094	-4187.91854	7.59504	all.identical
Bradi3g07830.1	-2187.878064	-2187.878064	1	all.identical
Bradi3g07840.1	-502.241125	-502.241125	1	all.identical
Bradi3g07870.1	-1517.450195	-1517.450195	1	all.identical
Bradi3g07910.1	-5303.973723	-5303.973723	1	all.identical
Bradi3g07960.1	-1841.704341	-1839.278245	200.29447	all.identical
Bradi3g08020.1	-1727.261036	-1727.261036	1	all.identical
Bradi3g08030.1	-2214.308991	-2214.308991	1	all.identical
Bradi3g08080.1	-1351.233287	-1351.233287	1	all.identical
Bradi3g08190.1	-1892.628849	-1892.628848	1	start.omega0.5
Bradi3g08260.1	-2186.576811	-2186.576811	1	all.identical
Bradi3g08370.1	-2443.215751	-2443.215448	1.07946	all.identical
Bradi3g08380.1	-2785.914002	-2785.914002	1	all.identical
Bradi3g08390.1	-2846.563542	-2846.563542	1	all.identical
Bradi3g08480.1	-1570.855322	-1570.855322	1	all.identical
Bradi3g08590.1	-1066.570576	-1066.570576	1	all.identical
Bradi3g08610.1	-440.861673	-440.278955	999	start.omega0.5
Bradi3g08690.1	-2436.271683	-2432.960073	873.99115	all.identical
Bradi3g08820.1	-1721.673983	-1721.673983	1	all.identical
Bradi3g08880.1	-1056.059155	-1056.059155	1	all.identical
Bradi3g08910.1	-3107.557186	-3107.557186	1	all.identical
Bradi3g08930.1	-2252.650795	-2252.650795	1	all.identical
Bradi3g08990.1	-3076.218441	-3076.218441	1	all.identical
Bradi3g09010.2	-5530.877239	-5530.876967	1.08394	all.identical
Bradi3g09050.3	-3109.921376	-3109.921376	1	all.identical
Bradi3g09060.1	-2352.252989	-2352.252989	1	start.omega1.5
Bradi3g09210.1	-5159.93678	-5159.936775	1.03756	all.identical
Bradi3g09260.1	-3946.544371	-3946.544371	1	all.identical
Bradi3g09270.1	-1242.054965	-1242.054965	1	start.omega0.5
Bradi3g09290.2	-1452.699465	-1452.699465	1	all.identical
Bradi3g09340.1	-1441.830193	-1441.830193	1	all.identical
Bradi3g09460.1	-1142.624175	-1142.624175	1	all.identical
Bradi3g09570.1	-852.745763	-852.745763	1	all.identical
Bradi3g09660.1	-3796.577473	-3796.577473	1	all.identical
Bradi3g09690.1	-2035.226739	-2031.860711	999	all.identical
Bradi3g09730.2	-1569.525211	-1569.505391	16.27099	all.identical
Bradi3g09820.1	-1114.657863	-1114.657863	1	all.identical
Bradi3g09870.1	-1728.735441	-1728.735441	1	all.identical
Bradi3g09890.1	-789.99644	-789.99644	1	start.omega0.5
Bradi3g09920.1	-2466.892901	-2466.892901	1	all.identical
Bradi3g10110.1	-1145.204444	-1145.204444	1	all.identical
Bradi3g10180.2	-3155.360396	-3155.360396	1	all.identical
Bradi3g10200.1	-976.231511	-976.231511	1	all.identical
Bradi3g10220.1	-1322.832665	-1322.832665	1	all.identical
Bradi3g10250.1	-4236.981532	-4236.981532	1	start.omega0.5
Bradi3g10320.3	-2803.86489	-2803.86489	1	start.omega0.5
Bradi3g10350.1	-1861.840615	-1861.840615	1	all.identical
Bradi3g10360.1	-168.204501	-167.993808	999	all.identical
Bradi3g10530.1	-1276.165128	-1274.075816	999	all.identical
Bradi3g10550.1	-228.176489	-228.176489	1	all.identical
Bradi3g10610.1	-2116.247724	-2116.247724	1	all.identical
Bradi3g10620.1	-6315.242001	-6313.942504	2.18866	all.identical
Bradi3g10630.1	-2640.730455	-2640.730455	1	all.identical
Bradi3g10690.1	-1773.307825	-1773.1321	999	all.identical
Bradi3g10720.1	-2950.932182	-2950.932182	1	all.identical
Bradi3g10750.1	-332.560424	-332.560424	1	all.identical
Bradi3g10770.3	-4046.226855	-4046.226855	1	all.identical
Bradi3g10820.1	-1648.690242	-1648.690242	1	all.identical
Bradi3g10840.1	-3713.620553	-3713.620553	1	start.omega0.5
Bradi3g10920.2	-747.471963	-747.471963	1	start.omega0.5
Bradi3g10980.1	-1140.549342	-1140.549342	1	all.identical
Bradi3g10990.1	-3716.680423	-3716.680423	1	start.omega0.5
Bradi3g11000.1	-1527.155154	-1527.155154	1	all.identical
Bradi3g11090.1	-816.557582	-816.557582	1	all.identical
Bradi3g11130.1	-2559.200764	-2559.200764	1	all.identical
Bradi3g11210.1	-4633.320676	-4633.320676	1	all.identical
Bradi3g11220.3	-1716.599075	-1716.599075	1	all.identical
Bradi3g11230.1	-1494.539515	-1494.539515	1	all.identical
Bradi3g11450.1	-2152.756556	-2151.763546	18.34316	all.identical
Bradi3g11530.1	-1436.342954	-1436.342954	1	start.omega1
Bradi3g11590.1	-3425.77055	-3425.613255	999	all.identical
Bradi3g12240.1	-328.366122	-328.366122	3.17455	start.omega1.5
Bradi3g12460.1	-3192.684652	-3192.684652	1	all.identical
Bradi3g12470.1	-4431.291049	-4430.586578	12.30465	all.identical
Bradi3g12520.2	-5248.272811	-5248.272811	1	all.identical
Bradi3g12610.1	-2424.757863	-2424.757863	1	start.omega0.5
Bradi3g12640.1	-1062.485008	-1062.485008	1	all.identical
Bradi3g12660.1	-2273.355186	-2273.355186	1	all.identical
Bradi3g12720.1	-939.52522	-939.517132	3.44885	all.identical
Bradi3g12740.1	-3060.582466	-3060.561532	2.27262	all.identical
Bradi3g12760.1	-726.572225	-726.572224	1	start.omega0.5
Bradi3g12800.1	-928.726968	-928.726968	1	all.identical
Bradi3g12810.1	-1674.965108	-1674.965108	1	all.identical
Bradi3g12910.1	-2222.538596	-2222.538596	1	all.identical
Bradi3g12970.1	-1867.204298	-1867.204298	1	all.identical
Bradi3g13000.1	-2078.059936	-2078.059936	1	all.identical
Bradi3g13060.1	-2094.505197	-2094.505197	1	start.omega0.5
Bradi3g13080.1	-3284.606854	-3284.606854	1	all.identical
Bradi3g13200.1	-1179.853919	-1179.853919	1	all.identical
Bradi3g13220.1	-2302.277396	-2302.277278	1.24072	all.identical
Bradi3g13260.1	-1419.045964	-1419.016281	171.83527	start.omega0.5
Bradi3g13280.1	-1738.849725	-1738.849725	1	all.identical
Bradi3g13320.1	-3716.930905	-3713.509026	998.99988	all.identical
Bradi3g13330.1	-7436.830782	-7436.830782	1	all.identical
Bradi3g13360.1	-2543.618784	-2543.618784	1	all.identical
Bradi3g13380.1	-3186.329851	-3186.320858	3.66696	all.identical
Bradi3g13410.3	-2329.302939	-2329.302939	1	all.identical
Bradi3g13420.1	-1804.926743	-1803.934253	71.61048	all.identical
Bradi3g13460.1	-5989.327879	-5989.327879	1	start.omega0.5
Bradi3g13480.1	-5925.032028	-5925.032028	1	all.identical
Bradi3g13560.1	-1159.845882	-1159.845882	1	all.identical
Bradi3g13570.1	-1314.059266	-1314.059266	1	all.identical
Bradi3g13600.1	-3021.363959	-3021.363959	1	all.identical
Bradi3g13620.1	-2063.177773	-2060.029591	34.18212	all.identical
Bradi3g13640.1	-1517.798196	-1517.798196	1	all.identical
Bradi3g13740.1	-951.815932	-951.815932	1	all.identical
Bradi3g13770.1	-2701.468615	-2701.468615	1	all.identical
Bradi3g13860.1	-948.890822	-948.890822	1	all.identical
Bradi3g13910.1	-1815.040777	-1815.040421	1.08245	all.identical
Bradi3g13920.1	-4230.103714	-4230.078453	7.75213	all.identical
Bradi3g13980.2	-1403.835319	-1403.835319	1	all.identical
Bradi3g13990.1	-4556.816543	-4556.816543	1	all.identical
Bradi3g14000.1	-2018.124506	-2018.124506	1	all.identical
Bradi3g14080.1	-2360.395759	-2358.162429	998.99991	start.omega1
Bradi3g14090.1	-3692.584502	-3692.584502	1	all.identical
Bradi3g14170.1	-1293.261225	-1293.261225	1	all.identical
Bradi3g14180.1	-1899.794845	-1899.794845	1	all.identical
Bradi3g14190.1	-1560.788472	-1560.788472	1	all.identical
Bradi3g14210.1	-2500.257283	-2500.251903	1.89687	all.identical
Bradi3g14230.1	-3036.156937	-3036.156937	1	all.identical
Bradi3g14330.1	-2750.097179	-2750.097179	1	all.identical
Bradi3g14350.1	-4102.79045	-4102.79045	1	all.identical
Bradi3g14370.1	-3464.272301	-3464.272301	1	all.identical
Bradi3g14400.1	-2458.901725	-2458.901725	1	all.identical
Bradi3g14480.1	-4301.561622	-4301.209971	3.24724	start.omega0.5
Bradi3g14490.1	-1659.061499	-1659.061499	1	all.identical
Bradi3g14520.2	-3528.242876	-3528.238418	2.13353	all.identical
Bradi3g14590.1	-2327.372614	-2327.372614	1	all.identical
Bradi3g14620.1	-1551.644697	-1551.644697	1	all.identical
Bradi3g14650.1	-1048.024415	-1048.024415	1	start.omega0.5
Bradi3g14790.1	-1931.141661	-1924.458766	321.71367	start.omega0.5
Bradi3g14830.1	-1072.632442	-1072.632442	1	all.identical
Bradi3g14860.1	-1501.412177	-1501.412177	1	all.identical
Bradi3g14950.1	-2094.207887	-2094.207887	1	all.identical
Bradi3g15050.1	-3811.38693	-3811.38693	1	all.identical
Bradi3g15210.1	-2100.943461	-2100.943461	1	all.identical
Bradi3g15310.1	-2874.654888	-2874.654888	1	all.identical
Bradi3g15390.1	-2382.850593	-2382.850593	1	all.identical
Bradi3g15420.1	-2971.995773	-2971.995773	1	all.identical
Bradi3g15430.1	-2682.154418	-2682.154418	1	all.identical
Bradi3g15570.1	-1966.345842	-1966.345842	1	all.identical
Bradi3g15620.1	-162.95726	-162.704034	999	all.identical
Bradi3g15880.1	-1900.472474	-1900.472474	1	all.identical
Bradi3g15890.1	-1796.765376	-1796.765376	1	all.identical
Bradi3g15920.1	-1044.570241	-1044.570241	1	all.identical
Bradi3g15930.5	-2177.199332	-2177.199332	1	all.identical
Bradi3g16040.1	-3843.475015	-3843.059312	12.32623	all.identical
Bradi3g16150.1	-1640.436962	-1640.436962	1	start.omega0.5
Bradi3g16250.1	-6980.813969	-6979.874814	15.80763	all.identical
Bradi3g16270.1	-2293.255337	-2293.255337	1	all.identical
Bradi3g16300.1	-1827.696151	-1827.696151	1	all.identical
Bradi3g16400.1	-1253.521635	-1253.521635	1	all.identical
Bradi3g16450.1	-2897.958696	-2897.958696	1	start.omega0.5
Bradi3g16550.1	-4087.000374	-4087.000374	1	all.identical
Bradi3g16640.1	-2223.163991	-2223.163991	1	all.identical
Bradi3g16660.1	-5530.885781	-5530.885781	1	start.omega1
Bradi3g16680.1	-2079.033634	-2079.033634	1	all.identical
Bradi3g16690.1	-2689.99855	-2689.99855	1	all.identical
Bradi3g16890.2	-2428.216045	-2428.216045	1	all.identical
Bradi3g16980.1	-2420.222511	-2419.058619	133.67685	all.identical
Bradi3g17050.1	-1754.39488	-1754.39488	1	all.identical
Bradi3g17060.1	-1858.072777	-1858.072777	1	all.identical
Bradi3g17120.2	-1857.537188	-1857.537188	1	all.identical
Bradi3g17170.1	-2748.310495	-2748.235671	7.36122	all.identical
Bradi3g17200.1	-3325.94732	-3325.253784	52.97468	all.identical
Bradi3g17280.2	-1106.244169	-1106.244169	1	start.omega0.5
Bradi3g17630.1	-4715.015078	-4715.015078	1	all.identical
Bradi3g17680.1	-3411.702759	-3411.702759	1	all.identical
Bradi3g17690.1	-1605.03324	-1605.03324	1	all.identical
Bradi3g17710.1	-924.90041	-924.90041	1	all.identical
Bradi3g17920.1	-3329.489074	-3329.489074	1	all.identical
Bradi3g17960.1	-2703.185866	-2703.185866	1	all.identical
Bradi3g18150.1	-4106.144785	-4106.144785	1	all.identical
Bradi3g18190.1	-4731.089084	-4729.34836	11.23448	all.identical
Bradi3g18560.1	-1625.257919	-1625.257919	1	all.identical
Bradi3g18680.1	-2797.923392	-2797.923392	1	all.identical
Bradi3g18700.1	-1026.433409	-1026.433409	1	all.identical
Bradi3g18750.1	-940.811296	-940.811296	1	all.identical
Bradi3g18820.1	-2363.059077	-2363.059077	1	all.identical
Bradi3g18840.1	-2865.975936	-2865.096084	11.33126	all.identical
Bradi3g18890.1	-1436.349464	-1436.349464	1	all.identical
Bradi3g18920.1	-1590.334208	-1590.334208	1	start.omega0.5
Bradi3g18970.1	-1592.408948	-1592.408948	1	all.identical
Bradi3g18990.1	-2013.405276	-2013.405276	1	all.identical
Bradi3g19000.1	-1310.152312	-1310.152312	15.55548	all.identical
Bradi3g19040.1	-2021.70651	-2021.70651	1	all.identical
Bradi3g19070.1	-1527.823257	-1527.823257	1	all.identical
Bradi3g19100.1	-4512.748774	-4512.748774	1	all.identical
Bradi3g19180.1	-946.18467	-946.18467	1	all.identical
Bradi3g19210.1	-1922.519942	-1922.491431	10.07461	start.omega0.5
Bradi3g19290.1	-897.278845	-897.278845	1	start.omega0.5
Bradi3g19310.1	-2230.559314	-2230.559314	1	all.identical
Bradi3g19400.1	-481.772268	-481.453274	999	all.identical
Bradi3g19440.1	-1225.517195	-1225.517195	1	start.omega1
Bradi3g19630.1	-4174.31849	-4167.148165	999	all.identical
Bradi3g19650.1	-7198.782909	-7198.782909	1	all.identical
Bradi3g19690.3	-1711.155373	-1711.155373	1	all.identical
Bradi3g19740.1	-1742.877936	-1742.877936	1.00043	all.identical
Bradi3g19760.1	-1857.604108	-1857.604108	1	all.identical
Bradi3g19810.1	-1353.074243	-1353.074243	1	all.identical
Bradi3g19850.4	-2139.379546	-2139.379546	1	all.identical
Bradi3g19870.1	-353.820545	-353.820545	1	all.identical
Bradi3g19890.1	-2168.392167	-2168.392167	1	all.identical
Bradi3g19910.1	-1604.673331	-1604.665889	1	start.omega1
Bradi3g19920.1	-2781.938865	-2779.620704	49.28504	all.identical
Bradi3g19960.1	-1768.26551	-1768.26551	1	all.identical
Bradi3g19990.1	-1698.808136	-1698.700044	999	start.omega2
Bradi3g20060.1	-3590.432936	-3590.432936	1	all.identical
Bradi3g20070.1	-5657.795783	-5656.864528	7.11797	all.identical
Bradi3g20440.1	-800.287565	-800.287565	1	all.identical
Bradi3g20520.1	-757.672081	-757.672081	1	all.identical
Bradi3g20650.1	-283.230691	-283.081942	999	all.identical
Bradi3g20660.1	-1486.903203	-1486.903203	1	all.identical
Bradi3g20730.1	-2866.814424	-2866.814424	1	all.identical
Bradi3g20790.1	-2332.952831	-2332.139998	130.33975	all.identical
Bradi3g20810.1	-4067.069154	-4066.082861	23.0172	start.omega1
Bradi3g20880.2	-3241.095272	-3240.068661	67.994	all.identical
Bradi3g20890.1	-1497.933047	-1497.933047	1	all.identical
Bradi3g21110.1	-1616.572045	-1615.350175	238.49769	all.identical
Bradi3g21160.1	-3266.561849	-3266.561849	1	all.identical
Bradi3g21580.1	-3363.115259	-3357.829557	999	all.identical
Bradi3g21650.1	-3831.241519	-3830.558841	27.56286	all.identical
Bradi3g22070.1	-2554.501637	-2554.501637	1	all.identical
Bradi3g22330.1	-3404.532419	-3404.532419	1	all.identical
Bradi3g22370.1	-3489.074889	-3489.074889	1	all.identical
Bradi3g22380.1	-4059.171002	-4059.171002	1	all.identical
Bradi3g22400.3	-2130.700763	-2130.700763	1	all.identical
Bradi3g22580.1	-2943.571584	-2943.571584	1	all.identical
Bradi3g22600.1	-1059.067488	-1059.067488	1	start.omega0.5
Bradi3g22650.1	-1468.151155	-1468.151155	1	all.identical
Bradi3g22660.1	-1273.120522	-1273.120522	1	all.identical
Bradi3g22740.1	-2368.29579	-2368.29579	1	start.omega0.5
Bradi3g22760.1	-1909.187667	-1909.187667	1	all.identical
Bradi3g22920.1	-2362.24322	-2362.24322	1	all.identical
Bradi3g22980.2	-3745.819406	-3744.139961	23.43777	all.identical
Bradi3g23010.1	-2156.063067	-2156.063067	1	all.identical
Bradi3g23040.1	-2727.329884	-2727.329884	1	all.identical
Bradi3g23140.2	-2506.071417	-2506.071417	1	all.identical
Bradi3g23300.2	-1350.846874	-1350.846874	1	all.identical
Bradi3g23340.2	-927.427119	-927.427119	1	all.identical
Bradi3g23350.1	-3921.742839	-3913.98148	999	all.identical
Bradi3g23360.1	-4750.987766	-4750.987766	1	all.identical
Bradi3g24650.1	-1222.813155	-1222.813155	1	all.identical
Bradi3g24680.1	-3508.786514	-3508.786514	1	start.omega0.5
Bradi3g24730.1	-1614.597825	-1614.597825	1	all.identical
Bradi3g24960.1	-3090.095686	-3090.095686	1	all.identical
Bradi3g25370.2	-2684.120888	-2684.120888	1	all.identical
Bradi3g25620.1	-2674.734609	-2674.734609	1	all.identical
Bradi3g25910.2	-4628.04887	-4628.04887	1	all.identical
Bradi3g26160.1	-2638.035719	-2637.999063	999	start.omega0.5
Bradi3g26660.1	-2585.825867	-2585.825867	1	all.identical
Bradi3g26780.2	-6561.680746	-6561.680746	1	all.identical
Bradi3g26820.1	-991.667318	-991.667318	1	all.identical
Bradi3g26840.1	-2663.84105	-2663.84105	1	start.omega0.5
Bradi3g26900.1	-3360.393879	-3360.393879	1	all.identical
Bradi3g26930.1	-1485.597376	-1485.36583	9.91117	all.identical
Bradi3g27260.1	-3205.903426	-3205.903426	1	all.identical
Bradi3g27480.1	-2010.111673	-2010.111673	1	all.identical
Bradi3g27600.1	-835.977142	-835.977142	1	all.identical
Bradi3g27640.1	-3168.710884	-3168.710884	1	all.identical
Bradi3g27660.1	-2001.655989	-2001.655989	1	all.identical
Bradi3g27700.1	-1859.123275	-1859.123275	1	all.identical
Bradi3g27730.1	-3465.723694	-3465.723694	1	all.identical
Bradi3g27890.1	-1734.20839	-1734.20839	1	all.identical
Bradi3g27920.2	-968.925981	-968.925981	1	all.identical
Bradi3g27950.1	-1718.654067	-1718.654067	1	start.omega0.5
Bradi3g27990.1	-1417.227787	-1417.227787	1	all.identical
Bradi3g28150.3	-4079.935936	-4079.401977	3.5117	all.identical
Bradi3g28280.1	-3053.811931	-3053.811931	1	all.identical
Bradi3g28320.1	-1241.977048	-1241.977048	1	all.identical
Bradi3g28340.1	-1569.487837	-1569.270595	999	start.omega0.5
Bradi3g28430.1	-4346.434179	-4346.434179	1	all.identical
Bradi3g28460.1	-4198.885597	-4198.885597	1	all.identical
Bradi3g28490.1	-6807.870693	-6805.137192	79.98249	all.identical
Bradi3g28550.1	-1354.021769	-1354.021769	1	all.identical
Bradi3g28570.1	-2653.923443	-2653.923443	1	start.omega0.5
Bradi3g28580.1	-4594.152129	-4594.152129	1	all.identical
Bradi3g28690.1	-2358.343817	-2358.343817	1	all.identical
Bradi3g28700.1	-973.67763	-973.67763	1	all.identical
Bradi3g28730.2	-1759.377468	-1759.377468	1	all.identical
Bradi3g28740.2	-4324.789915	-4324.789915	1	all.identical
Bradi3g28820.1	-2836.299079	-2833.604956	73.72933	all.identical
Bradi3g28900.1	-1391.994684	-1391.994684	1	all.identical
Bradi3g28950.1	-1296.469716	-1296.469716	1	all.identical
Bradi3g29110.1	-1059.265216	-1059.265216	1	all.identical
Bradi3g29190.1	-1023.143517	-1022.292718	1	start.omega1
Bradi3g29210.1	-2919.897057	-2919.897057	1	all.identical
Bradi3g29230.1	-3073.416035	-3073.416035	1	all.identical
Bradi3g29240.1	-1468.804849	-1468.804849	1	all.identical
Bradi3g29260.1	-8506.389051	-8506.389051	1	all.identical
Bradi3g29280.1	-1717.359283	-1717.359283	1	all.identical
Bradi3g29300.1	-1613.303941	-1613.303941	1	all.identical
Bradi3g29390.1	-1718.664444	-1718.597189	1.80941	all.identical
Bradi3g29400.1	-954.202944	-954.202944	1	all.identical
Bradi3g29470.1	-2171.599838	-2171.599838	1	all.identical
Bradi3g29530.3	-3173.515862	-3173.466425	2.27801	all.identical
Bradi3g29750.1	-3575.416948	-3575.416948	1	all.identical
Bradi3g29790.1	-1747.129157	-1745.428696	270.53148	all.identical
Bradi3g29810.1	-2842.564867	-2842.564867	1	start.omega1
Bradi3g29840.1	-711.316907	-711.316907	1	start.omega0.5
Bradi3g29870.1	-2638.000986	-2638.000986	1	all.identical
Bradi3g29880.1	-3739.979374	-3739.979374	1	all.identical
Bradi3g29890.1	-2919.960796	-2919.960796	1	all.identical
Bradi3g29970.1	-1624.845649	-1624.845649	1	all.identical
Bradi3g29980.1	-2371.98517	-2371.98517	1	start.omega0.5
Bradi3g29990.1	-440.732816	-440.732816	1	start.omega0.5
Bradi3g30010.1	-2907.86149	-2907.86149	1	all.identical
Bradi3g30080.1	-4340.959272	-4340.959272	1	all.identical
Bradi3g30090.1	-343.744922	-343.744922	1	all.identical
Bradi3g30160.1	-2279.683088	-2279.683088	1	all.identical
Bradi3g30180.1	-1511.6872	-1511.6872	1	all.identical
Bradi3g30220.1	-1298.844012	-1298.844012	1	all.identical
Bradi3g30230.1	-3089.645182	-3089.633713	2.96674	all.identical
Bradi3g30240.1	-1348.299104	-1348.299104	1	all.identical
Bradi3g30270.1	-1554.511493	-1554.511493	1	all.identical
Bradi3g30380.1	-2552.046731	-2552.046731	1	all.identical
Bradi3g30530.1	-1559.701886	-1559.701886	1	all.identical
Bradi3g30560.1	-3045.595862	-3045.595862	1	start.omega0.5
Bradi3g30590.1	-4244.01376	-4244.01376	1	start.omega0.5
Bradi3g30640.1	-4306.758093	-4306.758093	1	all.identical
Bradi3g30670.3	-4797.13731	-4796.419685	12.0791	all.identical
Bradi3g30750.3	-1235.125962	-1235.125962	1	all.identical
Bradi3g30780.1	-1614.296527	-1614.296527	1	all.identical
Bradi3g30830.1	-4494.558155	-4494.558155	1	all.identical
Bradi3g30880.1	-2753.959167	-2753.959167	1	all.identical
Bradi3g30890.3	-1272.514637	-1272.514637	1	all.identical
Bradi3g31110.1	-4512.107521	-4512.107521	1	all.identical
Bradi3g31370.1	-2023.723096	-2023.723096	1	all.identical
Bradi3g31430.1	-2432.984372	-2432.984371	1.02796	start.omega1
Bradi3g31460.1	-1684.573183	-1684.404012	3.45456	all.identical
Bradi3g31480.1	-3362.302701	-3362.302701	1	all.identical
Bradi3g31520.1	-2630.44833	-2630.44833	1	all.identical
Bradi3g31550.1	-1864.421265	-1864.421265	1	all.identical
Bradi3g31570.3	-727.79156	-724.50098	142.54658	all.identical
Bradi3g31590.1	-2457.085952	-2457.085952	1	start.omega1
Bradi3g31760.1	-2199.936943	-2199.932329	1.6004	all.identical
Bradi3g32000.1	-2763.880955	-2763.861236	7.22182	all.identical
Bradi3g32010.1	-2019.806504	-2019.806504	1	all.identical
Bradi3g32020.1	-4355.30517	-4355.30517	1	all.identical
Bradi3g32150.1	-2484.698028	-2484.698028	1	all.identical
Bradi3g32240.1	-2512.461202	-2512.461202	1	all.identical
Bradi3g32340.1	-1566.177387	-1566.177387	1	start.omega0.5
Bradi3g32380.1	-1646.377393	-1646.377393	1	all.identical
Bradi3g32490.1	-981.910785	-981.910785	1	all.identical
Bradi3g32630.1	-2320.938756	-2320.938756	1	start.omega0.5
Bradi3g32660.1	-2383.471872	-2383.428242	3.31038	all.identical
Bradi3g32780.1	-1565.230425	-1564.489518	13.70282	all.identical
Bradi3g32830.2	-3853.668637	-3853.668637	1	all.identical
Bradi3g32880.1	-661.165369	-661.165362	3.4496	start.omega1
Bradi3g32960.1	-2934.94538	-2934.94538	1	all.identical
Bradi3g33020.1	-3227.060727	-3227.060727	1	all.identical
Bradi3g33350.1	-2840.05001	-2840.05001	1	all.identical
Bradi3g33370.1	-3010.441504	-3010.441504	1	all.identical
Bradi3g33400.1	-1133.791672	-1133.791672	1	all.identical
Bradi3g33430.1	-1625.166577	-1625.166577	1	all.identical
Bradi3g33490.1	-1218.946295	-1218.946295	1	all.identical
Bradi3g33530.1	-1470.545543	-1470.545543	1	all.identical
Bradi3g33570.1	-1246.860832	-1246.860832	1	all.identical
Bradi3g33600.1	-1879.11816	-1879.11816	1	all.identical
Bradi3g33620.1	-1308.588624	-1308.588624	1	start.omega1
Bradi3g33710.1	-1943.826834	-1939.681749	99.32294	start.omega1
Bradi3g33730.1	-4008.461807	-4004.257564	999	all.identical
Bradi3g33770.1	-1113.388843	-1113.388843	1	all.identical
Bradi3g33820.1	-21.392426	-21.366434	1.99096	start.omega1.5
Bradi3g33900.1	-5100.010407	-5100.010407	1	all.identical
Bradi3g33910.1	-769.862015	-769.862015	1	all.identical
Bradi3g33920.1	-1445.602401	-1443.730589	20.95086	all.identical
Bradi3g33930.1	-1431.589733	-1431.589733	1	all.identical
Bradi3g34020.2	-1271.879964	-1271.879964	1	all.identical
Bradi3g34050.1	-2113.779194	-2113.779194	1	all.identical
Bradi3g34090.2	-2834.092101	-2834.092101	1	all.identical
Bradi3g34180.1	-3221.675257	-3221.619504	87.74408	start.omega0.5
Bradi3g34250.2	-4349.617273	-4349.617273	1	all.identical
Bradi3g34280.1	-1809.578538	-1807.780964	999	all.identical
Bradi3g34290.1	-1828.005285	-1828.005285	1	all.identical
Bradi3g34340.1	-4266.498799	-4266.35446	999	start.omega0.5
Bradi3g34360.1	-706.988305	-706.988305	1	all.identical
Bradi3g34400.1	-2940.324663	-2940.324663	1	all.identical
Bradi3g34550.1	-1438.315078	-1438.304994	1.5613	all.identical
Bradi3g34590.1	-3327.151757	-3327.151757	1	all.identical
Bradi3g34620.1	-2084.389561	-2084.389561	1	all.identical
Bradi3g34780.1	-3836.524061	-3836.524061	1	all.identical
Bradi3g34800.1	-1834.943658	-1833.724079	999	start.omega1
Bradi3g34820.1	-1776.882134	-1776.882134	1	start.omega0.5
Bradi3g34830.1	-2537.122337	-2537.122337	1	all.identical
Bradi3g34870.1	-539.055441	-539.055441	1	all.identical
Bradi3g34880.3	-2705.792437	-2705.792437	1	all.identical
Bradi3g34910.1	-1885.52751	-1885.52751	1	all.identical
Bradi3g34940.1	-2198.786581	-2198.786581	1	all.identical
Bradi3g35080.1	-2122.402649	-2122.402649	1	all.identical
Bradi3g35110.1	-1326.155306	-1326.083882	14.75267	all.identical
Bradi3g35210.1	-2269.250367	-2269.250367	1	all.identical
Bradi3g35310.2	-4140.306358	-4140.306358	1	all.identical
Bradi3g35350.1	-4961.676781	-4960.380329	22.89166	all.identical
Bradi3g35370.4	-2580.642741	-2580.640877	1.61383	all.identical
Bradi3g35400.1	-3884.578787	-3884.578787	1	all.identical
Bradi3g35510.1	-4449.441163	-4449.441163	1	all.identical
Bradi3g35550.1	-4419.023738	-4419.023738	1	all.identical
Bradi3g35610.1	-2207.83034	-2207.83034	1	all.identical
Bradi3g35650.1	-1432.432103	-1432.412662	999	start.omega0.5
Bradi3g35740.1	-200.952626	-200.952626	1	start.omega0.5
Bradi3g35870.2	-4481.358058	-4481.358058	1	all.identical
Bradi3g35940.1	-2531.852758	-2531.852758	1	all.identical
Bradi3g36140.1	-2288.735142	-2288.735142	1	all.identical
Bradi3g36150.1	-3232.441574	-3229.106319	240.55083	all.identical
Bradi3g36190.1	-4799.803601	-4799.803601	1	all.identical
Bradi3g36200.1	-1465.574111	-1465.574111	1	all.identical
Bradi3g36320.1	-1179.627335	-1179.627334	1	all.identical
Bradi3g36420.3	-3649.715794	-3649.715794	1	all.identical
Bradi3g36450.1	-2942.57606	-2942.57606	1	all.identical
Bradi3g36530.1	-682.648326	-682.648326	1	start.omega1
Bradi3g36630.1	-1080.929456	-1080.773353	999	all.identical
Bradi3g36640.1	-1473.479811	-1473.479811	1	all.identical
Bradi3g36650.1	-939.479219	-939.479219	1	all.identical
Bradi3g36660.1	-1503.485149	-1500.588126	999	all.identical
Bradi3g36690.1	-1439.117021	-1439.117021	1	all.identical
Bradi3g36920.1	-1626.364296	-1626.364296	1	all.identical
Bradi3g36930.1	-4116.297417	-4116.297417	1	all.identical
Bradi3g36940.1	-1578.369704	-1578.369704	1	all.identical
Bradi3g36960.1	-236.05461	-236.05461	1	all.identical
Bradi3g36980.1	-1106.876839	-1106.876839	1	all.identical
Bradi3g37140.1	-3716.048218	-3716.048218	1	all.identical
Bradi3g37240.1	-4532.151392	-4532.151392	16.24355	all.identical
Bradi3g37260.1	-684.981546	-684.981546	1	all.identical
Bradi3g37280.1	-3377.107021	-3377.107021	1	all.identical
Bradi3g37350.1	-2256.437626	-2256.437626	1	all.identical
Bradi3g37370.2	-812.873649	-812.873649	1	all.identical
Bradi3g37590.1	-1866.679598	-1866.679598	1	all.identical
Bradi3g37640.1	-1049.781719	-1049.781719	1	all.identical
Bradi3g37790.1	-2941.770563	-2941.770563	1	all.identical
Bradi3g37830.1	-1531.096569	-1530.194667	999	all.identical
Bradi3g37880.2	-529.872911	-529.872911	1	all.identical
Bradi3g37910.1	-3438.903499	-3438.903499	1	all.identical
Bradi3g37940.1	-4449.430908	-4449.430908	4.06364	all.identical
Bradi3g38160.1	-622.576258	-622.576258	1	all.identical
Bradi3g38380.2	-898.55156	-898.55156	1	all.identical
Bradi3g38400.1	-2718.550179	-2718.550179	1	all.identical
Bradi3g38630.1	-1081.433842	-1081.433842	1	all.identical
Bradi3g38790.1	-4950.045287	-4950.045287	1	all.identical
Bradi3g39090.1	-841.143894	-840.911466	999	all.identical
Bradi3g39100.1	-2084.345916	-2081.243933	999	all.identical
Bradi3g39240.1	-1375.482373	-1375.482373	1	start.omega1.5
Bradi3g39310.1	-6398.980524	-6394.802343	57.97338	all.identical
Bradi3g39500.1	-1629.886462	-1629.886462	1	all.identical
Bradi3g39510.1	-3772.063813	-3772.063813	1	all.identical
Bradi3g39540.1	-1877.786446	-1877.188734	11.61895	all.identical
Bradi3g39750.1	-3357.073028	-3354.427542	36.00361	all.identical
Bradi3g39810.1	-2946.810239	-2946.810239	1	all.identical
Bradi3g39840.1	-5816.547449	-5816.547449	1	all.identical
Bradi3g39870.1	-961.305021	-961.160894	999	all.identical
Bradi3g39890.1	-3603.112057	-3603.112057	1	all.identical
Bradi3g39970.1	-4268.397883	-4268.397883	1	all.identical
Bradi3g40050.1	-1257.192553	-1257.192553	1	all.identical
Bradi3g40110.1	-4020.053831	-4019.922342	2.7159	all.identical
Bradi3g40170.1	-1065.093868	-1065.093869	1	start.omega0.5
Bradi3g40180.1	-863.384024	-863.384023	1	start.omega1
Bradi3g40200.1	-2616.078567	-2613.747055	998.99996	start.omega0.5
Bradi3g40230.1	-988.325807	-988.325807	1	all.identical
Bradi3g40240.1	-3262.981678	-3262.981678	1	all.identical
Bradi3g40330.1	-2197.132688	-2197.132688	1	all.identical
Bradi3g40350.1	-746.163717	-746.163717	1	all.identical
Bradi3g40410.1	-4244.346662	-4244.346662	1	all.identical
Bradi3g40460.1	-1405.387483	-1405.387483	1	start.omega1
Bradi3g40520.1	-7331.126681	-7328.794684	12.09727	all.identical
Bradi3g40560.1	-2470.719239	-2470.719239	1	all.identical
Bradi3g40590.1	-359.505908	-359.505908	1	start.omega0.5
Bradi3g40620.1	-1826.634433	-1826.634433	1	start.omega0.5
Bradi3g40630.1	-4382.058737	-4381.726874	13.09272	all.identical
Bradi3g40800.1	-2826.332368	-2824.772842	25.00913	all.identical
Bradi3g40860.2	-2348.184996	-2348.184996	1	all.identical
Bradi3g41030.1	-2133.341972	-2133.341972	1	all.identical
Bradi3g41170.1	-2467.196517	-2467.196517	1	all.identical
Bradi3g41190.1	-2066.123614	-2066.123614	1	all.identical
Bradi3g41210.1	-908.837985	-908.837985	1	all.identical
Bradi3g41230.1	-2042.888653	-2041.384361	70.64124	all.identical
Bradi3g41240.1	-1687.214414	-1687.214414	1	all.identical
Bradi3g41270.1	-3095.909927	-3095.909927	1	all.identical
Bradi3g41310.1	-1059.703064	-1059.703064	1	all.identical
Bradi3g41320.1	-4471.398741	-4471.398741	1	all.identical
Bradi3g41370.1	-1891.629479	-1891.629479	1	all.identical
Bradi3g41440.1	-639.931006	-639.931006	1	all.identical
Bradi3g41490.1	-3879.907146	-3876.705391	998.99999	all.identical
Bradi3g41510.1	-1747.769465	-1747.769465	1	all.identical
Bradi3g41530.1	-400.623061	-400.623061	1.77482	all.identical
Bradi3g41540.1	NA	NA	NA	all.identical
Bradi3g41550.1	-4743.529588	-4743.529588	1	start.omega0.5
Bradi3g41590.1	-2808.776229	-2808.768943	2.14411	all.identical
Bradi3g41600.5	-3896.618583	-3896.618583	1	start.omega0.5
Bradi3g41630.1	-3288.968376	-3287.074845	66.06795	all.identical
Bradi3g41660.1	-1767.827584	-1767.827584	1	all.identical
Bradi3g41670.1	-2302.370207	-2302.370207	1	all.identical
Bradi3g41730.1	-1839.644146	-1839.644146	1	all.identical
Bradi3g41760.1	-2618.621579	-2617.616618	999	all.identical
Bradi3g41840.2	-1430.852876	-1430.852876	1	all.identical
Bradi3g41850.1	-1275.267459	-1275.267459	1	all.identical
Bradi3g41890.1	-2701.100957	-2701.100957	1	all.identical
Bradi3g41920.1	-6023.803124	-6023.78281	4.51713	start.omega1.5
Bradi3g41980.1	-1905.734085	-1905.734085	1	all.identical
Bradi3g42000.1	-2616.673136	-2616.673136	1	start.omega0.5
Bradi3g42020.1	-6453.778206	-6453.235516	18.97787	all.identical
Bradi3g42030.1	-3170.036261	-3170.036119	1.20284	start.omega0.5
Bradi3g42050.1	-2299.167545	-2299.167545	1	all.identical
Bradi3g42080.1	-3114.697213	-3114.697213	1	all.identical
Bradi3g42150.1	-1528.052876	-1528.052876	1	all.identical
Bradi3g42170.1	-4134.482451	-4134.482451	1	all.identical
Bradi3g42220.1	-3584.862654	-3583.081301	33.5845	all.identical
Bradi3g42240.1	-1362.819404	-1362.819404	1	all.identical
Bradi3g42320.1	-1387.917352	-1387.917352	1	start.omega1.5
Bradi3g42340.1	-2497.490275	-2497.490275	1	all.identical
Bradi3g42640.1	-1737.814496	-1737.813914	1.04525	all.identical
Bradi3g42690.1	-2063.652058	-2063.652058	1	all.identical
Bradi3g42700.1	-2323.420229	-2322.942788	7.46554	all.identical
Bradi3g42710.1	-1486.369431	-1486.369431	1	all.identical
Bradi3g42730.1	-1027.976375	-1027.976375	1	start.omega0.5
Bradi3g42750.2	-2348.558786	-2348.403789	34.9921	all.identical
Bradi3g42790.2	-924.037725	-924.037725	1	start.omega0.5
Bradi3g42820.1	-1218.026708	-1212.67572	999	all.identical
Bradi3g42860.1	-2061.140708	-2061.140708	1	all.identical
Bradi3g42910.1	-1662.856256	-1662.856256	1	start.omega0.5
Bradi3g42920.1	-1301.932924	-1301.932924	1	all.identical
Bradi3g42950.1	-643.12026	-643.093625	999	all.identical
Bradi3g42960.1	-4173.705177	-4173.705177	1	start.omega0.5
Bradi3g42980.1	-1851.881148	-1849.062207	115.74491	start.omega1
Bradi3g43010.1	-1951.958994	-1951.958994	1	all.identical
Bradi3g43040.1	-1567.217324	-1567.217324	1	all.identical
Bradi3g43090.1	-1198.544332	-1198.515101	9.6445	all.identical
Bradi3g43120.2	-2061.248427	-2061.248427	1	all.identical
Bradi3g43180.1	-2281.538576	-2281.536634	10.50603	all.identical
Bradi3g43200.1	-6263.547403	-6262.791585	29.83547	start.omega1
Bradi3g43230.1	-1247.561373	-1247.561373	1	all.identical
Bradi3g43300.1	-2851.965142	-2851.930031	19.22132	all.identical
Bradi3g43330.1	-1430.715227	-1430.715227	1	start.omega0.5
Bradi3g43360.1	-4569.621453	-4569.621453	1	all.identical
Bradi3g43370.1	-2353.826126	-2352.585413	24.29966	all.identical
Bradi3g43420.1	-2834.111932	-2833.09193	26.88826	all.identical
Bradi3g43530.1	-1345.458114	-1345.458114	1	all.identical
Bradi3g43540.1	-3764.576641	-3764.576641	1	all.identical
Bradi3g43710.1	-2623.019815	-2623.019815	1	start.omega0.5
Bradi3g43800.1	-1460.819063	-1460.02833	7.10307	all.identical
Bradi3g43900.1	-2003.834722	-2003.834722	1	all.identical
Bradi3g43930.3	-2513.650539	-2513.638516	1.97603	all.identical
Bradi3g44000.1	-2513.056275	-2513.056273	1	start.omega1.5
Bradi3g44010.1	-909.561896	-909.561896	1	all.identical
Bradi3g44060.1	-2076.629934	-2076.629934	1	start.omega1
Bradi3g44290.1	-1978.397627	-1978.251516	999	start.omega0.5
Bradi3g44420.1	-2583.091124	-2583.091124	1	all.identical
Bradi3g44530.1	-1789.599589	-1789.599589	1	all.identical
Bradi3g44560.1	-1284.039258	-1283.824395	999	start.omega0.5
Bradi3g44580.1	-2363.340642	-2363.313953	3.74787	all.identical
Bradi3g44640.1	-1328.60729	-1328.60729	1	all.identical
Bradi3g44700.1	-471.915793	-471.915793	1	all.identical
Bradi3g44920.1	-2536.704529	-2536.704529	1	all.identical
Bradi3g44960.1	-2602.698684	-2602.698684	1	start.omega0.5
Bradi3g45130.1	-655.197812	-655.197812	1	all.identical
Bradi3g45170.1	-464.121541	-464.121541	1	start.omega0.5
Bradi3g45410.1	-1038.947893	-1038.947893	1	all.identical
Bradi3g45530.1	-4392.157831	-4392.157831	1	start.omega0.5
Bradi3g45540.1	-3430.594143	-3430.594143	1	all.identical
Bradi3g45690.1	-729.819421	-728.193368	53.62749	start.omega1
Bradi3g45770.1	-3485.051911	-3483.536545	999	all.identical
Bradi3g45830.1	-4339.883579	-4339.883579	1	all.identical
Bradi3g45870.3	-2261.153406	-2261.153406	1	start.omega1
Bradi3g45890.1	-1301.803098	-1301.803098	1	all.identical
Bradi3g46080.1	-804.766411	-801.613096	124.59732	all.identical
Bradi3g46100.2	-1429.906144	-1427.911902	50.64524	all.identical
Bradi3g46170.1	-1305.53545	-1305.53545	1	start.omega0.5
Bradi3g46220.1	-826.886698	-826.877352	4.10557	start.omega0.5
Bradi3g46270.1	-2073.463455	-2073.463455	1	all.identical
Bradi3g46370.1	-3593.457492	-3593.457492	1	all.identical
Bradi3g46380.1	-2586.077357	-2586.077357	1	all.identical
Bradi3g46390.1	-3221.719912	-3221.719912	1	all.identical
Bradi3g46410.1	-1309.857216	-1309.857216	1	all.identical
Bradi3g46430.1	-964.842986	-964.842986	1	all.identical
Bradi3g46480.1	-1493.680311	-1493.680311	1	start.omega0.5
Bradi3g46590.1	-2609.412088	-2609.412088	1	all.identical
Bradi3g46650.1	-1326.42252	-1326.414551	1.47847	all.identical
Bradi3g46700.1	-3118.358934	-3116.151277	144.63235	all.identical
Bradi3g47010.1	-5229.876383	-5229.876383	1	all.identical
Bradi3g47140.1	-2451.820121	-2451.820121	1	all.identical
Bradi3g47270.2	-7771.937781	-7771.937781	1	all.identical
Bradi3g47340.1	-8185.503559	-8183.552494	9.6857	all.identical
Bradi3g47370.1	-3390.481896	-3390.37819	3.45141	all.identical
Bradi3g47380.1	-5924.783902	-5924.783902	1	all.identical
Bradi3g47550.1	-566.493922	-566.325452	999	all.identical
Bradi3g47620.1	-2269.633958	-2269.633958	1	all.identical
Bradi3g47640.1	-2372.224313	-2371.254896	8.03591	all.identical
Bradi3g47690.1	-3654.263056	-3654.263056	89.31238	all.identical
Bradi3g47760.1	-1932.057072	-1932.057072	1	all.identical
Bradi3g47770.1	-3942.964302	-3942.964302	1	all.identical
Bradi3g47800.1	-1450.722434	-1450.722434	1	all.identical
Bradi3g47840.1	-2777.133142	-2777.133142	1	all.identical
Bradi3g47880.2	-546.483445	-546.483445	1	all.identical
Bradi3g47920.1	-346.351773	-346.351773	1	start.omega0.5
Bradi3g47930.1	-832.733981	-832.733981	1	start.omega1
Bradi3g47950.1	-5049.982012	-5047.330308	413.9532	all.identical
Bradi3g47990.3	-4279.496845	-4279.496845	1	all.identical
Bradi3g48020.1	-1721.964454	-1719.835055	23.54129	all.identical
Bradi3g48080.3	-6209.809972	-6209.809972	1	all.identical
Bradi3g48120.1	-1033.525759	-1033.525759	1	all.identical
Bradi3g48140.1	-1602.843148	-1602.843148	1	all.identical
Bradi3g48180.1	-1773.850929	-1773.850929	1	all.identical
Bradi3g48210.1	-1964.108003	-1964.086476	1	start.omega1
Bradi3g48220.2	-2430.084013	-2430.084013	1	all.identical
Bradi3g48240.1	-2274.078887	-2274.078887	1	all.identical
Bradi3g48250.1	-1774.554324	-1774.542255	1.23991	all.identical
Bradi3g48330.1	-4458.133954	-4456.781045	21.53125	all.identical
Bradi3g48410.1	-1400.094443	-1400.094443	1	all.identical
Bradi3g48430.1	-1481.325266	-1481.311509	1.62387	all.identical
Bradi3g48510.1	-1638.474011	-1638.474011	1	all.identical
Bradi3g48540.1	-961.184508	-961.184508	1	all.identical
Bradi3g48590.1	-1470.054387	-1470.054387	1	all.identical
Bradi3g48600.2	-1376.671127	-1376.671127	1	all.identical
Bradi3g48690.1	-329.190596	-329.190596	1	all.identical
Bradi3g48720.1	-3061.541856	-3061.541856	1	start.omega0.5
Bradi3g48880.1	-5330.040543	-5327.216507	24.46748	all.identical
Bradi3g48940.1	-741.37342	-741.37342	1	all.identical
Bradi3g49040.1	-3824.967494	-3824.967494	1	all.identical
Bradi3g49070.1	-1728.915729	-1728.915729	1	all.identical
Bradi3g49100.1	-3570.793725	-3570.793725	1	all.identical
Bradi3g49120.1	-1790.605496	-1790.605496	1	all.identical
Bradi3g49220.1	-2052.092693	-2052.092693	1	all.identical
Bradi3g49400.1	-1757.876827	-1757.873663	1.13769	all.identical
Bradi3g49520.1	-4889.812242	-4889.756868	2.35476	all.identical
Bradi3g49530.1	-1779.697133	-1779.697133	1	all.identical
Bradi3g49580.1	-1647.694944	-1647.694944	1	all.identical
Bradi3g49620.1	-3240.784195	-3240.784195	1	all.identical
Bradi3g49630.1	-3201.530166	-3201.526252	1.44233	all.identical
Bradi3g49650.1	-1552.819431	-1552.478071	999	start.omega1
Bradi3g49670.1	-876.748649	-876.748649	1	all.identical
Bradi3g49680.1	-2952.808354	-2951.622842	38.92831	all.identical
Bradi3g49740.3	-3010.757219	-3010.757219	1	all.identical
Bradi3g49830.1	-4809.364025	-4809.252977	999	start.omega2
Bradi3g49860.1	-509.88524	-509.88524	1	all.identical
Bradi3g50010.1	-1488.628477	-1488.628477	1	all.identical
Bradi3g50040.1	-2377.076872	-2375.859209	31.56168	all.identical
Bradi3g50060.1	-2557.792733	-2557.792733	1	start.omega0.5
Bradi3g50110.1	-1895.538685	-1895.020722	8.21134	all.identical
Bradi3g50130.1	-2476.174046	-2476.174046	1	all.identical
Bradi3g50150.3	-2234.430812	-2234.426872	1.31354	all.identical
Bradi3g50180.1	-3230.888701	-3228.879744	21.0373	all.identical
Bradi3g50230.1	-1415.423291	-1415.388873	2.22143	all.identical
Bradi3g50310.1	-840.345917	-840.345917	1	all.identical
Bradi3g50330.1	-1753.910845	-1753.910845	1	all.identical
Bradi3g50370.1	-1129.152717	-1129.091763	999	start.omega1
Bradi3g50440.1	-2094.981939	-2094.981939	1	all.identical
Bradi3g50530.1	-1777.238817	-1777.054539	999	start.omega2
Bradi3g50540.1	-2922.362902	-2921.708481	101.34981	all.identical
Bradi3g50560.1	-3354.240027	-3354.240027	1	all.identical
Bradi3g50610.1	-3136.8953	-3134.602833	82.38305	all.identical
Bradi3g50900.1	-873.414901	-873.4149	1	start.omega0.5
Bradi3g50910.1	-1104.785852	-1104.785852	1	all.identical
Bradi3g50930.1	-1253.322498	-1253.322498	1	all.identical
Bradi3g51010.3	-1667.092741	-1666.794958	114.06331	start.omega0.5
Bradi3g51090.1	-2072.683331	-2072.683331	1	all.identical
Bradi3g51120.1	-1450.698641	-1449.196907	313.01544	all.identical
Bradi3g51250.1	-1307.26758	-1307.26758	1	all.identical
Bradi3g51300.1	-437.988178	-437.988178	1	all.identical
Bradi3g51340.1	-1685.788972	-1685.788972	1	all.identical
Bradi3g51490.1	-2897.965675	-2897.965675	1	all.identical
Bradi3g51540.1	-3786.53681	-3786.53681	1	start.omega1
Bradi3g51650.1	-1779.6602	-1779.619488	2.15403	all.identical
Bradi3g51680.1	-2525.315602	-2525.315602	1	all.identical
Bradi3g51700.1	-3209.25386	-3209.25386	1	all.identical
Bradi3g51730.1	-1628.838171	-1628.83738	1.1626	all.identical
Bradi3g51800.2	-1671.823123	-1671.823123	1	all.identical
Bradi3g51820.2	-1664.243218	-1664.243218	1	all.identical
Bradi3g51910.1	-1437.30217	-1437.30217	1	all.identical
Bradi3g52030.2	-1043.625018	-1043.625018	1	all.identical
Bradi3g52040.1	-795.997948	-795.997948	1	all.identical
Bradi3g52070.2	-1289.032662	-1289.032662	1	start.omega0.5
Bradi3g52090.1	-1375.620885	-1375.539439	999	start.omega1
Bradi3g52110.1	-2215.865018	-2215.865018	1	all.identical
Bradi3g52130.1	-1164.316274	-1164.316274	1	all.identical
Bradi3g52200.2	-2310.887674	-2310.887674	1	start.omega0.5
Bradi3g52250.1	-1366.204176	-1366.204176	1	all.identical
Bradi3g52270.1	-3784.459772	-3784.459772	1	all.identical
Bradi3g52360.1	-2505.972004	-2505.972004	1	all.identical
Bradi3g52400.1	-3165.010835	-3162.620394	35.25552	all.identical
Bradi3g52470.1	-1131.975441	-1131.975441	1	all.identical
Bradi3g52490.1	-1435.799307	-1435.799307	1	all.identical
Bradi3g52530.1	-4176.246656	-4176.246656	1	all.identical
Bradi3g52570.1	-778.450661	-778.440978	1.7087	all.identical
Bradi3g52620.3	-983.17294	-983.098126	999	start.omega0.5
Bradi3g52640.1	-2131.864527	-2131.792492	5.75651	all.identical
Bradi3g52650.1	-539.080409	-539.049683	999	all.identical
Bradi3g52660.1	-1913.83714	-1911.339803	22.4464	all.identical
Bradi3g52670.1	-1494.679432	-1494.613991	2.85854	all.identical
Bradi3g52720.1	-1428.34845	-1427.326285	11.74141	all.identical
Bradi3g52740.1	-1577.629143	-1577.629143	1	all.identical
Bradi3g52750.1	-2369.45038	-2369.45038	1	all.identical
Bradi3g52760.1	-2289.529858	-2289.529858	1	all.identical
Bradi3g52820.1	-1080.703051	-1080.608015	999	all.identical
Bradi3g52830.1	-1609.419609	-1609.419609	1	start.omega0.5
Bradi3g52900.3	-1487.782483	-1482.282441	999	all.identical
Bradi3g52910.1	-3673.117088	-3673.109524	1.50948	all.identical
Bradi3g52930.1	-3716.198353	-3716.198353	1	all.identical
Bradi3g52950.1	-330.569257	-330.569257	1	all.identical
Bradi3g52980.1	-1097.621149	-1097.621149	1	start.omega0.5
Bradi3g53000.1	-1416.585871	-1416.469985	136.94576	start.omega1
Bradi3g53040.1	-5690.103045	-5689.00737	21.71407	all.identical
Bradi3g53090.1	-1010.844225	-1010.844225	1	all.identical
Bradi3g53100.1	-4854.063023	-4854.063023	1	all.identical
Bradi3g53120.1	-1805.936347	-1805.936347	1	all.identical
Bradi3g53160.1	-1138.442243	-1137.885871	999	all.identical
Bradi3g53260.1	-4949.07096	-4949.07096	1	all.identical
Bradi3g53280.1	-29.94434	-29.94434	1	all.identical
Bradi3g53290.1	-2665.144075	-2662.465533	998.99972	all.identical
Bradi3g53310.1	-2186.300799	-2186.300799	1	all.identical
Bradi3g53320.1	-1097.89978	-1097.89978	1	all.identical
Bradi3g53350.1	-1377.941744	-1377.941744	1	all.identical
Bradi3g53390.1	-450.492938	-450.492938	1	all.identical
Bradi3g53420.1	-4929.290503	-4929.290503	1	all.identical
Bradi3g53460.1	-1024.336295	-1024.336295	1	start.omega0.5
Bradi3g53520.1	-3099.894728	-3099.852968	9.39114	start.omega1
Bradi3g53530.1	-4225.567443	-4225.567443	1	all.identical
Bradi3g53550.1	-2102.369942	-2102.369721	1.14623	all.identical
Bradi3g53710.1	-1049.122462	-1049.122462	1	all.identical
Bradi3g53740.1	-430.410481	-430.410481	1	start.omega0.5
Bradi3g53790.1	-5640.233689	-5640.233689	1	all.identical
Bradi3g53810.1	-3177.002492	-3177.002492	1	all.identical
Bradi3g53830.1	-2908.454033	-2908.454033	1	all.identical
Bradi3g53860.1	-3913.219219	-3913.219219	6.04044	all.identical
Bradi3g53880.1	-3178.751753	-3178.596819	129.46136	start.omega2
Bradi3g53940.1	-1567.766045	-1565.904416	75.55779	all.identical
Bradi3g53970.2	-419.577349	-419.577349	1	all.identical
Bradi3g54020.1	-2014.429906	-2014.429906	1	all.identical
Bradi3g54080.2	-1441.497604	-1441.497604	1	all.identical
Bradi3g54100.1	-2151.225652	-2151.225652	1	all.identical
Bradi3g54120.1	-5061.954271	-5061.954271	1	all.identical
Bradi3g54130.1	-1688.538322	-1688.538322	1	all.identical
Bradi3g54140.1	-4643.30612	-4643.30612	1	all.identical
Bradi3g54150.1	-2637.079092	-2637.079092	1	all.identical
Bradi3g54200.1	-2102.730834	-2102.378775	999	start.omega0.5
Bradi3g54220.1	-3680.898501	-3680.898501	1	all.identical
Bradi3g54230.1	-2595.484547	-2595.484547	1	all.identical
Bradi3g54320.1	-1918.410847	-1918.410847	1	all.identical
Bradi3g54350.1	-118.100653	-118.100653	2.41541	all.identical
Bradi3g54470.1	-926.739011	-926.739011	1	all.identical
Bradi3g54500.1	-2613.394057	-2613.394057	1	all.identical
Bradi3g54630.1	-1402.138594	-1401.998222	155.068	start.omega0.5
Bradi3g54640.1	-1320.602652	-1320.602652	1	all.identical
Bradi3g54680.1	-697.979252	-697.979252	1	all.identical
Bradi3g54690.1	-1578.1427	-1577.926665	3.51552	all.identical
Bradi3g54700.1	-1523.301017	-1523.301017	1	all.identical
Bradi3g54740.1	-5650.339363	-5650.339363	1	all.identical
Bradi3g55030.1	-1446.318102	-1446.2118	4.7669	all.identical
Bradi3g55060.1	-3716.036722	-3716.036722	1	all.identical
Bradi3g55130.1	-1155.108202	-1155.062026	2.48827	all.identical
Bradi3g55150.1	-1747.66131	-1747.66131	1	start.omega0.5
Bradi3g55160.1	-1651.826326	-1651.826326	1	all.identical
Bradi3g55220.1	-3267.790475	-3267.790475	1	all.identical
Bradi3g55260.1	-684.028477	-684.028477	1	start.omega0.5
Bradi3g55340.1	-969.613176	-964.86869	999	all.identical
Bradi3g55410.1	-1177.74266	-1177.74266	1	all.identical
Bradi3g55420.1	-1460.93663	-1460.93663	1	all.identical
Bradi3g55440.5	-2133.317871	-2133.317871	1	all.identical
Bradi3g55450.1	-2221.378084	-2221.378084	1	start.omega0.5
Bradi3g55510.1	-2450.309683	-2450.309683	1	start.omega0.5
Bradi3g55570.1	-4253.026608	-4253.026608	1	all.identical
Bradi3g55590.1	-1646.365228	-1646.365228	1	all.identical
Bradi3g55620.1	-2524.456699	-2524.456699	1	start.omega0.5
Bradi3g55690.1	-2661.585366	-2661.585366	1	all.identical
Bradi3g55730.1	-1699.204586	-1699.204586	1	all.identical
Bradi3g55820.3	-3232.885081	-3232.885081	1	all.identical
Bradi3g55830.1	-4222.809858	-4222.354392	999	start.omega0.5
Bradi3g55860.1	-2250.313668	-2250.313668	1	all.identical
Bradi3g55870.1	-981.560354	-981.543838	12.28201	all.identical
Bradi3g55900.1	-624.204289	-624.162142	14.26597	all.identical
Bradi3g55950.1	-2728.900892	-2728.900892	1	all.identical
Bradi3g56060.1	-1655.227322	-1655.227322	1	all.identical
Bradi3g56070.1	-6009.896871	-6009.896871	1	all.identical
Bradi3g56190.1	-3541.398657	-3539.821535	27.73706	all.identical
Bradi3g56230.1	-1149.063922	-1145.679656	162.3911	all.identical
Bradi3g56240.1	-1307.537939	-1307.537939	1	all.identical
Bradi3g56280.1	-1224.281188	-1224.281188	1	all.identical
Bradi3g56370.1	-1417.276298	-1417.276298	1	all.identical
Bradi3g56410.1	-1545.43843	-1545.426388	3.61177	all.identical
Bradi3g56450.1	-4281.396696	-4279.66679	15.15098	all.identical
Bradi3g56460.1	-2449.865562	-2449.865562	1	all.identical
Bradi3g56470.1	-4730.726547	-4730.580346	5.67026	all.identical
Bradi3g56490.2	-3329.527738	-3329.527738	1	all.identical
Bradi3g56560.1	-2468.39831	-2468.398224	1.09017	all.identical
Bradi3g56670.1	-4186.432089	-4186.4212	1.39596	all.identical
Bradi3g56710.1	-2485.161155	-2485.161155	1	all.identical
Bradi3g56720.1	-3644.795809	-3644.795809	1	start.omega0.5
Bradi3g56740.1	-4780.165333	-4779.006093	55.69887	all.identical
Bradi3g56780.1	-486.980803	-486.980803	1	start.omega0.5
Bradi3g56840.1	-3583.171925	-3583.171925	1	all.identical
Bradi3g56930.2	-1512.316365	-1512.316365	1	all.identical
Bradi3g56960.1	-3468.899791	-3468.498483	7.12089	all.identical
Bradi3g57040.1	-1512.787735	-1512.787735	1	all.identical
Bradi3g57070.1	-4152.851143	-4152.851143	1	all.identical
Bradi3g57080.1	-4650.182939	-4650.182939	1	all.identical
Bradi3g57100.1	-2729.275755	-2729.273869	1.26632	all.identical
Bradi3g57210.1	-2590.550207	-2590.550207	1	start.omega0.5
Bradi3g57300.1	-3759.048719	-3758.957523	5.26999	all.identical
Bradi3g57320.1	-2104.230242	-2104.206618	13.20982	all.identical
Bradi3g57410.1	-2859.428558	-2859.42791	1.42851	all.identical
Bradi3g57430.1	-1206.71489	-1206.71489	1	all.identical
Bradi3g57510.1	-1928.403386	-1928.058981	6.94886	all.identical
Bradi3g57530.1	-1475.716811	-1475.716811	1	all.identical
Bradi3g57600.1	-1719.689424	-1719.689424	1	start.omega1
Bradi3g57700.1	-1745.926649	-1743.86272	21.96997	all.identical
Bradi3g57930.2	-1751.752189	-1749.632925	999	all.identical
Bradi3g57940.1	-4364.711843	-4364.711843	1	all.identical
Bradi3g57980.1	-874.099086	-874.099086	1	all.identical
Bradi3g57990.1	-4356.311002	-4354.849195	260.7544	start.omega0.5
Bradi3g58020.1	-1328.185258	-1328.185258	1	all.identical
Bradi3g58040.1	-4141.470106	-4141.470106	1	all.identical
Bradi3g58080.1	-1699.958428	-1699.367499	5.92942	all.identical
Bradi3g58120.1	-2851.204002	-2851.194967	5.2021	all.identical
Bradi3g58140.1	-3084.221672	-3082.524642	999	start.omega0.5
Bradi3g58190.1	-2257.03025	-2251.199779	999	all.identical
Bradi3g58220.1	-876.599355	-876.599355	1	all.identical
Bradi3g58240.1	-1331.507467	-1331.507467	1	all.identical
Bradi3g58270.1	-4166.332488	-4166.332488	1	all.identical
Bradi3g58300.1	-1486.734424	-1486.734424	1	all.identical
Bradi3g58310.4	-1701.169836	-1701.169836	1	all.identical
Bradi3g58590.1	-1512.974791	-1512.974791	1	start.omega0.5
Bradi3g58630.1	-2728.569057	-2728.569057	1	all.identical
Bradi3g58730.1	-1624.065794	-1624.065794	1	all.identical
Bradi3g58740.1	-1211.027511	-1210.964433	10.87179	start.omega1
Bradi3g58760.1	-2887.748375	-2887.748375	1	all.identical
Bradi3g58780.1	-774.42474	-774.324805	999	start.omega0.5
Bradi3g58790.1	-2469.223591	-2469.223591	1	all.identical
Bradi3g58800.3	-2365.70401	-2365.70401	1.00282	all.identical
Bradi3g58830.1	-2835.335222	-2834.118617	998.99998	all.identical
Bradi3g58930.1	-2356.579037	-2356.579037	1	start.omega0.5
Bradi3g59030.1	-3176.954991	-3176.954991	1	start.omega0.5
Bradi3g59120.1	-1616.44078	-1616.44078	1	all.identical
Bradi3g59200.5	-3649.998717	-3649.998717	1	all.identical
Bradi3g59230.1	-4099.464392	-4099.464392	2.17825	all.identical
Bradi3g59270.1	-1877.996097	-1877.996097	1	start.omega1
Bradi3g59280.1	-1569.940898	-1569.937223	1.16816	all.identical
Bradi3g59300.1	-864.00782	-864.00782	1	all.identical
Bradi3g59350.1	-1220.810055	-1220.810055	1.00108	start.omega1
Bradi3g59400.1	-1873.841111	-1873.833772	2.01319	all.identical
Bradi3g59490.3	-1233.66857	-1233.66857	1	all.identical
Bradi3g59510.1	-3613.236894	-3611.824614	71.12552	all.identical
Bradi3g59550.1	-1508.437426	-1508.437426	1	all.identical
Bradi3g59560.1	-4308.322994	-4308.320858	1.54173	all.identical
Bradi3g59590.1	-1452.858756	-1452.858756	1	all.identical
Bradi3g59600.1	-4312.258526	-4311.244205	78.38262	start.omega0.5
Bradi3g59670.1	-3672.161144	-3672.161144	1	all.identical
Bradi3g59700.1	-1151.407713	-1151.407713	1	start.omega0.5
Bradi3g59730.1	-1284.834582	-1282.588432	98.78277	all.identical
Bradi3g59750.1	-2956.505984	-2956.505984	1	all.identical
Bradi3g59820.1	-1183.680544	-1179.842438	171.5946	all.identical
Bradi3g59870.1	-4912.887488	-4912.887488	1	all.identical
Bradi3g59880.1	-95.13867	-95.138668	10.75945	start.omega1
Bradi3g59890.1	-3000.386878	-3000.386878	1	all.identical
Bradi3g59910.1	-5255.385325	-5255.385325	1	all.identical
Bradi3g59950.1	-2846.852274	-2846.852274	1	start.omega1
Bradi3g59980.1	-1716.692147	-1715.275172	16.56873	all.identical
Bradi3g60040.1	-3051.548041	-3051.548041	1	all.identical
Bradi3g60160.1	-1306.812365	-1306.812365	1	all.identical
Bradi3g60200.1	-224.361611	-224.361611	2.24692	start.omega0.5
Bradi3g60210.1	-5594.73031	-5594.73031	1	all.identical
Bradi3g60290.1	-2062.158487	-2062.158487	1	all.identical
Bradi3g60330.1	-2171.511632	-2171.511632	1	all.identical
Bradi3g60420.1	-3105.754826	-3105.754826	1	all.identical
Bradi3g60430.1	-4334.884993	-4334.884993	1	all.identical
Bradi3g60510.1	-956.798702	-956.566235	999	start.omega0.5
Bradi3g60550.1	-1548.36475	-1548.36475	1	start.omega0.5
Bradi3g60590.1	-2064.440053	-2064.440053	1	all.identical
Bradi3g60780.1	-765.664704	-763.412779	67.45561	start.omega1
Bradi3g60820.2	-1052.558504	-1052.558504	1	start.omega0.5
Bradi3g60850.1	-1582.599939	-1582.599939	1	all.identical
Bradi3g60920.1	-2449.210772	-2449.210772	1	all.identical
Bradi4g00230.3	-946.950113	-946.950113	1	start.omega0.5
Bradi4g00250.1	-358.525979	-358.525979	1	all.identical
Bradi4g00270.1	-5224.470558	-5224.470558	1	all.identical
Bradi4g00290.1	-2316.120624	-2316.120624	1	all.identical
Bradi4g00320.1	-1353.76355	-1353.76355	1	all.identical
Bradi4g00480.1	-2713.124649	-2713.04593	13.48872	all.identical
Bradi4g00490.1	-132.366675	-132.15881	1	start.omega1
Bradi4g00550.1	-1841.18279	-1841.18279	1	all.identical
Bradi4g00640.1	-2957.568252	-2956.661502	5.34413	all.identical
Bradi4g00660.1	-1337.057415	-1337.057415	1	start.omega0.5
Bradi4g00740.3	-5925.269546	-5925.269546	1	all.identical
Bradi4g00950.1	-1191.101857	-1191.101857	1	all.identical
Bradi4g00980.1	-4668.388371	-4668.388371	1	all.identical
Bradi4g01070.1	-2135.257056	-2135.257056	1	all.identical
Bradi4g01080.1	-6020.882635	-6020.882635	1	all.identical
Bradi4g01140.1	-2308.071011	-2306.118916	54.43192	all.identical
Bradi4g01240.1	-5481.647516	-5481.647516	1	all.identical
Bradi4g01310.2	-5072.432143	-5072.432143	1	all.identical
Bradi4g01320.1	-1900.941841	-1900.941841	1	all.identical
Bradi4g01400.3	-3022.605304	-3020.135444	16.78971	all.identical
Bradi4g01410.1	-4017.252338	-4017.252338	1	all.identical
Bradi4g01430.1	-2485.446904	-2485.446904	1	all.identical
Bradi4g01730.1	-1988.978027	-1987.882426	999	all.identical
Bradi4g01810.1	-1324.81059	-1323.184266	1	start.omega1
Bradi4g01910.1	-1426.486969	-1426.486969	1	all.identical
Bradi4g01920.1	-1686.07081	-1686.07081	1	start.omega1
Bradi4g01940.3	-1403.835042	-1403.471211	9.38018	all.identical
Bradi4g01950.1	-2801.549822	-2801.044598	7.72305	all.identical
Bradi4g01980.1	-1492.08278	-1492.08278	1	all.identical
Bradi4g02010.1	-4105.448813	-4105.448813	1	all.identical
Bradi4g02020.1	-2364.757748	-2364.757748	1	all.identical
Bradi4g02030.1	-3266.833429	-3266.833429	1	start.omega0.5
Bradi4g02040.1	-1530.754284	-1530.754284	1	all.identical
Bradi4g02060.1	-1492.802087	-1492.802087	1	all.identical
Bradi4g02100.1	-37.665611	-37.665611	2.06193	all.identical
Bradi4g02160.2	-618.385519	-618.385519	1	all.identical
Bradi4g02350.1	-2573.674606	-2573.674606	1	all.identical
Bradi4g02380.1	-1911.77646	-1911.77646	1	all.identical
Bradi4g02420.1	-13631.021388	-13630.340587	29.19052	start.omega1
Bradi4g02430.1	-1876.192928	-1876.097955	999	start.omega1
Bradi4g02440.1	-884.607372	-884.607372	1	all.identical
Bradi4g02570.1	-1716.090369	-1716.090369	1	all.identical
Bradi4g02700.2	-1416.445056	-1416.445056	1	all.identical
Bradi4g02710.1	-1415.744202	-1415.744202	1	all.identical
Bradi4g02760.7	-4245.533157	-4245.533157	1	all.identical
Bradi4g02810.1	-2066.164139	-2066.164139	1	all.identical
Bradi4g02930.1	-964.248731	-964.241333	2.10221	all.identical
Bradi4g02970.1	-1650.347468	-1650.347468	1	all.identical
Bradi4g03360.1	-2189.730531	-2189.730531	1	all.identical
Bradi4g03380.2	-1069.202925	-1069.202925	1	all.identical
Bradi4g03420.1	-5521.875839	-5521.875839	1	start.omega0.5
Bradi4g03670.1	-2102.763209	-2102.017334	12.85836	all.identical
Bradi4g03680.1	-1540.359702	-1540.359702	1	all.identical
Bradi4g03750.1	-6798.032748	-6798.032748	1	all.identical
Bradi4g03800.1	-3304.60972	-3304.60972	1	all.identical
Bradi4g03840.1	-2342.011611	-2342.011611	1	all.identical
Bradi4g03980.1	-392.23948	-392.23948	1	all.identical
Bradi4g04030.1	-1559.129868	-1559.129868	1	all.identical
Bradi4g04270.1	-4999.114005	-4999.114005	1	start.omega0.5
Bradi4g04380.1	-1179.98564	-1179.98564	1	all.identical
Bradi4g04390.1	-3489.794367	-3487.040318	65.99233	all.identical
Bradi4g04420.1	-1872.182723	-1872.182723	1	all.identical
Bradi4g04540.1	-1152.209194	-1152.205241	1	start.omega1
Bradi4g04580.1	-2098.074016	-2098.027561	6.43411	all.identical
Bradi4g04670.2	-2678.068166	-2678.068166	1	all.identical
Bradi4g04700.1	-4295.440473	-4293.220477	21.99745	all.identical
Bradi4g04730.1	-1477.776778	-1477.776778	1	all.identical
Bradi4g04830.1	-1364.961869	-1364.961869	1	all.identical
Bradi4g04870.1	-2446.275507	-2446.275507	1	all.identical
Bradi4g05010.1	-5098.811509	-5098.811509	1	all.identical
Bradi4g05050.1	-3872.432984	-3872.432984	1	all.identical
Bradi4g05300.1	-1766.944869	-1766.944869	1	all.identical
Bradi4g05440.1	-2181.706228	-2181.706228	1	start.omega0.5
Bradi4g05560.1	-1066.271834	-1066.271834	1	all.identical
Bradi4g05570.1	-2290.060213	-2290.060213	1	start.omega1
Bradi4g05590.1	-1266.650342	-1266.650342	1	all.identical
Bradi4g05680.1	-2299.16705	-2297.2011	999	all.identical
Bradi4g05690.1	-2475.044154	-2475.044154	1	all.identical
Bradi4g05710.1	-2807.167478	-2807.167478	1	all.identical
Bradi4g05830.1	-997.266611	-997.266611	1	all.identical
Bradi4g05860.2	-1379.980321	-1379.980321	1	all.identical
Bradi4g05940.1	-2381.393893	-2381.393893	1	all.identical
Bradi4g05950.1	-3364.283696	-3364.283696	1	all.identical
Bradi4g05970.1	-983.784825	-983.784825	1	all.identical
Bradi4g06030.1	-955.925476	-955.90671	1.81418	all.identical
Bradi4g06130.1	-3544.701155	-3544.701155	1	all.identical
Bradi4g06280.1	-3502.3216	-3500.303496	258.02414	all.identical
Bradi4g06340.1	-1160.511175	-1160.511175	1	start.omega0.5
Bradi4g06350.1	-576.828648	-576.828648	1	all.identical
Bradi4g06370.1	-3459.664794	-3459.664794	1	all.identical
Bradi4g06510.2	-1522.680486	-1522.680486	1	all.identical
Bradi4g06640.2	-720.002955	-719.947146	2.07219	all.identical
Bradi4g06650.1	-675.390219	-675.390219	1	all.identical
Bradi4g06710.2	-907.114879	-907.114879	1	all.identical
Bradi4g06750.1	-3973.037262	-3972.606614	28.87734	start.omega1
Bradi4g06790.2	-985.784944	-985.784944	1	all.identical
Bradi4g06800.1	-1107.489758	-1107.489758	1	all.identical
Bradi4g06960.1	-931.476138	-931.475802	1.31199	all.identical
Bradi4g06980.1	-1892.407621	-1892.407621	1	all.identical
Bradi4g07040.1	-749.867419	-749.764313	999	start.omega0.5
Bradi4g07090.1	-1294.501354	-1294.501354	1	start.omega0.5
Bradi4g07110.1	-713.362991	-713.362991	1	start.omega1
Bradi4g07190.1	-1448.72426	-1448.493207	9.0067	start.omega0.5
Bradi4g07290.1	-1483.669898	-1483.669898	1	all.identical
Bradi4g07350.1	-2871.117682	-2871.117682	1	all.identical
Bradi4g07390.1	-827.054517	-827.054517	1	all.identical
Bradi4g07420.1	-2314.587092	-2314.587092	1	start.omega0.5
Bradi4g07430.1	-6174.281358	-6174.281358	1	all.identical
Bradi4g07450.1	-1513.704215	-1513.704215	1	all.identical
Bradi4g07620.1	-2027.223057	-2027.223057	1	all.identical
Bradi4g07630.1	-1405.890696	-1405.890696	1	start.omega1
Bradi4g07670.1	-3806.830046	-3806.830046	1	all.identical
Bradi4g07880.1	-5052.536109	-5052.536109	1	all.identical
Bradi4g07990.1	-3647.23107	-3647.23107	1	all.identical
Bradi4g08020.1	-1561.914444	-1561.914444	1	all.identical
Bradi4g08030.1	-2936.090778	-2936.090778	1	all.identical
Bradi4g08080.1	-6213.972302	-6213.972302	1	all.identical
Bradi4g08090.1	-1504.089136	-1502.479195	99.29959	all.identical
Bradi4g08110.1	-3015.944534	-3015.292954	47.35798	all.identical
Bradi4g08130.1	-4435.97974	-4433.453234	301.23631	start.omega1
Bradi4g08180.1	-1968.10585	-1963.240174	999	all.identical
Bradi4g08200.1	-1999.248076	-1999.248076	1	all.identical
Bradi4g08230.1	-1633.26479	-1633.26479	1	all.identical
Bradi4g08330.1	-1858.585156	-1858.585156	1	all.identical
Bradi4g08380.1	-2618.150837	-2618.150837	1	all.identical
Bradi4g08420.1	-3923.476536	-3923.476536	1	all.identical
Bradi4g08490.1	-1693.479398	-1693.479398	1	all.identical
Bradi4g08500.1	-1498.109983	-1497.265239	7.64612	all.identical
Bradi4g08520.1	-4355.272902	-4355.272902	1	all.identical
Bradi4g08560.1	-3089.84771	-3089.84771	1	all.identical
Bradi4g08630.1	-2896.279186	-2896.279186	1	all.identical
Bradi4g08660.1	-1154.274531	-1154.274531	1	all.identical
Bradi4g08680.2	-2077.770043	-2077.770043	1	all.identical
Bradi4g08760.1	-1997.552792	-1997.552792	1	all.identical
Bradi4g08770.1	-1479.083388	-1479.081142	1.41564	all.identical
Bradi4g08780.1	-854.340395	-854.340394	1	start.omega1
Bradi4g08880.1	-3673.073044	-3673.073044	1	all.identical
Bradi4g09080.1	-854.673434	-854.673434	1	start.omega0.5
Bradi4g09090.1	-2275.780792	-2275.780792	1	all.identical
Bradi4g09230.1	-4471.967672	-4471.967672	1	all.identical
Bradi4g09260.1	-2700.091199	-2700.091199	1	all.identical
Bradi4g09340.1	-1812.138747	-1810.574715	24.83833	all.identical
Bradi4g09430.1	-2503.898656	-2503.744488	14.69949	all.identical
Bradi4g09920.1	-935.625569	-935.625569	1	all.identical
Bradi4g09940.1	-4203.258298	-4203.258298	1	all.identical
Bradi4g10710.1	-5332.094232	-5332.094232	1	all.identical
Bradi4g10720.1	-1480.789628	-1479.803983	10.73247	all.identical
Bradi4g10920.1	-1606.110575	-1606.110575	1	all.identical
Bradi4g11300.1	-2576.970735	-2576.970735	1	start.omega0.5
Bradi4g11310.1	-884.395776	-884.395776	1	all.identical
Bradi4g11500.1	-2054.038608	-2054.038608	1	all.identical
Bradi4g11510.1	-3351.655199	-3351.655199	1	all.identical
Bradi4g11670.1	-2108.516583	-2107.622986	9.93905	all.identical
Bradi4g11900.1	-3601.528228	-3601.528228	1	all.identical
Bradi4g12240.1	-500.673645	-500.673645	1	all.identical
Bradi4g12260.1	-2236.462525	-2236.462525	1	all.identical
Bradi4g12920.1	-897.042466	-897.042466	1	all.identical
Bradi4g12930.3	-2415.425858	-2414.652859	23.08239	all.identical
Bradi4g13670.1	-3278.084167	-3277.104131	66.88129	all.identical
Bradi4g13690.1	-884.94921	-884.949201	1	start.omega1
Bradi4g13720.1	-1037.283629	-1037.283629	1	all.identical
Bradi4g13730.1	-1444.159555	-1444.159555	1	all.identical
Bradi4g13740.2	-1893.36862	-1893.36862	1	all.identical
Bradi4g13830.1	-2652.052453	-2652.052453	1	all.identical
Bradi4g13950.1	-400.22246	-400.22246	1	all.identical
Bradi4g13970.2	-1770.117274	-1770.117274	1	all.identical
Bradi4g14040.1	-2412.987018	-2412.987018	1	all.identical
Bradi4g14080.1	-2619.5981	-2619.5981	1	start.omega0.5
Bradi4g14090.1	-4034.796351	-4034.796351	1	all.identical
Bradi4g14150.1	-1293.802805	-1293.802805	1	all.identical
Bradi4g14270.1	-498.510784	-498.510784	1	all.identical
Bradi4g14630.1	-2004.164772	-2004.134014	999	start.omega1
Bradi4g14850.1	-2069.951955	-2069.951955	1	all.identical
Bradi4g14900.1	-6128.529503	-6128.529503	1	all.identical
Bradi4g15010.1	-1779.717405	-1779.717192	19.47128	start.omega1
Bradi4g15090.1	-3760.860728	-3760.860728	1	all.identical
Bradi4g15150.1	-1083.881045	-1083.881045	1	start.omega1
Bradi4g15450.2	-3243.567262	-3243.567262	1	all.identical
Bradi4g15700.1	-1152.996106	-1152.996106	1	all.identical
Bradi4g16000.2	-3420.425527	-3419.906766	66.03503	all.identical
Bradi4g16160.1	-1294.576538	-1294.576538	1	all.identical
Bradi4g16260.3	-2023.673051	-2023.673051	1	all.identical
Bradi4g16280.2	-6163.300651	-6163.298549	1.57628	all.identical
Bradi4g16530.1	-1465.411643	-1465.411643	1	start.omega1
Bradi4g16630.1	-5141.468225	-5141.468225	1	all.identical
Bradi4g16790.1	-945.708253	-945.708253	1	start.omega0.5
Bradi4g16800.1	-4558.823291	-4555.262587	77.42377	all.identical
Bradi4g16810.1	-1390.889131	-1390.889131	1	all.identical
Bradi4g16830.1	-3581.565513	-3581.565513	1	all.identical
Bradi4g16840.1	-2136.09721	-2136.09721	1	all.identical
Bradi4g17210.1	-4186.539589	-4186.538544	1.83099	all.identical
Bradi4g17230.1	-3404.26214	-3404.26214	1	all.identical
Bradi4g17280.1	-1281.79955	-1281.79955	1	all.identical
Bradi4g17460.2	-1862.309191	-1862.309191	1	all.identical
Bradi4g17960.1	-4584.042626	-4584.042626	1	all.identical
Bradi4g18800.1	-2816.743657	-2815.537886	19.20444	all.identical
Bradi4g18830.1	-1524.23061	-1524.23061	1	all.identical
Bradi4g19070.1	-1187.542584	-1187.542584	1	all.identical
Bradi4g19540.1	-5038.868496	-5038.868496	1	all.identical
Bradi4g19560.1	-907.056334	-907.056334	1	all.identical
Bradi4g19570.1	-6520.873183	-6520.873183	1	all.identical
Bradi4g19590.1	-2011.490776	-2011.490776	1	all.identical
Bradi4g19600.1	-1579.590551	-1579.590551	1	all.identical
Bradi4g19670.1	-1564.499071	-1564.485024	45.27473	start.omega2
Bradi4g19990.1	-3539.896707	-3536.092005	91.7205	all.identical
Bradi4g20000.2	-3681.066929	-3681.066929	1	all.identical
Bradi4g20090.1	-1668.625714	-1668.625714	1	start.omega0.5
Bradi4g20190.1	-1985.266915	-1985.266915	1	all.identical
Bradi4g20210.1	-5170.969304	-5170.969304	1	start.omega0.5
Bradi4g20580.2	-2866.323178	-2866.323178	1	all.identical
Bradi4g20610.1	-1069.378485	-1069.378485	1	all.identical
Bradi4g20750.1	-2363.541592	-2363.541592	1	all.identical
Bradi4g20930.1	-1440.663341	-1440.614133	27.72701	start.omega0.5
Bradi4g20950.1	-1266.276313	-1266.276313	1	start.omega1.5
Bradi4g20960.1	-2708.395351	-2708.395351	1	all.identical
Bradi4g21040.1	-806.515492	-803.679805	999	all.identical
Bradi4g21170.1	-2384.910818	-2384.876508	1.39962	all.identical
Bradi4g21220.1	-2751.729409	-2751.37313	32.45103	all.identical
Bradi4g21270.1	-584.304582	-584.304582	1	all.identical
Bradi4g21680.1	-3603.926379	-3603.926379	1	all.identical
Bradi4g21740.1	-2448.910349	-2448.875575	1.75741	all.identical
Bradi4g21750.1	-7392.981229	-7388.220022	16.92411	all.identical
Bradi4g21800.1	-3340.534003	-3340.534003	1	all.identical
Bradi4g21820.1	-1995.060765	-1995.060765	1	all.identical
Bradi4g22020.1	-866.8404	-866.840397	1	all.identical
Bradi4g22110.1	-848.374188	-848.374188	1	start.omega1
Bradi4g22130.1	-3124.881161	-3124.881161	1	all.identical
Bradi4g22220.1	-1831.340157	-1830.937829	133.20941	all.identical
Bradi4g22230.1	-4850.451706	-4850.451706	1	all.identical
Bradi4g22510.1	-3121.713844	-3121.711977	2.64594	all.identical
Bradi4g22630.2	-2894.352948	-2894.352948	1	all.identical
Bradi4g22760.1	-5022.856632	-5022.856632	1	all.identical
Bradi4g23160.1	-2082.23542	-2082.235419	1	start.omega0.5
Bradi4g23180.1	-3115.05165	-3115.05165	1	all.identical
Bradi4g23190.1	-2990.046713	-2990.046712	1	start.omega0.5
Bradi4g23290.1	-1689.295231	-1689.295231	1	all.identical
Bradi4g23450.1	-4112.049274	-4112.049274	1	start.omega0.5
Bradi4g23620.3	-4956.397072	-4956.397072	1	all.identical
Bradi4g23700.1	-2289.627312	-2289.627312	1	start.omega1
Bradi4g23910.1	-7419.03545	-7419.03545	1	all.identical
Bradi4g24170.1	-933.086626	-933.086626	2.19086	all.identical
Bradi4g24180.1	-59.555755	-59.272422	1.76433	all.identical
Bradi4g24310.1	-2579.102946	-2579.102946	1	all.identical
Bradi4g24470.1	-4701.182137	-4701.182137	1	all.identical
Bradi4g24630.1	-1974.333373	-1974.333373	1	all.identical
Bradi4g24650.1	-954.82505	-954.82505	1	all.identical
Bradi4g25530.1	-1007.886213	-1006.34546	999	all.identical
Bradi4g25580.1	-2892.349501	-2892.349501	1	all.identical
Bradi4g25680.1	-1992.815649	-1992.815649	1.62349	all.identical
Bradi4g25740.1	-1196.81653	-1196.632341	999	all.identical
Bradi4g25900.1	-5168.304469	-5168.304469	1	all.identical
Bradi4g25930.1	-3381.603774	-3381.603774	1	all.identical
Bradi4g26040.1	-1147.054127	-1147.054127	1	all.identical
Bradi4g26150.1	-4081.944785	-4081.944785	1	all.identical
Bradi4g26270.1	-5430.3569	-5430.3569	1	all.identical
Bradi4g26390.1	-1760.058042	-1760.050462	4.49902	start.omega1
Bradi4g26810.1	-4349.363781	-4349.363781	1	start.omega0.5
Bradi4g26900.1	-2017.662575	-2017.662575	1	all.identical
Bradi4g26920.2	-1833.561357	-1833.561357	1	start.omega0.5
Bradi4g26940.1	-1326.224069	-1326.224069	1	all.identical
Bradi4g26970.1	-274.594152	-272.455344	1.4681	start.omega1
Bradi4g26990.1	-1412.602392	-1412.602392	1	all.identical
Bradi4g27040.3	-2177.384601	-2176.068188	11.71788	all.identical
Bradi4g27050.1	-2360.909946	-2360.909946	1	all.identical
Bradi4g27110.1	-479.19821	-479.19821	2.36064	all.identical
Bradi4g27240.1	-2154.61007	-2154.61007	1	all.identical
Bradi4g27410.1	-1020.53862	-1020.53862	1	all.identical
Bradi4g27430.1	-1229.382347	-1229.382347	1	all.identical
Bradi4g27450.1	-2051.205078	-2051.205072	1	start.omega1.5
Bradi4g27480.1	-944.584322	-944.584322	1	start.omega0.5
Bradi4g27490.1	-3492.302954	-3492.302954	1	all.identical
Bradi4g27550.1	-563.234736	-563.234736	1	all.identical
Bradi4g27580.2	-2596.318158	-2596.318158	1	start.omega0.5
Bradi4g27590.1	-4570.801182	-4570.801182	1	all.identical
Bradi4g27600.1	-2065.841697	-2065.841697	1	all.identical
Bradi4g27620.1	-1532.439252	-1532.439252	1	all.identical
Bradi4g27660.1	-1358.241964	-1356.411915	37.13744	all.identical
Bradi4g27810.1	-2666.047179	-2664.037881	39.56992	all.identical
Bradi4g27820.1	-2596.906053	-2594.492149	44.08126	all.identical
Bradi4g27850.1	-941.004638	-940.665497	26.23138	all.identical
Bradi4g27910.1	-4672.963241	-4672.963241	1	all.identical
Bradi4g27920.1	-997.110528	-997.110528	1	all.identical
Bradi4g27940.1	-1327.607128	-1327.607128	1	all.identical
Bradi4g27960.1	-4979.01738	-4979.01738	1	all.identical
Bradi4g28000.1	-2888.872686	-2887.821857	9.36356	all.identical
Bradi4g28030.2	-1364.192967	-1364.192967	1	all.identical
Bradi4g28050.2	-3474.353861	-3474.353652	1.28219	all.identical
Bradi4g28150.1	-2339.093076	-2339.093076	1	all.identical
Bradi4g28160.1	-1493.020337	-1493.020325	1.03325	all.identical
Bradi4g28300.1	-3281.221538	-3279.836396	998.99985	all.identical
Bradi4g28310.1	-1848.808275	-1848.808274	1	start.omega0.5
Bradi4g28350.1	-2020.018196	-2020.018196	1	all.identical
Bradi4g28400.1	-2328.528562	-2328.528562	1	all.identical
Bradi4g28430.1	-3857.874338	-3857.874338	1	all.identical
Bradi4g28570.1	-1691.374397	-1691.374397	1	all.identical
Bradi4g28580.1	-2919.390443	-2919.390443	1	all.identical
Bradi4g28590.1	-1789.185457	-1789.185457	1	all.identical
Bradi4g28640.1	-2580.536021	-2580.536021	1	all.identical
Bradi4g28660.2	-2738.270079	-2738.270079	1	all.identical
Bradi4g28830.1	-1279.4209	-1279.4209	1	all.identical
Bradi4g28850.2	-1407.635838	-1407.335211	4.26445	all.identical
Bradi4g28860.1	-2037.079295	-2034.691361	119.3604	all.identical
Bradi4g28870.1	-3513.83968	-3513.83968	1	all.identical
Bradi4g28930.3	-1188.197334	-1188.197334	1	all.identical
Bradi4g29030.1	-1216.413906	-1216.413906	1	start.omega1
Bradi4g29060.1	-2747.294076	-2747.209298	6.67718	all.identical
Bradi4g29170.1	-5040.747089	-5040.153848	15.4691	all.identical
Bradi4g29190.1	-1654.173841	-1654.173841	1	all.identical
Bradi4g29220.1	-3050.864737	-3050.864737	1	all.identical
Bradi4g29250.1	-2658.164648	-2658.164648	1	all.identical
Bradi4g29290.1	-2136.022931	-2136.022931	1	all.identical
Bradi4g29320.1	-1104.960725	-1104.913875	999	start.omega0.5
Bradi4g29410.1	-2679.916539	-2679.916539	1	all.identical
Bradi4g29480.1	-1554.984557	-1554.984557	1	all.identical
Bradi4g29520.1	-600.465508	-597.860073	999	start.omega0.5
Bradi4g29560.1	-2096.383367	-2096.383367	1	all.identical
Bradi4g29660.1	-3668.939659	-3667.594147	16.55517	all.identical
Bradi4g29670.1	-1828.993273	-1828.993273	1	start.omega0.5
Bradi4g29680.1	-2792.460763	-2792.460763	1	all.identical
Bradi4g29730.1	-6096.627193	-6096.627193	1	all.identical
Bradi4g29840.1	-1246.532437	-1246.358051	8.64803	all.identical
Bradi4g29870.1	-3533.180358	-3533.180358	1	all.identical
Bradi4g30070.1	-1108.514239	-1108.514239	1	all.identical
Bradi4g30130.1	-991.700457	-990.653024	13.95528	all.identical
Bradi4g30150.7	-2430.546677	-2430.546677	1	all.identical
Bradi4g30160.1	-662.515809	-662.515808	1	start.omega1
Bradi4g30170.1	-2701.480299	-2701.480299	1	start.omega1
Bradi4g30320.1	-1711.052139	-1711.052139	1	all.identical
Bradi4g30380.1	-2508.333973	-2508.333973	1	all.identical
Bradi4g30450.1	-2164.93156	-2164.93156	1	all.identical
Bradi4g30490.1	-1122.837011	-1122.836993	32.62007	start.omega1.5
Bradi4g30530.1	-3709.912317	-3709.912317	1	all.identical
Bradi4g30550.1	-538.264426	-538.264426	1	all.identical
Bradi4g30780.1	-8107.962531	-8106.463001	6.58948	all.identical
Bradi4g30850.1	-1992.865479	-1992.847684	11.5908	all.identical
Bradi4g31030.1	-3132.202549	-3132.202549	1	start.omega0.5
Bradi4g31220.2	-2330.6254	-2330.6254	1	start.omega0.5
Bradi4g31250.1	-3047.901295	-3047.901295	1	all.identical
Bradi4g31300.1	-915.349362	-915.349362	1	all.identical
Bradi4g31310.1	-4465.683635	-4464.250339	643.23768	all.identical
Bradi4g31440.2	-3265.384327	-3265.384327	1	all.identical
Bradi4g31460.1	-3789.00008	-3789.00008	1	all.identical
Bradi4g31480.1	-3120.150491	-3120.150491	1	all.identical
Bradi4g31500.1	-647.139765	-647.00272	999	all.identical
Bradi4g31540.1	-1351.654307	-1351.654307	1	start.omega0.5
Bradi4g31640.1	-559.664631	-559.470208	999	all.identical
Bradi4g31680.1	-5003.926105	-5003.926105	1	start.omega0.5
Bradi4g31800.1	-5567.277393	-5567.277393	1	all.identical
Bradi4g31890.1	-3778.950313	-3778.399165	999	all.identical
Bradi4g31900.2	-1317.876257	-1317.876257	1	all.identical
Bradi4g31920.1	-942.926586	-942.926586	1	all.identical
Bradi4g32000.2	-3265.317622	-3265.317622	1	all.identical
Bradi4g32090.1	-1904.707936	-1904.596978	2.29545	all.identical
Bradi4g32190.1	-739.878643	-738.912759	115.4524	all.identical
Bradi4g32310.1	-1255.732422	-1252.494252	999	all.identical
Bradi4g32530.1	-2598.301784	-2598.301784	1	all.identical
Bradi4g32540.1	-553.043574	-553.043574	1	all.identical
Bradi4g32590.1	-908.604974	-907.48207	92.45383	all.identical
Bradi4g32730.1	-1614.620852	-1614.620852	1	all.identical
Bradi4g32790.1	-1206.306195	-1206.306195	1	all.identical
Bradi4g32840.1	-2348.483947	-2348.483947	1	all.identical
Bradi4g32850.1	-3344.983104	-3343.115682	998.99993	start.omega0.5
Bradi4g32870.1	-262.639217	-262.639217	1	all.identical
Bradi4g32960.1	-3304.574397	-3304.574397	1	all.identical
Bradi4g33010.1	-2501.164084	-2501.164084	1	all.identical
Bradi4g33090.1	-3093.157453	-3093.157453	1	all.identical
Bradi4g33110.1	-2788.222297	-2788.222297	1	all.identical
Bradi4g33340.1	-1438.535559	-1438.535559	1	all.identical
Bradi4g33370.1	-395.022843	-395.022843	1	start.omega0.5
Bradi4g33520.1	-1731.843386	-1731.843386	1	all.identical
Bradi4g33810.1	-3778.299668	-3778.299668	1	start.omega1
Bradi4g33860.1	-4563.757553	-4563.757553	1	all.identical
Bradi4g33910.1	-2178.925031	-2178.925031	1	all.identical
Bradi4g34016.1	-2043.592668	-2043.592668	1	all.identical
Bradi4g34030.1	-2751.34938	-2751.34938	1	all.identical
Bradi4g34040.1	-2975.146231	-2972.6999	403.39269	all.identical
Bradi4g34050.1	-2405.785188	-2405.781014	1.31266	all.identical
Bradi4g34120.1	-2146.708898	-2146.708898	1	all.identical
Bradi4g34150.1	-4826.498778	-4824.349848	999	start.omega1
Bradi4g34170.1	-1181.53464	-1181.53464	1	all.identical
Bradi4g34200.1	-1270.305948	-1270.200222	2.58386	all.identical
Bradi4g34230.1	-4058.933338	-4058.929744	1.15621	all.identical
Bradi4g34350.1	-2438.226512	-2438.226512	1	all.identical
Bradi4g34470.1	-1012.249526	-1012.249525	1	start.omega1
Bradi4g34500.1	-2413.876476	-2411.959231	36.05065	all.identical
Bradi4g34600.1	-3520.376905	-3520.376905	1	all.identical
Bradi4g34650.1	-4859.502178	-4859.460035	2.18919	all.identical
Bradi4g34790.1	-2558.668976	-2558.668976	1	start.omega0.5
Bradi4g34820.1	-4873.086373	-4873.07044	1.47888	all.identical
Bradi4g34880.1	-7443.706636	-7443.706636	1	all.identical
Bradi4g34980.1	-1442.489029	-1440.834898	62.33848	all.identical
Bradi4g34990.1	-1690.294645	-1687.934087	79.84711	all.identical
Bradi4g35000.1	-1506.617606	-1506.617606	1	all.identical
Bradi4g35010.3	-781.294436	-781.294436	1	all.identical
Bradi4g35030.1	-1496.346575	-1496.346575	1	all.identical
Bradi4g35050.1	-2753.876006	-2753.876006	1	all.identical
Bradi4g35150.1	-2206.636982	-2206.636982	1	all.identical
Bradi4g35170.1	-1016.193756	-1016.193756	1	all.identical
Bradi4g35240.1	-429.262228	-429.262228	1	all.identical
Bradi4g35270.1	-2938.872102	-2938.872102	1	all.identical
Bradi4g35280.1	-3090.273497	-3090.273497	1	all.identical
Bradi4g35330.1	-3979.897452	-3979.897452	1	start.omega0.5
Bradi4g35390.1	-1328.99317	-1328.99317	1	all.identical
Bradi4g35470.2	-548.468503	-548.467764	1.36721	all.identical
Bradi4g35490.1	-5173.551023	-5171.431723	48.82696	all.identical
Bradi4g35680.1	-2225.271077	-2225.181359	4.30573	all.identical
Bradi4g35710.3	-1660.315632	-1660.206606	10.2139	all.identical
Bradi4g35740.1	-2827.164331	-2827.164331	1	all.identical
Bradi4g35800.1	-2653.68758	-2653.68758	1	all.identical
Bradi4g35810.1	-2156.784747	-2156.784747	1	all.identical
Bradi4g35830.1	-1517.263312	-1517.263312	1	all.identical
Bradi4g35840.1	-910.568381	-910.568381	1	all.identical
Bradi4g35860.1	-1361.940298	-1360.237563	48.44586	all.identical
Bradi4g35930.1	-2731.206733	-2731.206733	1	all.identical
Bradi4g35940.1	-5367.271049	-5366.714327	8.74312	all.identical
Bradi4g36050.1	-5378.679073	-5378.679073	1	all.identical
Bradi4g36180.1	-922.374158	-922.374158	132.17363	all.identical
Bradi4g36200.1	-2382.050914	-2382.050914	1	all.identical
Bradi4g36220.2	-2029.93209	-2029.93209	1	start.omega0.5
Bradi4g36240.1	-4098.604156	-4097.971589	13.87643	all.identical
Bradi4g36280.1	-1641.006453	-1641.006453	1	all.identical
Bradi4g36290.1	-2241.181901	-2241.181901	1	all.identical
Bradi4g36310.1	-2306.874314	-2306.868169	1.43255	all.identical
Bradi4g36330.2	-1200.773577	-1200.773577	1	all.identical
Bradi4g36380.1	-1132.081189	-1130.529534	20.03855	all.identical
Bradi4g36420.1	-2635.548827	-2635.548827	1	all.identical
Bradi4g36490.2	-2869.3943	-2868.425247	13.00234	all.identical
Bradi4g36570.1	-1306.521746	-1306.521746	1	all.identical
Bradi4g36580.1	-2411.032026	-2411.032026	1	all.identical
Bradi4g36650.1	-674.721001	-674.721001	1	all.identical
Bradi4g36690.1	-1577.290969	-1577.290969	1	all.identical
Bradi4g36710.1	-1829.870664	-1829.870664	1	all.identical
Bradi4g36770.1	-965.256852	-965.256852	1	all.identical
Bradi4g36800.1	-7430.584605	-7430.584605	1	all.identical
Bradi4g36920.4	-3057.425035	-3057.425035	1	all.identical
Bradi4g37030.1	-2095.842104	-2095.842104	1	all.identical
Bradi4g37350.1	-3735.007613	-3735.007613	1	all.identical
Bradi4g37380.1	-1610.148195	-1610.148195	1	all.identical
Bradi4g37410.1	-5838.286032	-5837.499367	7.33456	all.identical
Bradi4g37450.2	-3434.923347	-3434.923347	1	all.identical
Bradi4g37580.1	-1294.265796	-1294.265796	1	all.identical
Bradi4g37590.1	-3754.066856	-3754.066856	1	all.identical
Bradi4g37610.1	-1524.575306	-1524.575306	1	all.identical
Bradi4g37620.1	-2334.649757	-2334.155315	9.65476	all.identical
Bradi4g37670.1	-1879.451566	-1879.451566	1	all.identical
Bradi4g37690.1	-4393.044788	-4393.044788	1	all.identical
Bradi4g37710.1	-3473.922315	-3472.249914	18.48382	all.identical
Bradi4g37740.1	-7115.17436	-7115.17436	1	all.identical
Bradi4g37910.1	-2222.373742	-2222.373742	1	all.identical
Bradi4g38000.1	-3335.600106	-3335.600106	1	all.identical
Bradi4g38080.1	-5965.389298	-5965.389298	1	all.identical
Bradi4g38210.1	-447.89583	-447.874661	3.84123	all.identical
Bradi4g38270.1	-2132.957674	-2132.957674	1	all.identical
Bradi4g38330.2	-2199.093156	-2199.093156	1	all.identical
Bradi4g38350.1	-1568.198651	-1568.198651	1	all.identical
Bradi4g38370.1	-3445.275542	-3445.275542	1	all.identical
Bradi4g38400.1	-1493.797571	-1493.797571	1	all.identical
Bradi4g38430.1	-3048.480174	-3048.480174	1	all.identical
Bradi4g38440.1	-3210.444488	-3205.511476	998.99993	all.identical
Bradi4g38450.1	-1406.658973	-1406.658973	1	start.omega0.5
Bradi4g38470.1	-4023.794751	-4023.77635	9.76057	all.identical
Bradi4g38500.1	-3413.099192	-3413.099192	1	all.identical
Bradi4g38510.5	-1797.243935	-1797.243935	1	all.identical
Bradi4g38620.1	-2645.860778	-2645.860778	1	all.identical
Bradi4g38630.1	-4221.848032	-4221.848032	1	all.identical
Bradi4g38680.1	-808.816487	-808.816487	1	all.identical
Bradi4g38690.1	-1820.022985	-1819.956736	2.78317	all.identical
Bradi4g38730.1	-3055.292239	-3055.292239	1	all.identical
Bradi4g38740.1	-3335.35586	-3335.35586	1	start.omega1
Bradi4g38810.1	-2861.93456	-2861.93456	1	all.identical
Bradi4g38980.1	-1118.211657	-1118.211657	1	all.identical
Bradi4g39020.1	-776.416017	-776.394329	57.11913	start.omega0.5
Bradi4g39100.1	-2482.195523	-2482.195518	1	start.omega0.5
Bradi4g39110.1	-3877.335517	-3876.247785	41.31318	start.omega1
Bradi4g39120.1	-1036.974018	-1036.974018	1	all.identical
Bradi4g39150.1	-1119.81088	-1119.81088	1	start.omega0.5
Bradi4g39260.1	-3635.697489	-3633.611221	31.64534	all.identical
Bradi4g39350.1	-2776.697735	-2776.697735	1	all.identical
Bradi4g39430.1	-2601.549415	-2601.549415	1	start.omega1
Bradi4g39460.2	-1328.421145	-1328.421145	1	all.identical
Bradi4g39580.1	-2279.320111	-2279.320111	1	all.identical
Bradi4g39590.1	-2485.851996	-2485.851996	1	start.omega0.5
Bradi4g39600.1	-1272.599296	-1272.599296	1	all.identical
Bradi4g39610.1	-2760.658293	-2760.630776	1.953	all.identical
Bradi4g39630.1	-2052.314004	-2052.314004	1	all.identical
Bradi4g39880.1	-7866.383467	-7866.383467	1	all.identical
Bradi4g39940.1	-5268.192676	-5268.192676	1	all.identical
Bradi4g40030.1	-3071.50003	-3071.50003	1	all.identical
Bradi4g40150.1	-2183.944828	-2183.944828	1	all.identical
Bradi4g40170.1	-2145.287919	-2144.144516	999	all.identical
Bradi4g40260.1	-1079.364314	-1079.364314	1	all.identical
Bradi4g40410.1	-1158.677066	-1158.677066	1	all.identical
Bradi4g40440.1	-1319.636803	-1319.636803	1	all.identical
Bradi4g40530.1	-5433.123958	-5433.123958	1	all.identical
Bradi4g40560.1	-886.06586	-886.06586	1	start.omega0.5
Bradi4g40610.2	-546.557035	-546.556998	1.06713	start.omega2
Bradi4g40790.1	-2953.035288	-2953.035288	1	all.identical
Bradi4g40870.2	-4198.046486	-4196.752913	20.26148	all.identical
Bradi4g41000.1	-1757.113726	-1757.113726	1	all.identical
Bradi4g41160.1	-1603.611185	-1603.611128	1	start.omega0.5
Bradi4g41230.1	-2454.949789	-2454.949789	1	all.identical
Bradi4g41290.3	-2698.54476	-2698.54476	1	all.identical
Bradi4g41440.1	-2571.559851	-2571.538771	999	start.omega2
Bradi4g41520.1	-1197.492857	-1197.249964	999	all.identical
Bradi4g41580.1	-4791.24223	-4791.24223	1	all.identical
Bradi4g41590.2	-6292.141788	-6292.133101	1.34441	all.identical
Bradi4g41610.1	-1648.304253	-1648.304253	1	all.identical
Bradi4g41790.1	-591.271796	-591.271796	1	all.identical
Bradi4g41810.1	-3357.035164	-3356.880019	13.14383	all.identical
Bradi4g41870.1	-1846.167205	-1846.082601	6.56589	start.omega0.5
Bradi4g41940.1	-4086.346913	-4086.346913	1	all.identical
Bradi4g41960.1	-1837.05034	-1837.042253	1	start.omega0.5
Bradi4g42030.1	-1859.625457	-1859.625457	1	start.omega0.5
Bradi4g42070.1	-898.305183	-898.305183	1	all.identical
Bradi4g42110.1	-100.986121	-100.986121	1	start.omega0.5
Bradi4g42300.1	-5647.326037	-5646.256894	65.99987	all.identical
Bradi4g42320.1	-448.273446	-448.273446	1	all.identical
Bradi4g42530.1	-2334.580203	-2334.580203	1	start.omega1
Bradi4g42540.1	-4663.730164	-4662.159418	245.40074	all.identical
Bradi4g42560.1	-1264.370895	-1264.370895	1	all.identical
Bradi4g42810.1	-4509.465468	-4509.465468	1	all.identical
Bradi4g42860.1	-2996.586366	-2996.586366	1	all.identical
Bradi4g42890.1	-2153.116236	-2153.116236	1	start.omega1
Bradi4g42940.1	-2612.971712	-2611.191225	16.94896	all.identical
Bradi4g42980.1	-358.473794	-358.473794	1	all.identical
Bradi4g43050.1	-6109.306063	-6109.306063	1	all.identical
Bradi4g43070.1	-856.909853	-856.909853	1	all.identical
Bradi4g43110.1	-2993.239182	-2993.239182	1	all.identical
Bradi4g43130.1	-4525.136042	-4525.136042	1	all.identical
Bradi4g43280.1	-2950.297905	-2950.297905	1	start.omega1
Bradi4g43300.1	-5722.584323	-5722.584323	1	all.identical
Bradi4g43390.1	-1860.414807	-1860.414807	1	all.identical
Bradi4g43500.1	-1845.281146	-1842.857862	75.80519	all.identical
Bradi4g43510.1	-3958.501784	-3958.501784	1	all.identical
Bradi4g43530.4	-5473.212616	-5473.212616	1	all.identical
Bradi4g43700.1	-1268.344951	-1268.344951	1	all.identical
Bradi4g43730.1	-2996.491683	-2996.491683	1	start.omega0.5
Bradi4g43740.1	-3746.685654	-3746.685654	1	all.identical
Bradi4g43750.1	-1891.524891	-1891.295889	999	all.identical
Bradi4g43810.1	-437.863204	-437.863204	1	start.omega0.5
Bradi4g43920.1	-1507.368747	-1507.094262	22.62192	all.identical
Bradi4g44120.4	-1252.951761	-1252.951761	1	all.identical
Bradi4g44300.1	-3823.258743	-3821.878365	107.81222	all.identical
Bradi4g44400.1	-1143.628558	-1143.078116	5.28555	all.identical
Bradi4g44490.1	-1999.599757	-1999.599757	1	all.identical
Bradi4g44540.1	-5163.855682	-5163.855682	1	all.identical
Bradi4g44750.1	-3939.890536	-3939.890536	1	all.identical
Bradi4g44760.1	-2260.642862	-2260.631207	63.29795	start.omega2
Bradi4g44770.1	-750.841204	-750.841204	1	all.identical
Bradi4g44870.1	-1665.277851	-1665.277851	1	all.identical
Bradi4g44950.1	-2862.345859	-2862.345859	1	all.identical
Bradi4g44960.1	-2172.102636	-2172.102636	1	all.identical
Bradi4g45030.1	-690.808799	-690.808799	1	start.omega0.5
Bradi4g45180.1	-5683.095113	-5683.095113	1	all.identical
Bradi4g45190.1	-1598.239252	-1598.238796	1.30083	all.identical
Bradi4g45270.1	-1941.649436	-1941.649436	1	all.identical
Bradi4g45310.1	-2608.837473	-2608.837473	2.0182	start.omega0.5
Bradi4g45360.1	-2020.120857	-2018.954165	999	all.identical
Bradi5g00540.1	-1100.79575	-1100.79575	1	all.identical
Bradi5g00610.1	-3257.81393	-3257.81393	1	all.identical
Bradi5g00830.1	-2002.231914	-2000.732092	17.30845	all.identical
Bradi5g00880.1	-1814.320927	-1814.320927	1	all.identical
Bradi5g01020.1	-7132.831444	-7132.831444	1	all.identical
Bradi5g01230.1	-2699.313439	-2696.01846	264.92349	all.identical
Bradi5g01280.1	-729.517752	-729.517752	1	all.identical
Bradi5g01310.2	-3793.921569	-3793.921569	1	all.identical
Bradi5g01340.1	-934.421556	-934.421556	1	all.identical
Bradi5g01410.1	-3970.290457	-3969.374292	9.86779	all.identical
Bradi5g01420.1	-851.991644	-851.991644	1	all.identical
Bradi5g01430.1	-2075.960507	-2075.270708	1	start.omega1
Bradi5g01730.1	-1225.751491	-1225.751491	1	all.identical
Bradi5g01950.1	-846.841663	-846.841663	1	all.identical
Bradi5g01960.1	-2209.265725	-2209.265725	1	all.identical
Bradi5g01970.1	-909.461015	-909.461015	1	all.identical
Bradi5g01990.1	-2385.907791	-2385.907791	1	start.omega0.5
Bradi5g02200.1	-1926.575953	-1926.568683	2.20466	all.identical
Bradi5g02300.1	-5692.210424	-5692.210424	1	all.identical
Bradi5g02330.1	-2709.504595	-2709.504595	1	all.identical
Bradi5g02340.1	-1493.551876	-1493.551876	1	all.identical
Bradi5g02380.1	-653.158528	-652.96246	999	start.omega0.5
Bradi5g02390.1	-2184.75133	-2184.731118	1.99113	all.identical
Bradi5g02870.1	-1682.421738	-1682.421738	1	start.omega0.5
Bradi5g02890.3	-2252.782741	-2252.782741	1	all.identical
Bradi5g02990.3	-85.280503	-85.280502	1	all.identical
Bradi5g03220.1	-1136.361673	-1136.361673	54.67649	all.identical
Bradi5g03350.2	-114.35759	-114.35759	1	start.omega0.5
Bradi5g03590.1	-1483.901024	-1483.901024	1	all.identical
Bradi5g03720.1	-1966.285661	-1963.448336	999	all.identical
Bradi5g03740.1	-1369.505	-1369.505	1	all.identical
Bradi5g03810.1	-1167.281388	-1167.281388	1	start.omega0.5
Bradi5g03830.1	-1630.905312	-1630.888237	4.12509	all.identical
Bradi5g03860.1	-8932.143139	-8930.399522	44.78734	start.omega1
Bradi5g04020.1	-4478.486394	-4476.706815	16.06527	all.identical
Bradi5g04050.1	-2631.03685	-2629.715379	1	start.omega1
Bradi5g04560.1	-1248.574882	-1244.610259	379.32653	start.omega0.5
Bradi5g04730.2	-1430.356436	-1430.356436	1	all.identical
Bradi5g04790.1	-1160.110841	-1160.110841	1	all.identical
Bradi5g05140.1	-2585.234093	-2585.234093	1	all.identical
Bradi5g05180.1	-1349.206364	-1349.206364	1	all.identical
Bradi5g05190.1	-782.689981	-782.689981	1	all.identical
Bradi5g05220.1	-1696.527202	-1696.527202	1	all.identical
Bradi5g05430.1	-2330.792408	-2330.792408	1	all.identical
Bradi5g05656.1	-394.231543	-394.231543	1	all.identical
Bradi5g05690.1	-860.089885	-860.089885	1	all.identical
Bradi5g06640.1	-2459.888694	-2459.888694	1	all.identical
Bradi5g07090.1	-3449.136979	-3449.136979	1	start.omega0.5
Bradi5g07250.2	-2678.497904	-2678.497904	1	all.identical
Bradi5g07310.1	-1248.149779	-1248.149779	1	all.identical
Bradi5g07350.1	-1462.704357	-1462.703751	1.15373	all.identical
Bradi5g07370.1	-89.314216	-88.996389	999	all.identical
Bradi5g07380.3	-1133.116997	-1133.116997	1	all.identical
Bradi5g07700.1	-919.295428	-919.293867	1.40624	all.identical
Bradi5g07710.1	-1693.222465	-1693.222465	1	all.identical
Bradi5g07750.1	-2571.700794	-2571.700794	1	all.identical
Bradi5g07790.1	-2409.57886	-2409.507277	999	start.omega0.5
Bradi5g07880.1	-1293.56393	-1293.429613	999	start.omega0.5
Bradi5g08200.1	-2445.667891	-2445.667891	1	all.identical
Bradi5g08360.1	-2233.493831	-2233.493831	1	all.identical
Bradi5g08390.1	-2085.734391	-2085.734391	1	all.identical
Bradi5g08590.1	-921.362922	-921.362922	1	all.identical
Bradi5g08780.1	-1196.711063	-1194.408939	15.74794	all.identical
Bradi5g08820.1	-2123.02967	-2123.02967	1	start.omega0.5
Bradi5g08890.1	-5635.861196	-5635.861196	1	all.identical
Bradi5g08930.1	-2276.678984	-2276.566126	6.49259	all.identical
Bradi5g08980.1	-2580.081049	-2579.974701	7.06291	all.identical
Bradi5g09130.1	-1269.7971	-1269.7971	1	all.identical
Bradi5g09180.1	-2081.916647	-2081.916647	1	all.identical
Bradi5g09210.1	-1713.418597	-1713.418597	1	all.identical
Bradi5g09290.1	-3534.060179	-3531.239202	233.5821	all.identical
Bradi5g09300.1	-1979.981294	-1979.971901	1.34576	all.identical
Bradi5g09340.1	-1570.106185	-1570.106185	1	all.identical
Bradi5g09370.1	-3084.742224	-3084.742224	1	all.identical
Bradi5g09510.1	-610.025638	-609.768139	999	all.identical
Bradi5g09570.1	-1560.848098	-1560.848098	1	all.identical
Bradi5g09630.1	-1372.205801	-1371.824158	124.44912	all.identical
Bradi5g09670.1	-1688.034042	-1688.034042	1	all.identical
Bradi5g09680.2	-4147.434281	-4147.434281	1	all.identical
Bradi5g09750.1	-1527.612708	-1527.612708	1	all.identical
Bradi5g09920.1	-4528.866815	-4528.866814	1	start.omega1
Bradi5g09930.1	-4878.702494	-4878.702494	1	all.identical
Bradi5g10060.1	-1760.101207	-1755.948164	467.98398	all.identical
Bradi5g10080.1	-1425.758078	-1425.758078	1	all.identical
Bradi5g10110.1	-912.30825	-912.30825	1	all.identical
Bradi5g10140.2	-182.013108	-181.825535	999	all.identical
Bradi5g10150.1	-2188.229489	-2188.229489	1	all.identical
Bradi5g10250.1	-2533.570201	-2533.570201	1	all.identical
Bradi5g10260.1	-3030.549337	-3030.549337	1	all.identical
Bradi5g10380.1	-3465.325743	-3465.325743	1	all.identical
Bradi5g10390.1	-850.040278	-850.040278	1	all.identical
Bradi5g10400.1	-1048.531255	-1048.387817	999	start.omega0.5
Bradi5g10570.1	-2526.078262	-2526.078262	1	all.identical
Bradi5g10580.1	-1570.489697	-1570.489697	1	start.omega0.5
Bradi5g10670.2	-2542.79007	-2542.79007	1	all.identical
Bradi5g10730.1	-3071.640455	-3071.640455	1	start.omega0.5
Bradi5g10810.1	-2813.603373	-2813.603373	1	all.identical
Bradi5g10930.1	-1967.826121	-1967.826121	1	all.identical
Bradi5g10950.1	-5024.76163	-5024.76163	1	all.identical
Bradi5g10980.1	-4159.449747	-4159.449747	1	all.identical
Bradi5g10990.2	-1561.330888	-1557.501779	999	all.identical
Bradi5g11170.1	-2410.678483	-2410.370177	999	all.identical
Bradi5g11300.1	-2912.849191	-2911.119134	27.94649	all.identical
Bradi5g11330.1	-4892.341094	-4892.341094	1	all.identical
Bradi5g11360.1	-1458.006734	-1458.006734	1	all.identical
Bradi5g11370.1	-2472.931261	-2472.925964	4.34549	all.identical
Bradi5g11630.1	-3350.255984	-3350.255984	1	all.identical
Bradi5g11670.1	-2360.298148	-2357.935462	28.40067	all.identical
Bradi5g11750.1	-2678.179659	-2677.362248	16.56391	all.identical
Bradi5g11780.1	-1657.214214	-1657.214214	1	all.identical
Bradi5g11790.1	-3031.690794	-3031.690794	1	all.identical
Bradi5g11990.1	-2858.665961	-2858.577053	21.10919	all.identical
Bradi5g12100.1	-1740.223579	-1740.223579	1	all.identical
Bradi5g12240.1	-6056.588774	-6056.588774	1	all.identical
Bradi5g12280.1	-3798.271125	-3792.709513	57.45598	all.identical
Bradi5g12360.1	-1079.399946	-1079.399946	1	start.omega1.5
Bradi5g12370.1	-1975.930337	-1975.76213	999	start.omega0.5
Bradi5g12430.1	-1270.030733	-1270.030733	1	all.identical
Bradi5g12570.1	-1986.368923	-1986.368923	1	all.identical
Bradi5g12580.1	-1641.778882	-1639.515875	999	all.identical
Bradi5g12590.1	-888.076797	-888.00674	3.84704	all.identical
Bradi5g12640.1	-2868.854732	-2866.612512	49.62435	all.identical
Bradi5g12660.2	-365.419498	-365.419496	2.47907	all.identical
Bradi5g12740.1	-887.706692	-887.706692	1	all.identical
Bradi5g12800.1	-1407.706389	-1406.489997	42.69196	all.identical
Bradi5g12810.1	-3803.411664	-3798.910202	999	all.identical
Bradi5g12870.1	-2260.323404	-2259.558198	5.34172	all.identical
Bradi5g12880.1	-838.833619	-838.833613	1	start.omega0.5
Bradi5g13070.1	-1718.262562	-1718.223581	1.40137	all.identical
Bradi5g13180.1	-4911.136546	-4911.136546	1	all.identical
Bradi5g13350.2	-3993.032284	-3993.032284	1	all.identical
Bradi5g13370.1	-3249.605487	-3249.605487	1	all.identical
Bradi5g13480.1	-1763.67244	-1763.67244	1	all.identical
Bradi5g13490.1	-2631.721577	-2631.721577	1	all.identical
Bradi5g13570.1	-1755.077628	-1755.077628	1	all.identical
Bradi5g13590.1	-1789.843901	-1789.840524	1.56608	all.identical
Bradi5g13663.1	-1879.291172	-1879.291172	1	all.identical
Bradi5g13680.1	-3028.186142	-3028.186142	1	all.identical
Bradi5g13780.1	-1048.829155	-1048.829155	1	all.identical
Bradi5g13790.1	-3403.111481	-3403.111481	1	start.omega0.5
Bradi5g13810.1	-2188.893799	-2188.739721	999	all.identical
Bradi5g13890.1	-1574.319952	-1571.956311	23.7435	all.identical
Bradi5g13930.1	-1334.953948	-1334.953948	1	all.identical
Bradi5g14060.1	-2028.439141	-2028.439141	1	all.identical
Bradi5g14070.2	-1686.933973	-1686.933973	1	all.identical
Bradi5g14120.1	-1438.543956	-1438.543876	1.26096	all.identical
Bradi5g14160.1	-2341.268292	-2341.268292	1	all.identical
Bradi5g14170.1	-3658.166474	-3657.0017	17.13774	all.identical
Bradi5g14180.1	-3205.908223	-3203.394583	999	all.identical
Bradi5g14210.1	-1166.799066	-1166.799066	1	all.identical
Bradi5g14260.1	-1319.127255	-1319.127255	1	all.identical
Bradi5g14490.1	-3496.852825	-3496.852805	1.01129	all.identical
Bradi5g14510.1	-562.543584	-562.543584	1	all.identical
Bradi5g14560.1	-1013.331469	-1011.80148	1	start.omega1
Bradi5g14590.1	-4592.297299	-4592.297299	1	all.identical
Bradi5g14640.1	-3903.358757	-3903.358757	1	all.identical
Bradi5g14750.3	-1305.437257	-1305.437257	1	all.identical
Bradi5g14790.1	-2497.899461	-2497.906052	3.43206	all.identical
Bradi5g14830.1	-1169.12363	-1169.12363	1	all.identical
Bradi5g14850.1	-4718.595436	-4718.591746	1.54604	all.identical
Bradi5g14870.1	-4228.758557	-4228.242	12.75428	all.identical
Bradi5g14980.1	-4522.913157	-4522.912817	1.11307	all.identical
Bradi5g15090.1	-2596.087016	-2596.087016	1	start.omega0.5
Bradi5g15150.1	-4303.919903	-4303.919903	1	all.identical
Bradi5g15210.1	-2867.992577	-2867.992577	1	all.identical
Bradi5g15220.1	-857.690756	-857.690756	1	all.identical
Bradi5g15270.1	-650.873344	-650.873344	1	all.identical
Bradi5g15300.1	-5399.345916	-5396.730441	206.8499	all.identical
Bradi5g15310.2	-1824.614038	-1824.614038	1	all.identical
Bradi5g15360.1	-3455.524658	-3452.381001	14.55543	all.identical
Bradi5g15390.1	-3109.170393	-3109.170393	1	all.identical
Bradi5g15500.2	-4495.150263	-4493.651833	999	all.identical
Bradi5g15560.1	-1568.400762	-1568.400762	1	all.identical
Bradi5g15580.1	-658.089806	-658.089806	1	all.identical
Bradi5g15710.1	-2603.811744	-2603.811744	1	all.identical
Bradi5g15960.2	-1643.356025	-1643.356025	1	all.identical
Bradi5g16000.1	-3187.497268	-3187.497268	1	all.identical
Bradi5g16060.1	-1938.400898	-1938.400898	1	all.identical
Bradi5g16120.1	-2916.942078	-2916.942078	1	start.omega0.5
Bradi5g16200.1	-1489.770662	-1489.770662	1	all.identical
Bradi5g16280.1	-1374.236184	-1374.236184	1	start.omega0.5
Bradi5g16320.1	-3118.672973	-3118.672973	1	all.identical
Bradi5g16330.2	-1862.88795	-1862.88795	1	all.identical
Bradi5g16340.1	-1268.757273	-1268.757116	1.16823	all.identical
Bradi5g16480.1	-3843.949044	-3843.949044	1	all.identical
Bradi5g16540.1	-2754.332741	-2754.303551	1.43508	all.identical
Bradi5g16550.1	-1402.093877	-1402.093877	1	all.identical
Bradi5g16580.2	-940.219735	-939.31939	6.22999	all.identical
Bradi5g16720.1	-1581.73754	-1581.73754	1	all.identical
Bradi5g16730.1	-2135.505534	-2131.097926	181.05145	all.identical
Bradi5g16840.3	-2509.880145	-2509.880145	1	all.identical
Bradi5g16850.1	-1375.508728	-1375.508728	1	start.omega0.5
Bradi5g16980.1	-4873.963364	-4873.963364	1	all.identical
Bradi5g17020.2	-4502.660086	-4502.660086	1	all.identical
Bradi5g17070.1	-3361.209623	-3361.209623	1	all.identical
Bradi5g17230.1	-5080.624922	-5080.624922	1	all.identical
Bradi5g17240.1	-1999.232901	-1999.120152	2.05178	all.identical
Bradi5g17330.1	-3746.027971	-3746.027971	1	all.identical
Bradi5g17340.2	-4897.901886	-4897.901886	1	all.identical
Bradi5g17360.1	-1144.440141	-1144.440141	1	all.identical
Bradi5g17370.1	-4093.999555	-4093.999555	1	start.omega0.5
Bradi5g17450.1	-5311.327675	-5309.29582	32.1782	all.identical
Bradi5g17500.1	-3234.896889	-3234.456147	1	start.omega1
Bradi5g17550.1	-1633.748321	-1633.748321	1	all.identical
Bradi5g17580.1	-901.567693	-901.055179	999	all.identical
Bradi5g17710.1	-2808.696584	-2808.696584	1	all.identical
Bradi5g17740.1	-2084.933404	-2084.933404	1	all.identical
Bradi5g17840.1	-1021.521183	-1021.521183	1	all.identical
Bradi5g17880.1	-3965.12083	-3965.12083	1	all.identical
Bradi5g17970.1	-2476.719242	-2476.681866	4.83015	all.identical
Bradi5g18000.1	-1373.218475	-1373.216576	4.64135	all.identical
Bradi5g18210.1	-764.52186	-764.52186	1	all.identical
Bradi5g18220.1	-952.197642	-951.702462	999	all.identical
Bradi5g18470.1	-1442.460275	-1442.460275	1	all.identical
Bradi5g18540.1	-4197.782525	-4197.782525	1	all.identical
Bradi5g18610.1	-1086.940013	-1086.940013	1	start.omega0.5
Bradi5g18630.1	-1150.644524	-1150.644524	1	all.identical
Bradi5g18710.1	-529.327688	-529.327688	1	all.identical
Bradi5g18760.1	-3822.305084	-3822.305084	1	all.identical
Bradi5g18800.1	-3695.467228	-3695.467228	1	all.identical
Bradi5g18910.1	-1620.04266	-1620.04266	1	all.identical
Bradi5g18970.1	-1598.592236	-1598.592236	1	start.omega0.5
Bradi5g19000.1	-1022.419395	-1021.000374	999	all.identical
Bradi5g19030.6	-2391.759368	-2391.759368	1	start.omega0.5
Bradi5g19070.1	-2971.34919	-2971.34919	1	all.identical
Bradi5g19160.1	-2360.017338	-2360.017338	1	all.identical
Bradi5g19170.1	-1791.99683	-1791.99683	32.77659	start.omega0.5
Bradi5g19270.1	-942.839056	-942.839056	1	all.identical
Bradi5g19320.1	-2649.512204	-2649.473913	16.77546	all.identical
Bradi5g19430.1	-3942.090072	-3942.090072	1	all.identical
Bradi5g19550.1	-3908.865241	-3908.865241	1	start.omega0.5
Bradi5g19560.1	-6839.40912	-6839.40912	1	all.identical
Bradi5g19840.1	-971.993973	-971.993973	1	all.identical
Bradi5g19970.3	-1817.300166	-1817.041856	21.03395	all.identical
Bradi5g20030.1	-926.569439	-926.569439	1	all.identical
Bradi5g20040.1	-1870.322458	-1870.322458	1	all.identical
Bradi5g20070.1	-1534.237238	-1534.016412	20.48724	all.identical
Bradi5g20150.1	-2915.584317	-2915.537606	3.13431	all.identical
Bradi5g20240.1	-3287.165442	-3287.165442	1	all.identical
Bradi5g20280.1	-1885.712413	-1885.712413	1	all.identical
Bradi5g20300.1	-4033.360719	-4033.360719	1	start.omega1
Bradi5g20380.1	-4567.44424	-4567.44424	1	all.identical
Bradi5g20510.1	-5245.771515	-5245.771515	1	all.identical
Bradi5g20620.1	-1041.363818	-1041.363818	1	all.identical
Bradi5g20750.1	-4562.927765	-4562.927765	1	all.identical
Bradi5g20770.1	-2398.068878	-2398.068878	1	all.identical
Bradi5g20780.1	-1732.232777	-1732.232777	1	all.identical
Bradi5g20810.1	-4208.697683	-4206.481015	64.49272	all.identical
Bradi5g20880.1	-2973.504936	-2973.185038	4.28704	all.identical
Bradi5g20890.1	-6264.739325	-6264.355016	316.55763	all.identical
Bradi5g20920.1	-4438.612038	-4438.612038	1	all.identical
Bradi5g20970.1	-2093.839007	-2093.839007	1	all.identical
Bradi5g21040.1	-1591.307866	-1591.307866	1	all.identical
Bradi5g21070.2	-1498.290403	-1498.290403	1	all.identical
Bradi5g21150.1	-4392.857267	-4391.762221	7.88414	all.identical
Bradi5g21260.1	-2381.307324	-2381.307324	1	all.identical
Bradi5g21300.1	-6133.937561	-6133.937561	1	all.identical
Bradi5g21310.1	-2858.154799	-2850.963786	144.21788	all.identical
Bradi5g21330.1	-2943.546867	-2943.546867	1	start.omega0.5
Bradi5g21350.1	-3246.126248	-3244.055693	999	all.identical
Bradi5g21520.2	-813.252458	-813.252458	1	all.identical
Bradi5g21560.1	-2232.154798	-2232.154798	1	start.omega1
Bradi5g21570.1	-1010.314193	-1010.309614	4.53264	all.identical
Bradi5g21600.1	-2562.774478	-2562.520785	13.6623	all.identical
Bradi5g21640.1	-825.890671	-825.890671	1	all.identical
Bradi5g21650.1	-4068.563262	-4067.368586	22.29513	all.identical
Bradi5g21660.1	-2453.30369	-2453.241793	104.44457	all.identical
Bradi5g21710.1	-4579.626123	-4577.912804	117.60509	all.identical
Bradi5g21750.1	-5300.456501	-5300.456501	1	all.identical
Bradi5g21780.1	-3907.455043	-3907.455043	1	start.omega0.5
Bradi5g21820.1	-4266.128844	-4266.128844	1	all.identical
Bradi5g21840.1	-1743.321837	-1737.12811	430.75268	all.identical
Bradi5g21850.2	-592.85429	-592.85429	1	all.identical
Bradi5g21890.2	-2388.275182	-2388.275182	1	all.identical
Bradi5g21895.1	-808.619487	-808.619487	1	start.omega0.5
Bradi5g21900.1	-1295.597885	-1295.597885	1	all.identical
Bradi5g21920.1	-1217.477438	-1217.477438	1	all.identical
Bradi5g22000.1	-1464.635982	-1464.635982	1	all.identical
Bradi5g22040.1	-3204.72747	-3204.652895	2.38999	all.identical
Bradi5g22050.1	-2503.617345	-2503.222469	5.79661	all.identical
Bradi5g22100.1	-3806.185742	-3806.185742	1	all.identical
Bradi5g22130.1	-896.614699	-896.614699	1	all.identical
Bradi5g22220.2	-2912.898989	-2911.282924	999	all.identical
Bradi5g22230.1	-1696.800561	-1696.57856	999	all.identical
Bradi5g22290.1	-708.186678	-708.140302	999	start.omega0.5
Bradi5g22310.1	-4923.532579	-4923.532579	1	all.identical
Bradi5g22330.1	-1211.965295	-1211.965295	1	all.identical
Bradi5g22340.1	-1872.286052	-1870.962623	28.14188	all.identical
Bradi5g22400.1	-2054.332604	-2054.332604	1	all.identical
Bradi5g22410.1	-1857.084497	-1857.084497	1	start.omega0.5
Bradi5g22420.1	-1414.104717	-1414.104717	1	all.identical
Bradi5g22430.3	-2861.863889	-2861.863889	1	all.identical
Bradi5g22560.1	-2354.066726	-2354.066726	1	start.omega0.5
Bradi5g22720.1	-2422.843313	-2420.621735	1	start.omega1.5
Bradi5g22730.1	-1389.772721	-1389.772721	1	all.identical
Bradi5g22770.1	-1240.861894	-1240.861894	1	all.identical
Bradi5g22780.1	-3033.700705	-3033.700705	1	all.identical
Bradi5g22900.1	-814.204549	-814.204549	1	all.identical
Bradi5g23130.1	-3280.483885	-3273.22049	998.99995	all.identical
Bradi5g23210.1	-1101.264907	-1101.264907	30.54479	all.identical
Bradi5g23230.1	-5516.401756	-5516.390234	1.3344	all.identical
Bradi5g23320.1	-6542.110701	-6542.110701	1.00001	all.identical
Bradi5g23330.1	-2417.278091	-2417.278091	1	all.identical
Bradi5g23340.1	-2506.465502	-2505.573822	10.69882	all.identical
Bradi5g23500.1	-3286.836151	-3286.836151	1	all.identical
Bradi5g23790.1	-574.247723	-574.247723	1	all.identical
Bradi5g23880.1	-5080.60484	-5080.548411	1.46081	all.identical
Bradi5g23890.1	-5283.546206	-5283.546206	1	all.identical
Bradi5g23910.1	-2620.060981	-2620.060981	1	all.identical
Bradi5g23940.1	-3761.524619	-3761.524619	1	all.identical
Bradi5g24050.1	-2134.830861	-2134.830861	1	all.identical
Bradi5g24120.2	-3273.509236	-3273.509236	1	all.identical
Bradi5g24160.1	-1221.089984	-1221.089984	1	all.identical
Bradi5g24170.1	-4099.296121	-4099.296121	1	start.omega0.5
Bradi5g24240.1	-2520.03665	-2520.03665	1	all.identical
Bradi5g24370.1	-5212.763269	-5203.428248	31.99431	all.identical
Bradi5g24410.2	-869.135279	-869.135279	1	all.identical
Bradi5g24420.1	-2066.946305	-2066.946305	1	all.identical
Bradi5g24530.1	-1917.599902	-1917.599902	1	all.identical
Bradi5g24550.2	-2303.684783	-2299.969008	999	all.identical
Bradi5g24580.1	-1578.801842	-1578.801842	1	all.identical
Bradi5g24590.1	-1782.198809	-1782.198809	1	all.identical
Bradi5g24600.1	-784.922229	-784.508664	999	start.omega0.5
Bradi5g24610.4	-2731.501178	-2731.501178	1	all.identical
Bradi5g24730.1	-1629.574692	-1629.574692	1	all.identical
Bradi5g24820.1	-3254.837556	-3254.837556	1	all.identical
Bradi5g24850.2	-2041.725154	-2041.720611	1.34534	all.identical
Bradi5g24870.1	-5773.822215	-5773.822215	1	start.omega1
Bradi5g24890.1	-1758.484128	-1758.480016	1.42983	all.identical
Bradi5g24930.1	-4288.995956	-4288.199019	16.16948	all.identical
Bradi5g24950.3	-526.32667	-526.32667	1	all.identical
Bradi5g24980.1	-1600.670089	-1600.670089	1	all.identical
Bradi5g25050.1	-2907.274455	-2907.274455	1	start.omega0.5
Bradi5g25070.1	-1752.136592	-1752.136591	1	all.identical
Bradi5g25080.1	-856.945766	-856.945766	1	start.omega0.5
Bradi5g25100.1	-1672.028178	-1672.028178	1	all.identical
Bradi5g25130.3	-808.769289	-804.535028	999	all.identical
Bradi5g25300.1	-2003.05689	-2003.056887	1	start.omega1.5
Bradi5g25310.1	-1159.676409	-1159.676409	1	start.omega1.5
Bradi5g25340.1	-2730.477682	-2730.477682	1	all.identical
Bradi5g25390.1	-2004.138875	-2004.138875	1	all.identical
Bradi5g25450.1	-862.171839	-862.171839	1	start.omega1.5
Bradi5g25480.1	-2182.693345	-2182.693345	1	all.identical
Bradi5g25500.1	-4417.001543	-4417.001543	1	start.omega1.5
Bradi5g25610.1	-3881.612281	-3881.612281	1	all.identical
Bradi5g25710.1	-1457.751773	-1457.751773	1	all.identical
Bradi5g25730.1	-4923.752874	-4923.752874	1	all.identical
Bradi5g25750.1	-4055.358923	-4055.358923	1	all.identical
Bradi5g25760.1	-1817.121277	-1817.106558	1.29826	start.omega0.5
Bradi5g25790.1	-3055.95454	-3055.95454	1	start.omega0.5
Bradi5g25850.1	-912.311824	-912.311824	1	start.omega0.5
Bradi5g25920.1	-1732.919722	-1732.919722	1	all.identical
Bradi5g25970.1	-2468.779627	-2466.896134	23.59795	all.identical
Bradi5g25980.1	-2648.166137	-2648.162839	1.16168	all.identical
Bradi5g26000.1	-4521.455834	-4521.132512	10.16008	all.identical
Bradi5g26080.1	-328.592286	-328.592286	6.33009	all.identical
Bradi5g26140.1	-2334.61184	-2334.61184	1	all.identical
Bradi5g26260.3	-466.109435	-465.913888	999	start.omega1
Bradi5g26280.1	-2384.613449	-2384.613449	1	all.identical
Bradi5g26360.1	-4212.400386	-4207.690635	61.72791	all.identical
Bradi5g26410.1	-1690.471687	-1690.471687	1	all.identical
Bradi5g26420.1	-2917.844164	-2917.844164	1	all.identical
Bradi5g26450.1	-2257.821627	-2257.821627	1	all.identical
Bradi5g26460.1	-1284.225733	-1284.225733	1	all.identical
Bradi5g26480.1	-4089.079	-4089.079	1	all.identical
Bradi5g26500.1	-599.556776	-599.556776	1	all.identical
Bradi5g26610.1	-1950.738098	-1950.012819	11.93684	all.identical
Bradi5g26620.1	-2655.847619	-2652.242791	999	all.identical
Bradi5g26670.1	-824.234131	-824.234131	1	start.omega0.5
Bradi5g26720.1	-2557.282955	-2556.939331	999	start.omega1
Bradi5g26730.1	-5937.684106	-5937.684106	1	all.identical
Bradi5g26820.1	-2552.876759	-2552.876759	15.05828	all.identical
Bradi5g27210.1	-2427.974864	-2427.974864	1	start.omega0.5
Bradi5g27240.1	-1991.734559	-1991.734559	1	all.identical
Bradi5g27270.1	-1533.696952	-1530.40169	999	all.identical
Bradi5g27430.1	-2805.796844	-2805.796844	1	all.identical
Bradi5g27490.1	-3303.511516	-3303.511516	1	all.identical
Bradi5g27500.1	-4012.880711	-4012.880711	1	all.identical
Bradi5g27550.1	-1270.834427	-1270.834427	1	start.omega0.5
Bradi5g27560.1	-1486.728556	-1486.728556	1	all.identical
Bradi5g27580.1	-1919.849084	-1919.849084	1	start.omega0.5
Bradi5g27610.1	-74.277585	-74.277585	1	all.identical
